# Supplementary material for: Improving metabolic flux predictions using absolute gene expression data
Source: BMC Syst Biol. 2012 Jun 19;6:73. doi: 10.1186/1752-0509-6-73 (PMC3477026; doi:10.1186/1752-0509-6-73)
Supplement: Additional file 1 — Exometabolomics data. Experimentally measured exometabolomic flux data, both unscaled and carbon-scaled. Data generated from cellular culture grown at both 75% and 85% maximum biomass level, in units of mmoles/hr/g dry weight. (XLS 37 kb) [file 1752-0509-6-73-S1.xls]

## Sheet: Exometabolomics - unscaled
	Growth rate: 75%			Growth rate: 85%
	Replicate 1	Replicate 2	Mean	Replicate 1	Replicate 2	Mean
Ethanol (offgas and exometabolome, mmoles/hr/g DW)	23.177	24.4481	23.8126	15.1683	10.7435	12.9559
CO2 (offgas, mmoles/hr/g DW)	24.9828	20.3256	22.6542	21.9156	20.1802	21.0479
Glycerol (exometabolome, mmoles/hr/g DW)	3.97821	3.10471	3.54146	2.02222	2.31041	2.16631
Acetate (exometabolome, mmoles/hr/g DW)	0.334615	0.286588	0.310602	0.244444	0.233122	0.238783
Trehalose (exometabolome, mmoles/hr/g DW)	0.0371795	0.0341176	0.0356486	0.0222222	0.0208145	0.0215184
Lactate (exometabolome, mmoles/hr/g DW)	0.00892308	0.00852941	0.00872624	0.00488889	0.00728507	0.00608698

## Sheet: Exometabolomics - carbon scaled
	Growth rate: 75%			Growth rate: 85%
	Replicate 1	Replicate 2	Mean	Replicate 1	Replicate 2	Mean
Biomass* (mmoles carbon/hr/g DW)	14.8718	13.6471	14.2594	8.88889	8.32579	8.60734
Ethanol (offgas and exometabolome, mmoles carbon/hr/g DW)	46.354	48.8962	47.6251	30.3367	21.4871	25.9119
CO2 (offgas, mmoles carbon/hr/g DW)	24.9828	20.3256	22.6542	21.9156	20.1802	21.0479
Glycerol (exometabolome, mmoles carbon/hr/g DW)	11.9346	9.31412	10.6244	6.06667	6.93122	6.49894
Acetate (exometabolome, mmoles carbon/hr/g DW)	0.669231	0.573176	0.621204	0.488889	0.466244	0.477567
Trehalose (exometabolome, mmoles carbon/hr/g DW)	0.446154	0.409412	0.427783	0.266667	0.249774	0.25822
Lactate (exometabolome, mmoles carbon/hr/g DW)	0.0267692	0.0255882	0.0261787	0.0146667	0.0218552	0.0182609
Total carbon output flux (mmoles carbon/hr/g DW)	99.2854	93.1912	96.2383	67.978	57.6622	62.8201
Carbon input flux (mmoles carbon/hr/g DW)	104.266	93.5711	98.9186	70.7867	61.6317	66.2092
Flux as % of carbon consumed	95.2231	99.594	97.2904	96.0323	93.5593	94.8813
*Biomass assumes a molecular formula of C4H7O2N
