# Supplementary material for: Improving metabolic flux predictions using absolute gene expression data
Source: BMC Syst Biol. 2012 Jun 19;6:73. doi: 10.1186/1752-0509-6-73 (PMC3477026; doi:10.1186/1752-0509-6-73)
Supplement: Additional file 2 — Yeast 5.Genome-scale metabolic model of metabolism in Saccharomyces cerevisiae. [file 1752-0509-6-73-S2.xml]

<?xml version="1.0" encoding="UTF-8"?>
<sbml xmlns="http://www.sbml.org/sbml/level2/version4" xmlns:vCard="http://www.w3.org/2001/vcard-rdf/3.0#" xmlns:rdf="http://www.w3.org/1999/02/22-rdf-syntax-ns#" xmlns:dc="http://purl.org/dc/elements/1.1/" xmlns:dcterms="http://purl.org/dc/terms/" xmlns:bqbiol="http://biomodels.net/biology-qualifiers/" xmlns:bqmodel="http://biomodels.net/model-qualifiers/" level="2" version="4">
  <model metaid="metaid_ymn5_0" id="ymn5_0" name="Yeast metabolic network">
    <notes>
      <body xmlns="http://www.w3.org/1999/xhtml">
        <p>This SBML representation of the yeast metabolic network is made available under the Creative Commons Attribution-Share Alike 3.0 Unported Licence (see www.creativecommons.org).</p>
      </body>
    </notes>
    <annotation>
      <rdf:RDF>
        <rdf:Description rdf:about="#metaid_ymn5_0">
          <dc:creator>
            <rdf:Bag>
              <rdf:li rdf:parseType="Resource">
                <vCard:N rdf:parseType="Resource">
                  <vCard:Family>Smallbone</vCard:Family>
                  <vCard:Given>Kieran</vCard:Given>
                </vCard:N>
                <vCard:EMAIL>kieran.smallbone@manchester.ac.uk</vCard:EMAIL>
                <vCard:ORG rdf:parseType="Resource">
                  <vCard:Orgname>University of Manchester</vCard:Orgname>
                </vCard:ORG>
              </rdf:li>
              <rdf:li rdf:parseType="Resource">
                <vCard:N rdf:parseType="Resource">
                  <vCard:Family>Heavner</vCard:Family>
                  <vCard:Given>Ben</vCard:Given>
                </vCard:N>
                <vCard:EMAIL>bdh32@cornell.edu</vCard:EMAIL>
                <vCard:ORG rdf:parseType="Resource">
                  <vCard:Orgname>Cornell University</vCard:Orgname>
                </vCard:ORG>
              </rdf:li>
              <rdf:li rdf:parseType="Resource">
                <vCard:N rdf:parseType="Resource">
                  <vCard:Family>Herrgard</vCard:Family>
                  <vCard:Given>Markus</vCard:Given>
                </vCard:N>
                <vCard:EMAIL>mherrgar@ucsd.edu</vCard:EMAIL>
                <vCard:ORG rdf:parseType="Resource">
                  <vCard:Orgname>University of California, San Diego</vCard:Orgname>
                </vCard:ORG>
              </rdf:li>
              <rdf:li rdf:parseType="Resource">
                <vCard:N rdf:parseType="Resource">
                  <vCard:Family>Swainston</vCard:Family>
                  <vCard:Given>Neil</vCard:Given>
                </vCard:N>
                <vCard:EMAIL>neil.swainston@manchester.ac.uk</vCard:EMAIL>
                <vCard:ORG rdf:parseType="Resource">
                  <vCard:Orgname>University of Manchester</vCard:Orgname>
                </vCard:ORG>
              </rdf:li>
            </rdf:Bag>
          </dc:creator>
          <dcterms:created rdf:parseType="Resource">
            <dcterms:W3CDTF>2008-02-20T10:05:10Z</dcterms:W3CDTF>
          </dcterms:created>
          <dcterms:modified rdf:parseType="Resource">
            <dcterms:W3CDTF>2012-04-27T15:53:28Z</dcterms:W3CDTF>
          </dcterms:modified>
          <bqbiol:is>
            <rdf:Bag>
              <rdf:li rdf:resource="http://identifiers.org/taxonomy/4932"/>
            </rdf:Bag>
          </bqbiol:is>
        </rdf:Description>
      </rdf:RDF>
    </annotation>
    <listOfUnitDefinitions>
      <unitDefinition id="flux_unit">
        <listOfUnits>
          <unit kind="mole"/>
          <unit kind="second" exponent="-1"/>
        </listOfUnits>
      </unitDefinition>
    </listOfUnitDefinitions>
    <listOfSpeciesTypes>
      <speciesType metaid="meta_t_0001" sboTerm="SBO:0000247" id="t_0001" name="(1-&gt;3)-beta-D-glucan">
        <annotation>
          <rdf:RDF>
            <rdf:Description rdf:about="#meta_t_0001">
              <bqbiol:is>
                <rdf:Bag>
                  <rdf:li rdf:resource="http://identifiers.org/obo.chebi/CHEBI:37671"/>
                  <rdf:li rdf:resource="http://identifiers.org/kegg.compound/C00965"/>
                </rdf:Bag>
              </bqbiol:is>
            </rdf:Description>
          </rdf:RDF>
        </annotation>
      </speciesType>
      <speciesType metaid="meta_t_0002" sboTerm="SBO:0000247" id="t_0002" name="(1-&gt;6)-beta-D-glucan">
        <annotation>
          <rdf:RDF>
            <rdf:Description rdf:about="#meta_t_0002">
              <bqbiol:is>
                <rdf:Bag>
                  <rdf:li rdf:resource="http://identifiers.org/obo.chebi/CHEBI:27380"/>
                  <rdf:li rdf:resource="http://identifiers.org/kegg.compound/C02493"/>
                </rdf:Bag>
              </bqbiol:is>
            </rdf:Description>
          </rdf:RDF>
        </annotation>
      </speciesType>
      <speciesType metaid="meta_t_0003" sboTerm="SBO:0000247" id="t_0003" name="(2-amino-4-hydroxy-7,8-dihydropteridin-6-yl)methyl trihydrogen diphosphate">
        <annotation>
          <rdf:RDF>
            <rdf:Description rdf:about="#meta_t_0003">
              <bqbiol:is>
                <rdf:Bag>
                  <rdf:li rdf:resource="http://identifiers.org/obo.chebi/CHEBI:57602"/>
                  <rdf:li rdf:resource="http://identifiers.org/kegg.compound/C04807"/>
                </rdf:Bag>
              </bqbiol:is>
            </rdf:Description>
          </rdf:RDF>
        </annotation>
      </speciesType>
      <speciesType metaid="meta_t_0004" sboTerm="SBO:0000247" id="t_0004" name="(2E)-3-(methoxycarbonyl)pent-2-enedioic acid">
        <annotation>
          <rdf:RDF>
            <rdf:Description rdf:about="#meta_t_0004">
              <bqbiol:is>
                <rdf:Bag>
                  <rdf:li rdf:resource="http://identifiers.org/obo.chebi/CHEBI:57470"/>
                  <rdf:li rdf:resource="http://identifiers.org/kegg.compound/C11514"/>
                </rdf:Bag>
              </bqbiol:is>
            </rdf:Description>
          </rdf:RDF>
        </annotation>
      </speciesType>
      <speciesType metaid="meta_t_0005" sboTerm="SBO:0000247" id="t_0005" name="(2R,3R)-2,3-dihydroxy-3-methylpentanoate">
        <annotation>
          <rdf:RDF>
            <rdf:Description rdf:about="#meta_t_0005">
              <bqbiol:is>
                <rdf:Bag>
                  <rdf:li rdf:resource="http://identifiers.org/obo.chebi/CHEBI:49258"/>
                  <rdf:li rdf:resource="http://identifiers.org/kegg.compound/C06007"/>
                </rdf:Bag>
              </bqbiol:is>
            </rdf:Description>
          </rdf:RDF>
        </annotation>
      </speciesType>
      <speciesType metaid="meta_t_0006" sboTerm="SBO:0000247" id="t_0006" name="(2R,3S)-3-isopropylmalate">
        <annotation>
          <rdf:RDF>
            <rdf:Description rdf:about="#meta_t_0006">
              <bqbiol:is>
                <rdf:Bag>
                  <rdf:li rdf:resource="http://identifiers.org/obo.chebi/CHEBI:35121"/>
                  <rdf:li rdf:resource="http://identifiers.org/kegg.compound/C04411"/>
                </rdf:Bag>
              </bqbiol:is>
            </rdf:Description>
          </rdf:RDF>
        </annotation>
      </speciesType>
      <speciesType metaid="meta_t_0007" sboTerm="SBO:0000247" id="t_0007" name="(2S)-2-isopropyl-3-oxosuccinate">
        <annotation>
          <rdf:RDF>
            <rdf:Description rdf:about="#meta_t_0007">
              <bqbiol:is>
                <rdf:Bag>
                  <rdf:li rdf:resource="http://identifiers.org/obo.chebi/CHEBI:17214"/>
                  <rdf:li rdf:resource="http://identifiers.org/kegg.compound/C04236"/>
                </rdf:Bag>
              </bqbiol:is>
            </rdf:Description>
          </rdf:RDF>
        </annotation>
      </speciesType>
      <speciesType metaid="meta_t_0008" sboTerm="SBO:0000247" id="t_0008" name="(2S,3R)-3-hydroxybutane-1,2,3-tricarboxylic acid">
        <annotation>
          <rdf:RDF>
            <rdf:Description rdf:about="#meta_t_0008">
              <bqbiol:is>
                <rdf:Bag>
                  <rdf:li rdf:resource="http://identifiers.org/obo.chebi/CHEBI:57429"/>
                  <rdf:li rdf:resource="http://identifiers.org/kegg.compound/C04593"/>
                </rdf:Bag>
              </bqbiol:is>
            </rdf:Description>
          </rdf:RDF>
        </annotation>
      </speciesType>
      <speciesType metaid="meta_t_0009" sboTerm="SBO:0000247" id="t_0009" name="(5S,6S)-di-HETE">
        <annotation>
          <rdf:RDF>
            <rdf:Description rdf:about="#meta_t_0009">
              <bqbiol:is>
                <rdf:Bag>
                  <rdf:li rdf:resource="http://identifiers.org/obo.chebi/CHEBI:53026"/>
                </rdf:Bag>
              </bqbiol:is>
            </rdf:Description>
          </rdf:RDF>
        </annotation>
      </speciesType>
      <speciesType metaid="meta_t_0010" sboTerm="SBO:0000247" id="t_0010" name="(N(omega)-L-arginino)succinic acid">
        <annotation>
          <rdf:RDF>
            <rdf:Description rdf:about="#meta_t_0010">
              <bqbiol:is>
                <rdf:Bag>
                  <rdf:li rdf:resource="http://identifiers.org/obo.chebi/CHEBI:57472"/>
                  <rdf:li rdf:resource="http://identifiers.org/kegg.compound/C03406"/>
                </rdf:Bag>
              </bqbiol:is>
            </rdf:Description>
          </rdf:RDF>
        </annotation>
      </speciesType>
      <speciesType metaid="meta_t_0011" sboTerm="SBO:0000247" id="t_0011" name="(R)-2,3-dihydroxy-3-methylbutanoate">
        <annotation>
          <rdf:RDF>
            <rdf:Description rdf:about="#meta_t_0011">
              <bqbiol:is>
                <rdf:Bag>
                  <rdf:li rdf:resource="http://identifiers.org/obo.chebi/CHEBI:49072"/>
                  <rdf:li rdf:resource="http://identifiers.org/kegg.compound/C04272"/>
                </rdf:Bag>
              </bqbiol:is>
            </rdf:Description>
          </rdf:RDF>
        </annotation>
      </speciesType>
      <speciesType metaid="meta_t_0012" sboTerm="SBO:0000247" id="t_0012" name="(R)-4&apos;-phosphopantothenic acid">
        <annotation>
          <rdf:RDF>
            <rdf:Description rdf:about="#meta_t_0012">
              <bqbiol:is>
                <rdf:Bag>
                  <rdf:li rdf:resource="http://identifiers.org/obo.chebi/CHEBI:15905"/>
                  <rdf:li rdf:resource="http://identifiers.org/kegg.compound/C03492"/>
                </rdf:Bag>
              </bqbiol:is>
            </rdf:Description>
          </rdf:RDF>
        </annotation>
      </speciesType>
      <speciesType metaid="meta_t_0013" sboTerm="SBO:0000247" id="t_0013" name="(R)-5-diphosphomevalonic acid">
        <annotation>
          <rdf:RDF>
            <rdf:Description rdf:about="#meta_t_0013">
              <bqbiol:is>
                <rdf:Bag>
                  <rdf:li rdf:resource="http://identifiers.org/obo.chebi/CHEBI:57557"/>
                  <rdf:li rdf:resource="http://identifiers.org/kegg.compound/C01143"/>
                </rdf:Bag>
              </bqbiol:is>
            </rdf:Description>
          </rdf:RDF>
        </annotation>
      </speciesType>
      <speciesType metaid="meta_t_0014" sboTerm="SBO:0000247" id="t_0014" name="(R)-5-phosphomevalonic acid">
        <annotation>
          <rdf:RDF>
            <rdf:Description rdf:about="#meta_t_0014">
              <bqbiol:is>
                <rdf:Bag>
                  <rdf:li rdf:resource="http://identifiers.org/obo.chebi/CHEBI:58146"/>
                  <rdf:li rdf:resource="http://identifiers.org/kegg.compound/C01107"/>
                </rdf:Bag>
              </bqbiol:is>
            </rdf:Description>
          </rdf:RDF>
        </annotation>
      </speciesType>
      <speciesType metaid="meta_t_0015" sboTerm="SBO:0000247" id="t_0015" name="(R)-acetoin">
        <annotation>
          <rdf:RDF>
            <rdf:Description rdf:about="#meta_t_0015">
              <bqbiol:is>
                <rdf:Bag>
                  <rdf:li rdf:resource="http://identifiers.org/obo.chebi/CHEBI:15686"/>
                  <rdf:li rdf:resource="http://identifiers.org/kegg.compound/C00810"/>
                </rdf:Bag>
              </bqbiol:is>
            </rdf:Description>
          </rdf:RDF>
        </annotation>
      </speciesType>
      <speciesType metaid="meta_t_0016" sboTerm="SBO:0000247" id="t_0016" name="(R)-carnitine">
        <annotation>
          <rdf:RDF>
            <rdf:Description rdf:about="#meta_t_0016">
              <bqbiol:is>
                <rdf:Bag>
                  <rdf:li rdf:resource="http://identifiers.org/obo.chebi/CHEBI:16347"/>
                  <rdf:li rdf:resource="http://identifiers.org/kegg.compound/C00318"/>
                </rdf:Bag>
              </bqbiol:is>
            </rdf:Description>
          </rdf:RDF>
        </annotation>
      </speciesType>
      <speciesType metaid="meta_t_0017" sboTerm="SBO:0000247" id="t_0017" name="(R)-lactate">
        <annotation>
          <rdf:RDF>
            <rdf:Description rdf:about="#meta_t_0017">
              <bqbiol:is>
                <rdf:Bag>
                  <rdf:li rdf:resource="http://identifiers.org/obo.chebi/CHEBI:16004"/>
                  <rdf:li rdf:resource="http://identifiers.org/kegg.compound/C00256"/>
                </rdf:Bag>
              </bqbiol:is>
            </rdf:Description>
          </rdf:RDF>
        </annotation>
      </speciesType>
      <speciesType metaid="meta_t_0018" sboTerm="SBO:0000247" id="t_0018" name="(R)-mevalonate">
        <annotation>
          <rdf:RDF>
            <rdf:Description rdf:about="#meta_t_0018">
              <bqbiol:is>
                <rdf:Bag>
                  <rdf:li rdf:resource="http://identifiers.org/obo.chebi/CHEBI:36464"/>
                  <rdf:li rdf:resource="http://identifiers.org/kegg.compound/C00418"/>
                </rdf:Bag>
              </bqbiol:is>
            </rdf:Description>
          </rdf:RDF>
        </annotation>
      </speciesType>
      <speciesType metaid="meta_t_0019" sboTerm="SBO:0000247" id="t_0019" name="(R)-pantoate">
        <annotation>
          <rdf:RDF>
            <rdf:Description rdf:about="#meta_t_0019">
              <bqbiol:is>
                <rdf:Bag>
                  <rdf:li rdf:resource="http://identifiers.org/obo.chebi/CHEBI:15980"/>
                  <rdf:li rdf:resource="http://identifiers.org/kegg.compound/C00522"/>
                </rdf:Bag>
              </bqbiol:is>
            </rdf:Description>
          </rdf:RDF>
        </annotation>
      </speciesType>
      <speciesType metaid="meta_t_0020" sboTerm="SBO:0000247" id="t_0020" name="(R)-pantothenate">
        <annotation>
          <rdf:RDF>
            <rdf:Description rdf:about="#meta_t_0020">
              <bqbiol:is>
                <rdf:Bag>
                  <rdf:li rdf:resource="http://identifiers.org/obo.chebi/CHEBI:29032"/>
                  <rdf:li rdf:resource="http://identifiers.org/kegg.compound/C00864"/>
                </rdf:Bag>
              </bqbiol:is>
            </rdf:Description>
          </rdf:RDF>
        </annotation>
      </speciesType>
      <speciesType metaid="meta_t_0021" sboTerm="SBO:0000247" id="t_0021" name="(R)-S-lactoylglutathione">
        <annotation>
          <rdf:RDF>
            <rdf:Description rdf:about="#meta_t_0021">
              <bqbiol:is>
                <rdf:Bag>
                  <rdf:li rdf:resource="http://identifiers.org/obo.chebi/CHEBI:57474"/>
                  <rdf:li rdf:resource="http://identifiers.org/kegg.compound/C03451"/>
                </rdf:Bag>
              </bqbiol:is>
            </rdf:Description>
          </rdf:RDF>
        </annotation>
      </speciesType>
      <speciesType metaid="meta_t_0022" sboTerm="SBO:0000247" id="t_0022" name="(R,R)-2,3-butanediol">
        <annotation>
          <rdf:RDF>
            <rdf:Description rdf:about="#meta_t_0022">
              <bqbiol:is>
                <rdf:Bag>
                  <rdf:li rdf:resource="http://identifiers.org/obo.chebi/CHEBI:16982"/>
                  <rdf:li rdf:resource="http://identifiers.org/kegg.compound/C03044"/>
                </rdf:Bag>
              </bqbiol:is>
            </rdf:Description>
          </rdf:RDF>
        </annotation>
      </speciesType>
      <speciesType metaid="meta_t_0023" sboTerm="SBO:0000247" id="t_0023" name="(S)-2,3-epoxysqualene">
        <annotation>
          <rdf:RDF>
            <rdf:Description rdf:about="#meta_t_0023">
              <bqbiol:is>
                <rdf:Bag>
                  <rdf:li rdf:resource="http://identifiers.org/obo.chebi/CHEBI:15441"/>
                  <rdf:li rdf:resource="http://identifiers.org/kegg.compound/C01054"/>
                </rdf:Bag>
              </bqbiol:is>
            </rdf:Description>
          </rdf:RDF>
        </annotation>
      </speciesType>
      <speciesType metaid="meta_t_0024" sboTerm="SBO:0000247" id="t_0024" name="(S)-2-acetyl-2-hydroxybutanoate">
        <annotation>
          <rdf:RDF>
            <rdf:Description rdf:about="#meta_t_0024">
              <bqbiol:is>
                <rdf:Bag>
                  <rdf:li rdf:resource="http://identifiers.org/obo.chebi/CHEBI:49256"/>
                  <rdf:li rdf:resource="http://identifiers.org/kegg.compound/C06006"/>
                </rdf:Bag>
              </bqbiol:is>
            </rdf:Description>
          </rdf:RDF>
        </annotation>
      </speciesType>
      <speciesType metaid="meta_t_0025" sboTerm="SBO:0000247" id="t_0025" name="(S)-3-hydroxydecanoyl-CoA">
        <annotation>
          <rdf:RDF>
            <rdf:Description rdf:about="#meta_t_0025">
              <bqbiol:is>
                <rdf:Bag>
                  <rdf:li rdf:resource="http://identifiers.org/obo.chebi/CHEBI:28325"/>
                  <rdf:li rdf:resource="http://identifiers.org/kegg.compound/C05264"/>
                </rdf:Bag>
              </bqbiol:is>
            </rdf:Description>
          </rdf:RDF>
        </annotation>
      </speciesType>
      <speciesType metaid="meta_t_0026" sboTerm="SBO:0000247" id="t_0026" name="(S)-3-hydroxyhexacosanoyl-CoA">
        <annotation>
          <rdf:RDF>
            <rdf:Description rdf:about="#meta_t_0026">
              <bqbiol:is>
                <rdf:Bag>
                  <rdf:li rdf:resource="http://identifiers.org/obo.chebi/CHEBI:52976"/>
                </rdf:Bag>
              </bqbiol:is>
            </rdf:Description>
          </rdf:RDF>
        </annotation>
      </speciesType>
      <speciesType metaid="meta_t_0027" sboTerm="SBO:0000247" id="t_0027" name="(S)-3-hydroxylauroyl-CoA">
        <annotation>
          <rdf:RDF>
            <rdf:Description rdf:about="#meta_t_0027">
              <bqbiol:is>
                <rdf:Bag>
                  <rdf:li rdf:resource="http://identifiers.org/obo.chebi/CHEBI:27668"/>
                  <rdf:li rdf:resource="http://identifiers.org/kegg.compound/C05262"/>
                </rdf:Bag>
              </bqbiol:is>
            </rdf:Description>
          </rdf:RDF>
        </annotation>
      </speciesType>
      <speciesType metaid="meta_t_0028" sboTerm="SBO:0000247" id="t_0028" name="(S)-3-hydroxypalmitoyl-CoA">
        <annotation>
          <rdf:RDF>
            <rdf:Description rdf:about="#meta_t_0028">
              <bqbiol:is>
                <rdf:Bag>
                  <rdf:li rdf:resource="http://identifiers.org/obo.chebi/CHEBI:27402"/>
                  <rdf:li rdf:resource="http://identifiers.org/kegg.compound/C05258"/>
                </rdf:Bag>
              </bqbiol:is>
            </rdf:Description>
          </rdf:RDF>
        </annotation>
      </speciesType>
      <speciesType metaid="meta_t_0029" sboTerm="SBO:0000247" id="t_0029" name="(S)-3-hydroxytetradecanoyl-CoA">
        <annotation>
          <rdf:RDF>
            <rdf:Description rdf:about="#meta_t_0029">
              <bqbiol:is>
                <rdf:Bag>
                  <rdf:li rdf:resource="http://identifiers.org/obo.chebi/CHEBI:27466"/>
                  <rdf:li rdf:resource="http://identifiers.org/kegg.compound/C05260"/>
                </rdf:Bag>
              </bqbiol:is>
            </rdf:Description>
          </rdf:RDF>
        </annotation>
      </speciesType>
      <speciesType metaid="meta_t_0030" sboTerm="SBO:0000247" id="t_0030" name="(S)-3-methyl-2-oxopentanoate">
        <annotation>
          <rdf:RDF>
            <rdf:Description rdf:about="#meta_t_0030">
              <bqbiol:is>
                <rdf:Bag>
                  <rdf:li rdf:resource="http://identifiers.org/obo.chebi/CHEBI:35146"/>
                  <rdf:li rdf:resource="http://identifiers.org/kegg.compound/C00671"/>
                </rdf:Bag>
              </bqbiol:is>
            </rdf:Description>
          </rdf:RDF>
        </annotation>
      </speciesType>
      <speciesType metaid="meta_t_0031" sboTerm="SBO:0000247" id="t_0031" name="(S)-dihydroorotate">
        <annotation>
          <rdf:RDF>
            <rdf:Description rdf:about="#meta_t_0031">
              <bqbiol:is>
                <rdf:Bag>
                  <rdf:li rdf:resource="http://identifiers.org/obo.chebi/CHEBI:30864"/>
                  <rdf:li rdf:resource="http://identifiers.org/kegg.compound/C00337"/>
                </rdf:Bag>
              </bqbiol:is>
            </rdf:Description>
          </rdf:RDF>
        </annotation>
      </speciesType>
      <speciesType metaid="meta_t_0032" sboTerm="SBO:0000247" id="t_0032" name="(S)-lactaldehyde">
        <annotation>
          <rdf:RDF>
            <rdf:Description rdf:about="#meta_t_0032">
              <bqbiol:is>
                <rdf:Bag>
                  <rdf:li rdf:resource="http://identifiers.org/obo.chebi/CHEBI:18041"/>
                  <rdf:li rdf:resource="http://identifiers.org/kegg.compound/C00424"/>
                </rdf:Bag>
              </bqbiol:is>
            </rdf:Description>
          </rdf:RDF>
        </annotation>
      </speciesType>
      <speciesType metaid="meta_t_0033" sboTerm="SBO:0000247" id="t_0033" name="(S)-lactate">
        <annotation>
          <rdf:RDF>
            <rdf:Description rdf:about="#meta_t_0033">
              <bqbiol:is>
                <rdf:Bag>
                  <rdf:li rdf:resource="http://identifiers.org/obo.chebi/CHEBI:16651"/>
                  <rdf:li rdf:resource="http://identifiers.org/kegg.compound/C00186"/>
                </rdf:Bag>
              </bqbiol:is>
            </rdf:Description>
          </rdf:RDF>
        </annotation>
      </speciesType>
      <speciesType metaid="meta_t_0034" sboTerm="SBO:0000247" id="t_0034" name="(S)-malate">
        <annotation>
          <rdf:RDF>
            <rdf:Description rdf:about="#meta_t_0034">
              <bqbiol:is>
                <rdf:Bag>
                  <rdf:li rdf:resource="http://identifiers.org/obo.chebi/CHEBI:15589"/>
                  <rdf:li rdf:resource="http://identifiers.org/kegg.compound/C00149"/>
                </rdf:Bag>
              </bqbiol:is>
            </rdf:Description>
          </rdf:RDF>
        </annotation>
      </speciesType>
      <speciesType sboTerm="SBO:0000247" id="t_0035" name="(Z)-tetradec-7-enoyl-ACP"/>
      <speciesType metaid="meta_t_0036" sboTerm="SBO:0000247" id="t_0036" name="1,2-diacylglycerol 3-diphosphate">
        <annotation>
          <rdf:RDF>
            <rdf:Description rdf:about="#meta_t_0036">
              <bqbiol:is>
                <rdf:Bag>
                  <rdf:li rdf:resource="http://identifiers.org/obo.chebi/CHEBI:52643"/>
                </rdf:Bag>
              </bqbiol:is>
            </rdf:Description>
          </rdf:RDF>
        </annotation>
      </speciesType>
      <speciesType metaid="meta_t_0037" sboTerm="SBO:0000247" id="t_0037" name="1,2-dioleoyl-sn-glycero-3-phosphocholine">
        <annotation>
          <rdf:RDF>
            <rdf:Description rdf:about="#meta_t_0037">
              <bqbiol:is>
                <rdf:Bag>
                  <rdf:li rdf:resource="http://identifiers.org/obo.chebi/CHEBI:52319"/>
                </rdf:Bag>
              </bqbiol:is>
            </rdf:Description>
          </rdf:RDF>
        </annotation>
      </speciesType>
      <speciesType metaid="meta_t_0038" sboTerm="SBO:0000247" id="t_0038" name="1,2-dioleoylglycerol">
        <annotation>
          <rdf:RDF>
            <rdf:Description rdf:about="#meta_t_0038">
              <bqbiol:is>
                <rdf:Bag>
                  <rdf:li rdf:resource="http://identifiers.org/obo.chebi/CHEBI:52323"/>
                </rdf:Bag>
              </bqbiol:is>
            </rdf:Description>
          </rdf:RDF>
        </annotation>
      </speciesType>
      <speciesType metaid="meta_t_0039" sboTerm="SBO:0000247" id="t_0039" name="1,3-bisphospho-D-glycerate">
        <annotation>
          <rdf:RDF>
            <rdf:Description rdf:about="#meta_t_0039">
              <bqbiol:is>
                <rdf:Bag>
                  <rdf:li rdf:resource="http://identifiers.org/obo.chebi/CHEBI:57604"/>
                  <rdf:li rdf:resource="http://identifiers.org/kegg.compound/C00236"/>
                </rdf:Bag>
              </bqbiol:is>
            </rdf:Description>
          </rdf:RDF>
        </annotation>
      </speciesType>
      <speciesType metaid="meta_t_0040" sboTerm="SBO:0000247" id="t_0040" name="1-(2-carboxyphenylamino)-1-deoxy-D-ribulose 5-phosphate">
        <annotation>
          <rdf:RDF>
            <rdf:Description rdf:about="#meta_t_0040">
              <bqbiol:is>
                <rdf:Bag>
                  <rdf:li rdf:resource="http://identifiers.org/obo.chebi/CHEBI:58613"/>
                  <rdf:li rdf:resource="http://identifiers.org/kegg.compound/C01302"/>
                </rdf:Bag>
              </bqbiol:is>
            </rdf:Description>
          </rdf:RDF>
        </annotation>
      </speciesType>
      <speciesType metaid="meta_t_0041" sboTerm="SBO:0000247" id="t_0041" name="1-(5-phospho-D-ribosyl)-5-[(5-phospho-D-ribosylamino)methylideneamino]imidazole-4-carboxamide">
        <annotation>
          <rdf:RDF>
            <rdf:Description rdf:about="#meta_t_0041">
              <bqbiol:is>
                <rdf:Bag>
                  <rdf:li rdf:resource="http://identifiers.org/obo.chebi/CHEBI:58435"/>
                  <rdf:li rdf:resource="http://identifiers.org/kegg.compound/C04896"/>
                </rdf:Bag>
              </bqbiol:is>
            </rdf:Description>
          </rdf:RDF>
        </annotation>
      </speciesType>
      <speciesType metaid="meta_t_0042" sboTerm="SBO:0000247" id="t_0042" name="1-(5-phosphoribosyl)-5&apos;-AMP">
        <annotation>
          <rdf:RDF>
            <rdf:Description rdf:about="#meta_t_0042">
              <bqbiol:is>
                <rdf:Bag>
                  <rdf:li rdf:resource="http://identifiers.org/obo.chebi/CHEBI:59457"/>
                  <rdf:li rdf:resource="http://identifiers.org/kegg.compound/C02741"/>
                </rdf:Bag>
              </bqbiol:is>
            </rdf:Description>
          </rdf:RDF>
        </annotation>
      </speciesType>
      <speciesType metaid="meta_t_0043" sboTerm="SBO:0000247" id="t_0043" name="1-(sn-glycero-3-phospho)-1D-myo-inositol">
        <annotation>
          <rdf:RDF>
            <rdf:Description rdf:about="#meta_t_0043">
              <bqbiol:is>
                <rdf:Bag>
                  <rdf:li rdf:resource="http://identifiers.org/obo.chebi/CHEBI:58444"/>
                  <rdf:li rdf:resource="http://identifiers.org/kegg.compound/C01225"/>
                </rdf:Bag>
              </bqbiol:is>
            </rdf:Description>
          </rdf:RDF>
        </annotation>
      </speciesType>
      <speciesType metaid="meta_t_0044" sboTerm="SBO:0000247" id="t_0044" name="1-acyl-sn-glycerol 3-phosphate">
        <annotation>
          <rdf:RDF>
            <rdf:Description rdf:about="#meta_t_0044">
              <bqbiol:is>
                <rdf:Bag>
                  <rdf:li rdf:resource="http://identifiers.org/obo.chebi/CHEBI:57970"/>
                  <rdf:li rdf:resource="http://identifiers.org/kegg.compound/C00681"/>
                </rdf:Bag>
              </bqbiol:is>
            </rdf:Description>
          </rdf:RDF>
        </annotation>
      </speciesType>
      <speciesType metaid="meta_t_0045" sboTerm="SBO:0000247" id="t_0045" name="1-acylglycerophosphocholine">
        <annotation>
          <rdf:RDF>
            <rdf:Description rdf:about="#meta_t_0045">
              <bqbiol:is>
                <rdf:Bag>
                  <rdf:li rdf:resource="http://identifiers.org/obo.chebi/CHEBI:11230"/>
                  <rdf:li rdf:resource="http://identifiers.org/kegg.compound/C04230"/>
                </rdf:Bag>
              </bqbiol:is>
            </rdf:Description>
          </rdf:RDF>
        </annotation>
      </speciesType>
      <speciesType metaid="meta_t_0046" sboTerm="SBO:0000247" id="t_0046" name="1-C-(indol-3-yl)glycerol 3-phosphate">
        <annotation>
          <rdf:RDF>
            <rdf:Description rdf:about="#meta_t_0046">
              <bqbiol:is>
                <rdf:Bag>
                  <rdf:li rdf:resource="http://identifiers.org/obo.chebi/CHEBI:60820"/>
                  <rdf:li rdf:resource="http://identifiers.org/kegg.compound/C03506"/>
                </rdf:Bag>
              </bqbiol:is>
            </rdf:Description>
          </rdf:RDF>
        </annotation>
      </speciesType>
      <speciesType metaid="meta_t_0047" sboTerm="SBO:0000247" id="t_0047" name="1-methylnicotinamide">
        <annotation>
          <rdf:RDF>
            <rdf:Description rdf:about="#meta_t_0047">
              <bqbiol:is>
                <rdf:Bag>
                  <rdf:li rdf:resource="http://identifiers.org/obo.chebi/CHEBI:16797"/>
                  <rdf:li rdf:resource="http://identifiers.org/kegg.compound/C02918"/>
                </rdf:Bag>
              </bqbiol:is>
            </rdf:Description>
          </rdf:RDF>
        </annotation>
      </speciesType>
      <speciesType metaid="meta_t_0048" sboTerm="SBO:0000247" id="t_0048" name="1-phosphatidyl-1D-myo-inositol">
        <annotation>
          <rdf:RDF>
            <rdf:Description rdf:about="#meta_t_0048">
              <bqbiol:is>
                <rdf:Bag>
                  <rdf:li rdf:resource="http://identifiers.org/obo.chebi/CHEBI:57880"/>
                  <rdf:li rdf:resource="http://identifiers.org/kegg.compound/C01194"/>
                </rdf:Bag>
              </bqbiol:is>
            </rdf:Description>
          </rdf:RDF>
        </annotation>
      </speciesType>
      <speciesType metaid="meta_t_0049" sboTerm="SBO:0000247" id="t_0049" name="1-phosphatidyl-1D-myo-inositol 3,5-bisphosphate">
        <annotation>
          <rdf:RDF>
            <rdf:Description rdf:about="#meta_t_0049">
              <bqbiol:is>
                <rdf:Bag>
                  <rdf:li rdf:resource="http://identifiers.org/obo.chebi/CHEBI:57923"/>
                  <rdf:li rdf:resource="http://identifiers.org/kegg.compound/C11556"/>
                </rdf:Bag>
              </bqbiol:is>
            </rdf:Description>
          </rdf:RDF>
        </annotation>
      </speciesType>
      <speciesType metaid="meta_t_0050" sboTerm="SBO:0000247" id="t_0050" name="1-phosphatidyl-1D-myo-inositol 3-phosphate">
        <annotation>
          <rdf:RDF>
            <rdf:Description rdf:about="#meta_t_0050">
              <bqbiol:is>
                <rdf:Bag>
                  <rdf:li rdf:resource="http://identifiers.org/obo.chebi/CHEBI:58088"/>
                  <rdf:li rdf:resource="http://identifiers.org/kegg.compound/C04549"/>
                </rdf:Bag>
              </bqbiol:is>
            </rdf:Description>
          </rdf:RDF>
        </annotation>
      </speciesType>
      <speciesType metaid="meta_t_0051" sboTerm="SBO:0000247" id="t_0051" name="1-phosphatidyl-1D-myo-inositol 4,5-bisphosphate">
        <annotation>
          <rdf:RDF>
            <rdf:Description rdf:about="#meta_t_0051">
              <bqbiol:is>
                <rdf:Bag>
                  <rdf:li rdf:resource="http://identifiers.org/obo.chebi/CHEBI:58456"/>
                  <rdf:li rdf:resource="http://identifiers.org/kegg.compound/C04637"/>
                </rdf:Bag>
              </bqbiol:is>
            </rdf:Description>
          </rdf:RDF>
        </annotation>
      </speciesType>
      <speciesType metaid="meta_t_0052" sboTerm="SBO:0000247" id="t_0052" name="1-phosphatidyl-1D-myo-inositol 4-phosphate">
        <annotation>
          <rdf:RDF>
            <rdf:Description rdf:about="#meta_t_0052">
              <bqbiol:is>
                <rdf:Bag>
                  <rdf:li rdf:resource="http://identifiers.org/obo.chebi/CHEBI:61083"/>
                  <rdf:li rdf:resource="http://identifiers.org/kegg.compound/C01277"/>
                </rdf:Bag>
              </bqbiol:is>
            </rdf:Description>
          </rdf:RDF>
        </annotation>
      </speciesType>
      <speciesType metaid="meta_t_0053" sboTerm="SBO:0000247" id="t_0053" name="1-pyrroline-3-hydroxy-5-carboxylic acid">
        <annotation>
          <rdf:RDF>
            <rdf:Description rdf:about="#meta_t_0053">
              <bqbiol:is>
                <rdf:Bag>
                  <rdf:li rdf:resource="http://identifiers.org/obo.chebi/CHEBI:58509"/>
                  <rdf:li rdf:resource="http://identifiers.org/kegg.compound/C04281"/>
                </rdf:Bag>
              </bqbiol:is>
            </rdf:Description>
          </rdf:RDF>
        </annotation>
      </speciesType>
      <speciesType metaid="meta_t_0054" sboTerm="SBO:0000247" id="t_0054" name="1-pyrroline-5-carboxylate">
        <annotation>
          <rdf:RDF>
            <rdf:Description rdf:about="#meta_t_0054">
              <bqbiol:is>
                <rdf:Bag>
                  <rdf:li rdf:resource="http://identifiers.org/obo.chebi/CHEBI:15893"/>
                  <rdf:li rdf:resource="http://identifiers.org/kegg.compound/C04322"/>
                </rdf:Bag>
              </bqbiol:is>
            </rdf:Description>
          </rdf:RDF>
        </annotation>
      </speciesType>
      <speciesType metaid="meta_t_0055" sboTerm="SBO:0000247" id="t_0055" name="10-formyl-THF">
        <annotation>
          <rdf:RDF>
            <rdf:Description rdf:about="#meta_t_0055">
              <bqbiol:is>
                <rdf:Bag>
                  <rdf:li rdf:resource="http://identifiers.org/obo.chebi/CHEBI:57454"/>
                  <rdf:li rdf:resource="http://identifiers.org/kegg.compound/C00234"/>
                </rdf:Bag>
              </bqbiol:is>
            </rdf:Description>
          </rdf:RDF>
        </annotation>
      </speciesType>
      <speciesType metaid="meta_t_0056" sboTerm="SBO:0000247" id="t_0056" name="14-demethyllanosterol">
        <annotation>
          <rdf:RDF>
            <rdf:Description rdf:about="#meta_t_0056">
              <bqbiol:is>
                <rdf:Bag>
                  <rdf:li rdf:resource="http://identifiers.org/obo.chebi/CHEBI:18364"/>
                  <rdf:li rdf:resource="http://identifiers.org/kegg.compound/C05108"/>
                </rdf:Bag>
              </bqbiol:is>
            </rdf:Description>
          </rdf:RDF>
        </annotation>
      </speciesType>
      <speciesType metaid="meta_t_0057" sboTerm="SBO:0000247" id="t_0057" name="1D-myo-inositol 1,3,4,5-tetrakisphosphate">
        <annotation>
          <rdf:RDF>
            <rdf:Description rdf:about="#meta_t_0057">
              <bqbiol:is>
                <rdf:Bag>
                  <rdf:li rdf:resource="http://identifiers.org/obo.chebi/CHEBI:57895"/>
                  <rdf:li rdf:resource="http://identifiers.org/kegg.compound/C01272"/>
                </rdf:Bag>
              </bqbiol:is>
            </rdf:Description>
          </rdf:RDF>
        </annotation>
      </speciesType>
      <speciesType metaid="meta_t_0058" sboTerm="SBO:0000247" id="t_0058" name="1D-myo-inositol 1,4,5,6-tetrakisphosphate">
        <annotation>
          <rdf:RDF>
            <rdf:Description rdf:about="#meta_t_0058">
              <bqbiol:is>
                <rdf:Bag>
                  <rdf:li rdf:resource="http://identifiers.org/obo.chebi/CHEBI:57627"/>
                  <rdf:li rdf:resource="http://identifiers.org/kegg.compound/C11555"/>
                </rdf:Bag>
              </bqbiol:is>
            </rdf:Description>
          </rdf:RDF>
        </annotation>
      </speciesType>
      <speciesType metaid="meta_t_0059" sboTerm="SBO:0000247" id="t_0059" name="1D-myo-inositol 1,4,5-trisphosphate">
        <annotation>
          <rdf:RDF>
            <rdf:Description rdf:about="#meta_t_0059">
              <bqbiol:is>
                <rdf:Bag>
                  <rdf:li rdf:resource="http://identifiers.org/obo.chebi/CHEBI:203600"/>
                  <rdf:li rdf:resource="http://identifiers.org/kegg.compound/C01245"/>
                </rdf:Bag>
              </bqbiol:is>
            </rdf:Description>
          </rdf:RDF>
        </annotation>
      </speciesType>
      <speciesType metaid="meta_t_0060" sboTerm="SBO:0000247" id="t_0060" name="1D-myo-inositol 1-phosphate">
        <annotation>
          <rdf:RDF>
            <rdf:Description rdf:about="#meta_t_0060">
              <bqbiol:is>
                <rdf:Bag>
                  <rdf:li rdf:resource="http://identifiers.org/obo.chebi/CHEBI:58433"/>
                  <rdf:li rdf:resource="http://identifiers.org/kegg.compound/C01177"/>
                </rdf:Bag>
              </bqbiol:is>
            </rdf:Description>
          </rdf:RDF>
        </annotation>
      </speciesType>
      <speciesType metaid="meta_t_0061" sboTerm="SBO:0000247" id="t_0061" name="1D-myo-inositol 3-phosphate">
        <annotation>
          <rdf:RDF>
            <rdf:Description rdf:about="#meta_t_0061">
              <bqbiol:is>
                <rdf:Bag>
                  <rdf:li rdf:resource="http://identifiers.org/obo.chebi/CHEBI:58401"/>
                  <rdf:li rdf:resource="http://identifiers.org/kegg.compound/C04006"/>
                </rdf:Bag>
              </bqbiol:is>
            </rdf:Description>
          </rdf:RDF>
        </annotation>
      </speciesType>
      <speciesType metaid="meta_t_0063" sboTerm="SBO:0000247" id="t_0063" name="2&apos;,3&apos;-cyclic AMP">
        <annotation>
          <rdf:RDF>
            <rdf:Description rdf:about="#meta_t_0063">
              <bqbiol:is>
                <rdf:Bag>
                  <rdf:li rdf:resource="http://identifiers.org/obo.chebi/CHEBI:60879"/>
                  <rdf:li rdf:resource="http://identifiers.org/kegg.compound/C02353"/>
                </rdf:Bag>
              </bqbiol:is>
            </rdf:Description>
          </rdf:RDF>
        </annotation>
      </speciesType>
      <speciesType metaid="meta_t_0064" sboTerm="SBO:0000247" id="t_0064" name="2&apos;-deoxyadenosine">
        <annotation>
          <rdf:RDF>
            <rdf:Description rdf:about="#meta_t_0064">
              <bqbiol:is>
                <rdf:Bag>
                  <rdf:li rdf:resource="http://identifiers.org/obo.chebi/CHEBI:17256"/>
                  <rdf:li rdf:resource="http://identifiers.org/kegg.compound/C00559"/>
                </rdf:Bag>
              </bqbiol:is>
            </rdf:Description>
          </rdf:RDF>
        </annotation>
      </speciesType>
      <speciesType metaid="meta_t_0065" sboTerm="SBO:0000247" id="t_0065" name="2&apos;-deoxyguanosine">
        <annotation>
          <rdf:RDF>
            <rdf:Description rdf:about="#meta_t_0065">
              <bqbiol:is>
                <rdf:Bag>
                  <rdf:li rdf:resource="http://identifiers.org/obo.chebi/CHEBI:17172"/>
                  <rdf:li rdf:resource="http://identifiers.org/kegg.compound/C00330"/>
                </rdf:Bag>
              </bqbiol:is>
            </rdf:Description>
          </rdf:RDF>
        </annotation>
      </speciesType>
      <speciesType metaid="meta_t_0066" sboTerm="SBO:0000247" id="t_0066" name="2&apos;-deoxyinosine">
        <annotation>
          <rdf:RDF>
            <rdf:Description rdf:about="#meta_t_0066">
              <bqbiol:is>
                <rdf:Bag>
                  <rdf:li rdf:resource="http://identifiers.org/obo.chebi/CHEBI:28997"/>
                  <rdf:li rdf:resource="http://identifiers.org/kegg.compound/C05512"/>
                </rdf:Bag>
              </bqbiol:is>
            </rdf:Description>
          </rdf:RDF>
        </annotation>
      </speciesType>
      <speciesType metaid="meta_t_0067" sboTerm="SBO:0000247" id="t_0067" name="2&apos;-deoxyuridine">
        <annotation>
          <rdf:RDF>
            <rdf:Description rdf:about="#meta_t_0067">
              <bqbiol:is>
                <rdf:Bag>
                  <rdf:li rdf:resource="http://identifiers.org/obo.chebi/CHEBI:16450"/>
                  <rdf:li rdf:resource="http://identifiers.org/kegg.compound/C00526"/>
                </rdf:Bag>
              </bqbiol:is>
            </rdf:Description>
          </rdf:RDF>
        </annotation>
      </speciesType>
      <speciesType metaid="meta_t_0068" sboTerm="SBO:0000247" id="t_0068" name="2,3-bisphospho-D-glyceric acid">
        <annotation>
          <rdf:RDF>
            <rdf:Description rdf:about="#meta_t_0068">
              <bqbiol:is>
                <rdf:Bag>
                  <rdf:li rdf:resource="http://identifiers.org/obo.chebi/CHEBI:58248"/>
                  <rdf:li rdf:resource="http://identifiers.org/kegg.compound/C01159"/>
                </rdf:Bag>
              </bqbiol:is>
            </rdf:Description>
          </rdf:RDF>
        </annotation>
      </speciesType>
      <speciesType metaid="meta_t_0069" sboTerm="SBO:0000247" id="t_0069" name="2,5-diamino-4-hydroxy-6-(5-phosphoribosylamino)pyrimidine">
        <annotation>
          <rdf:RDF>
            <rdf:Description rdf:about="#meta_t_0069">
              <bqbiol:is>
                <rdf:Bag>
                  <rdf:li rdf:resource="http://identifiers.org/obo.chebi/CHEBI:58614"/>
                  <rdf:li rdf:resource="http://identifiers.org/kegg.compound/C01304"/>
                </rdf:Bag>
              </bqbiol:is>
            </rdf:Description>
          </rdf:RDF>
        </annotation>
      </speciesType>
      <speciesType metaid="meta_t_0070" sboTerm="SBO:0000247" id="t_0070" name="2,5-diamino-6-(5-phosphono)ribitylamino-4(3H)-pyrimidinone">
        <annotation>
          <rdf:RDF>
            <rdf:Description rdf:about="#meta_t_0070">
              <bqbiol:is>
                <rdf:Bag>
                  <rdf:li rdf:resource="http://identifiers.org/obo.chebi/CHEBI:52957"/>
                </rdf:Bag>
              </bqbiol:is>
            </rdf:Description>
          </rdf:RDF>
        </annotation>
      </speciesType>
      <speciesType metaid="meta_t_0071" sboTerm="SBO:0000247" id="t_0071" name="2-(3-amino-3-carboxypropyl)-L-histidine">
        <annotation>
          <rdf:RDF>
            <rdf:Description rdf:about="#meta_t_0071">
              <bqbiol:is>
                <rdf:Bag>
                  <rdf:li rdf:resource="http://identifiers.org/obo.chebi/CHEBI:17144"/>
                  <rdf:li rdf:resource="http://identifiers.org/kegg.compound/C04441"/>
                </rdf:Bag>
              </bqbiol:is>
            </rdf:Description>
          </rdf:RDF>
        </annotation>
      </speciesType>
      <speciesType metaid="meta_t_0072" sboTerm="SBO:0000247" id="t_0072" name="2-[3-carboxy-3-(methylammonio)propyl]-L-histidine">
        <annotation>
          <rdf:RDF>
            <rdf:Description rdf:about="#meta_t_0072">
              <bqbiol:is>
                <rdf:Bag>
                  <rdf:li rdf:resource="http://identifiers.org/obo.chebi/CHEBI:57784"/>
                  <rdf:li rdf:resource="http://identifiers.org/kegg.compound/C04692"/>
                </rdf:Bag>
              </bqbiol:is>
            </rdf:Description>
          </rdf:RDF>
        </annotation>
      </speciesType>
      <speciesType metaid="meta_t_0073" sboTerm="SBO:0000247" id="t_0073" name="2-acetamido-5-oxopentanoate">
        <annotation>
          <rdf:RDF>
            <rdf:Description rdf:about="#meta_t_0073">
              <bqbiol:is>
                <rdf:Bag>
                  <rdf:li rdf:resource="http://identifiers.org/obo.chebi/CHEBI:29123"/>
                  <rdf:li rdf:resource="http://identifiers.org/kegg.compound/C01250"/>
                </rdf:Bag>
              </bqbiol:is>
            </rdf:Description>
          </rdf:RDF>
        </annotation>
      </speciesType>
      <speciesType metaid="meta_t_0074" sboTerm="SBO:0000247" id="t_0074" name="2-acetyllactic acid">
        <annotation>
          <rdf:RDF>
            <rdf:Description rdf:about="#meta_t_0074">
              <bqbiol:is>
                <rdf:Bag>
                  <rdf:li rdf:resource="http://identifiers.org/obo.chebi/CHEBI:57774"/>
                  <rdf:li rdf:resource="http://identifiers.org/kegg.compound/C00900"/>
                </rdf:Bag>
              </bqbiol:is>
            </rdf:Description>
          </rdf:RDF>
        </annotation>
      </speciesType>
      <speciesType metaid="meta_t_0075" sboTerm="SBO:0000247" id="t_0075" name="2-amino-3-carboxymuconate-6-semialdehyde">
        <annotation>
          <rdf:RDF>
            <rdf:Description rdf:about="#meta_t_0075">
              <bqbiol:is>
                <rdf:Bag>
                  <rdf:li rdf:resource="http://identifiers.org/obo.chebi/CHEBI:29044"/>
                </rdf:Bag>
              </bqbiol:is>
            </rdf:Description>
          </rdf:RDF>
        </annotation>
      </speciesType>
      <speciesType metaid="meta_t_0076" sboTerm="SBO:0000247" id="t_0076" name="2-amino-6-(hydroxymethyl)-7,8-dihydropteridin-4-ol">
        <annotation>
          <rdf:RDF>
            <rdf:Description rdf:about="#meta_t_0076">
              <bqbiol:is>
                <rdf:Bag>
                  <rdf:li rdf:resource="http://identifiers.org/obo.chebi/CHEBI:17083"/>
                  <rdf:li rdf:resource="http://identifiers.org/kegg.compound/C01300"/>
                </rdf:Bag>
              </bqbiol:is>
            </rdf:Description>
          </rdf:RDF>
        </annotation>
      </speciesType>
      <speciesType metaid="meta_t_0077" sboTerm="SBO:0000247" id="t_0077" name="2-dehydropantoate">
        <annotation>
          <rdf:RDF>
            <rdf:Description rdf:about="#meta_t_0077">
              <bqbiol:is>
                <rdf:Bag>
                  <rdf:li rdf:resource="http://identifiers.org/obo.chebi/CHEBI:11561"/>
                  <rdf:li rdf:resource="http://identifiers.org/kegg.compound/C00966"/>
                </rdf:Bag>
              </bqbiol:is>
            </rdf:Description>
          </rdf:RDF>
        </annotation>
      </speciesType>
      <speciesType metaid="meta_t_0078" sboTerm="SBO:0000247" id="t_0078" name="2-deoxy-D-ribofuranose 1-phosphate">
        <annotation>
          <rdf:RDF>
            <rdf:Description rdf:about="#meta_t_0078">
              <bqbiol:is>
                <rdf:Bag>
                  <rdf:li rdf:resource="http://identifiers.org/obo.chebi/CHEBI:58576"/>
                  <rdf:li rdf:resource="http://identifiers.org/kegg.compound/C00672"/>
                </rdf:Bag>
              </bqbiol:is>
            </rdf:Description>
          </rdf:RDF>
        </annotation>
      </speciesType>
      <speciesType metaid="meta_t_0079" sboTerm="SBO:0000247" id="t_0079" name="2-deoxy-D-ribose">
        <annotation>
          <rdf:RDF>
            <rdf:Description rdf:about="#meta_t_0079">
              <bqbiol:is>
                <rdf:Bag>
                  <rdf:li rdf:resource="http://identifiers.org/obo.chebi/CHEBI:28816"/>
                  <rdf:li rdf:resource="http://identifiers.org/kegg.compound/C01801"/>
                </rdf:Bag>
              </bqbiol:is>
            </rdf:Description>
          </rdf:RDF>
        </annotation>
      </speciesType>
      <speciesType metaid="meta_t_0080" sboTerm="SBO:0000247" id="t_0080" name="2-deoxy-D-ribose 5-phosphate">
        <annotation>
          <rdf:RDF>
            <rdf:Description rdf:about="#meta_t_0080">
              <bqbiol:is>
                <rdf:Bag>
                  <rdf:li rdf:resource="http://identifiers.org/obo.chebi/CHEBI:57651"/>
                  <rdf:li rdf:resource="http://identifiers.org/kegg.compound/C00673"/>
                </rdf:Bag>
              </bqbiol:is>
            </rdf:Description>
          </rdf:RDF>
        </annotation>
      </speciesType>
      <speciesType metaid="meta_t_0081" sboTerm="SBO:0000247" id="t_0081" name="2-hexaprenyl-5-hydroxy-6-methoxy-3-methyl-1,4-benzoquinone">
        <annotation>
          <rdf:RDF>
            <rdf:Description rdf:about="#meta_t_0081">
              <bqbiol:is>
                <rdf:Bag>
                  <rdf:li rdf:resource="http://identifiers.org/obo.chebi/CHEBI:28753"/>
                  <rdf:li rdf:resource="http://identifiers.org/kegg.compound/C05805"/>
                </rdf:Bag>
              </bqbiol:is>
            </rdf:Description>
          </rdf:RDF>
        </annotation>
      </speciesType>
      <speciesType metaid="meta_t_0082" sboTerm="SBO:0000247" id="t_0082" name="2-hexaprenyl-6-methoxy-1,4-benzoquinone">
        <annotation>
          <rdf:RDF>
            <rdf:Description rdf:about="#meta_t_0082">
              <bqbiol:is>
                <rdf:Bag>
                  <rdf:li rdf:resource="http://identifiers.org/obo.chebi/CHEBI:27752"/>
                  <rdf:li rdf:resource="http://identifiers.org/kegg.compound/C05803"/>
                </rdf:Bag>
              </bqbiol:is>
            </rdf:Description>
          </rdf:RDF>
        </annotation>
      </speciesType>
      <speciesType metaid="meta_t_0083" sboTerm="SBO:0000247" id="t_0083" name="2-hexaprenyl-6-methoxy-3-methyl-1,4-benzoquinone">
        <annotation>
          <rdf:RDF>
            <rdf:Description rdf:about="#meta_t_0083">
              <bqbiol:is>
                <rdf:Bag>
                  <rdf:li rdf:resource="http://identifiers.org/obo.chebi/CHEBI:28711"/>
                  <rdf:li rdf:resource="http://identifiers.org/kegg.compound/C05804"/>
                </rdf:Bag>
              </bqbiol:is>
            </rdf:Description>
          </rdf:RDF>
        </annotation>
      </speciesType>
      <speciesType metaid="meta_t_0084" sboTerm="SBO:0000247" id="t_0084" name="2-hexaprenyl-6-methoxyphenol">
        <annotation>
          <rdf:RDF>
            <rdf:Description rdf:about="#meta_t_0084">
              <bqbiol:is>
                <rdf:Bag>
                  <rdf:li rdf:resource="http://identifiers.org/obo.chebi/CHEBI:1109"/>
                  <rdf:li rdf:resource="http://identifiers.org/kegg.compound/C05802"/>
                </rdf:Bag>
              </bqbiol:is>
            </rdf:Description>
          </rdf:RDF>
        </annotation>
      </speciesType>
      <speciesType metaid="meta_t_0085" sboTerm="SBO:0000247" id="t_0085" name="2-hydroxy-3-oxobutyl phosphate">
        <annotation>
          <rdf:RDF>
            <rdf:Description rdf:about="#meta_t_0085">
              <bqbiol:is>
                <rdf:Bag>
                  <rdf:li rdf:resource="http://identifiers.org/obo.chebi/CHEBI:50606"/>
                  <rdf:li rdf:resource="http://identifiers.org/kegg.compound/C15556"/>
                </rdf:Bag>
              </bqbiol:is>
            </rdf:Description>
          </rdf:RDF>
        </annotation>
      </speciesType>
      <speciesType metaid="meta_t_0086" sboTerm="SBO:0000247" id="t_0086" name="2-hydroxybutyric acid">
        <annotation>
          <rdf:RDF>
            <rdf:Description rdf:about="#meta_t_0086">
              <bqbiol:is>
                <rdf:Bag>
                  <rdf:li rdf:resource="http://identifiers.org/obo.chebi/CHEBI:1148"/>
                  <rdf:li rdf:resource="http://identifiers.org/kegg.compound/C05984"/>
                </rdf:Bag>
              </bqbiol:is>
            </rdf:Description>
          </rdf:RDF>
        </annotation>
      </speciesType>
      <speciesType metaid="meta_t_0087" sboTerm="SBO:0000247" id="t_0087" name="2-hydroxyhexadecanal">
        <annotation>
          <rdf:RDF>
            <rdf:Description rdf:about="#meta_t_0087">
              <bqbiol:is>
                <rdf:Bag>
                  <rdf:li rdf:resource="http://identifiers.org/obo.chebi/CHEBI:50626"/>
                </rdf:Bag>
              </bqbiol:is>
            </rdf:Description>
          </rdf:RDF>
        </annotation>
      </speciesType>
      <speciesType metaid="meta_t_0088" sboTerm="SBO:0000247" id="t_0088" name="2-isopropylmalate">
        <annotation>
          <rdf:RDF>
            <rdf:Description rdf:about="#meta_t_0088">
              <bqbiol:is>
                <rdf:Bag>
                  <rdf:li rdf:resource="http://identifiers.org/obo.chebi/CHEBI:35129"/>
                  <rdf:li rdf:resource="http://identifiers.org/kegg.compound/C02504"/>
                </rdf:Bag>
              </bqbiol:is>
            </rdf:Description>
          </rdf:RDF>
        </annotation>
      </speciesType>
      <speciesType metaid="meta_t_0089" sboTerm="SBO:0000247" id="t_0089" name="2-isopropylmaleic acid">
        <annotation>
          <rdf:RDF>
            <rdf:Description rdf:about="#meta_t_0089">
              <bqbiol:is>
                <rdf:Bag>
                  <rdf:li rdf:resource="http://identifiers.org/obo.chebi/CHEBI:58085"/>
                  <rdf:li rdf:resource="http://identifiers.org/kegg.compound/C02631"/>
                </rdf:Bag>
              </bqbiol:is>
            </rdf:Description>
          </rdf:RDF>
        </annotation>
      </speciesType>
      <speciesType metaid="meta_t_0090" sboTerm="SBO:0000247" id="t_0090" name="2-methylbutanal">
        <annotation>
          <rdf:RDF>
            <rdf:Description rdf:about="#meta_t_0090">
              <bqbiol:is>
                <rdf:Bag>
                  <rdf:li rdf:resource="http://identifiers.org/obo.chebi/CHEBI:16182"/>
                  <rdf:li rdf:resource="http://identifiers.org/kegg.compound/C02223"/>
                </rdf:Bag>
              </bqbiol:is>
            </rdf:Description>
          </rdf:RDF>
        </annotation>
      </speciesType>
      <speciesType metaid="meta_t_0091" sboTerm="SBO:0000247" id="t_0091" name="2-methylbutanol">
        <annotation>
          <rdf:RDF>
            <rdf:Description rdf:about="#meta_t_0091">
              <bqbiol:is>
                <rdf:Bag>
                  <rdf:li rdf:resource="http://identifiers.org/obo.chebi/CHEBI:48945"/>
                </rdf:Bag>
              </bqbiol:is>
            </rdf:Description>
          </rdf:RDF>
        </annotation>
      </speciesType>
      <speciesType metaid="meta_t_0092" sboTerm="SBO:0000247" id="t_0092" name="2-methylbutyl acetate">
        <annotation>
          <rdf:RDF>
            <rdf:Description rdf:about="#meta_t_0092">
              <bqbiol:is>
                <rdf:Bag>
                  <rdf:li rdf:resource="http://identifiers.org/obo.chebi/CHEBI:50585"/>
                </rdf:Bag>
              </bqbiol:is>
            </rdf:Description>
          </rdf:RDF>
        </annotation>
      </speciesType>
      <speciesType metaid="meta_t_0093" sboTerm="SBO:0000247" id="t_0093" name="2-methylcitrate">
        <annotation>
          <rdf:RDF>
            <rdf:Description rdf:about="#meta_t_0093">
              <bqbiol:is>
                <rdf:Bag>
                  <rdf:li rdf:resource="http://identifiers.org/obo.chebi/CHEBI:15598"/>
                  <rdf:li rdf:resource="http://identifiers.org/kegg.compound/C02225"/>
                </rdf:Bag>
              </bqbiol:is>
            </rdf:Description>
          </rdf:RDF>
        </annotation>
      </speciesType>
      <speciesType metaid="meta_t_0094" sboTerm="SBO:0000247" id="t_0094" name="2-oxaloglutaric acid">
        <annotation>
          <rdf:RDF>
            <rdf:Description rdf:about="#meta_t_0094">
              <bqbiol:is>
                <rdf:Bag>
                  <rdf:li rdf:resource="http://identifiers.org/obo.chebi/CHEBI:7814"/>
                  <rdf:li rdf:resource="http://identifiers.org/kegg.compound/C05533"/>
                </rdf:Bag>
              </bqbiol:is>
            </rdf:Description>
          </rdf:RDF>
        </annotation>
      </speciesType>
      <speciesType metaid="meta_t_0095" sboTerm="SBO:0000247" id="t_0095" name="2-oxoadipic acid">
        <annotation>
          <rdf:RDF>
            <rdf:Description rdf:about="#meta_t_0095">
              <bqbiol:is>
                <rdf:Bag>
                  <rdf:li rdf:resource="http://identifiers.org/obo.chebi/CHEBI:57499"/>
                  <rdf:li rdf:resource="http://identifiers.org/kegg.compound/C00322"/>
                </rdf:Bag>
              </bqbiol:is>
            </rdf:Description>
          </rdf:RDF>
        </annotation>
      </speciesType>
      <speciesType metaid="meta_t_0096" sboTerm="SBO:0000247" id="t_0096" name="2-oxobutanoate">
        <annotation>
          <rdf:RDF>
            <rdf:Description rdf:about="#meta_t_0096">
              <bqbiol:is>
                <rdf:Bag>
                  <rdf:li rdf:resource="http://identifiers.org/obo.chebi/CHEBI:16763"/>
                  <rdf:li rdf:resource="http://identifiers.org/kegg.compound/C00109"/>
                </rdf:Bag>
              </bqbiol:is>
            </rdf:Description>
          </rdf:RDF>
        </annotation>
      </speciesType>
      <speciesType metaid="meta_t_0097" sboTerm="SBO:0000247" id="t_0097" name="2-oxoglutarate">
        <annotation>
          <rdf:RDF>
            <rdf:Description rdf:about="#meta_t_0097">
              <bqbiol:is>
                <rdf:Bag>
                  <rdf:li rdf:resource="http://identifiers.org/obo.chebi/CHEBI:16810"/>
                  <rdf:li rdf:resource="http://identifiers.org/kegg.compound/C00026"/>
                </rdf:Bag>
              </bqbiol:is>
            </rdf:Description>
          </rdf:RDF>
        </annotation>
      </speciesType>
      <speciesType metaid="meta_t_0098" sboTerm="SBO:0000247" id="t_0098" name="2-phenylethanol">
        <annotation>
          <rdf:RDF>
            <rdf:Description rdf:about="#meta_t_0098">
              <bqbiol:is>
                <rdf:Bag>
                  <rdf:li rdf:resource="http://identifiers.org/obo.chebi/CHEBI:49000"/>
                  <rdf:li rdf:resource="http://identifiers.org/kegg.compound/C05853"/>
                </rdf:Bag>
              </bqbiol:is>
            </rdf:Description>
          </rdf:RDF>
        </annotation>
      </speciesType>
      <speciesType metaid="meta_t_0099" sboTerm="SBO:0000247" id="t_0099" name="2-phospho-D-glyceric acid">
        <annotation>
          <rdf:RDF>
            <rdf:Description rdf:about="#meta_t_0099">
              <bqbiol:is>
                <rdf:Bag>
                  <rdf:li rdf:resource="http://identifiers.org/obo.chebi/CHEBI:58289"/>
                  <rdf:li rdf:resource="http://identifiers.org/kegg.compound/C00631"/>
                </rdf:Bag>
              </bqbiol:is>
            </rdf:Description>
          </rdf:RDF>
        </annotation>
      </speciesType>
      <speciesType metaid="meta_t_0100" sboTerm="SBO:0000247" id="t_0100" name="geranylgeranyl diphosphate">
        <annotation>
          <rdf:RDF>
            <rdf:Description rdf:about="#meta_t_0100">
              <bqbiol:is>
                <rdf:Bag>
                  <rdf:li rdf:resource="http://identifiers.org/obo.chebi/CHEBI:58756"/>
                  <rdf:li rdf:resource="http://identifiers.org/kegg.compound/C00353"/>
                </rdf:Bag>
              </bqbiol:is>
            </rdf:Description>
          </rdf:RDF>
        </annotation>
      </speciesType>
      <speciesType metaid="meta_t_0101" sboTerm="SBO:0000247" id="t_0101" name="farnesyl diphosphate">
        <annotation>
          <rdf:RDF>
            <rdf:Description rdf:about="#meta_t_0101">
              <bqbiol:is>
                <rdf:Bag>
                  <rdf:li rdf:resource="http://identifiers.org/obo.chebi/CHEBI:175763"/>
                  <rdf:li rdf:resource="http://identifiers.org/kegg.compound/C00448"/>
                </rdf:Bag>
              </bqbiol:is>
            </rdf:Description>
          </rdf:RDF>
        </annotation>
      </speciesType>
      <speciesType metaid="meta_t_0102" sboTerm="SBO:0000247" id="t_0102" name="3&apos;,5&apos;-cyclic AMP">
        <annotation>
          <rdf:RDF>
            <rdf:Description rdf:about="#meta_t_0102">
              <bqbiol:is>
                <rdf:Bag>
                  <rdf:li rdf:resource="http://identifiers.org/obo.chebi/CHEBI:58165"/>
                  <rdf:li rdf:resource="http://identifiers.org/kegg.compound/C00575"/>
                </rdf:Bag>
              </bqbiol:is>
            </rdf:Description>
          </rdf:RDF>
        </annotation>
      </speciesType>
      <speciesType metaid="meta_t_0103" sboTerm="SBO:0000247" id="t_0103" name="3&apos;,5&apos;-cyclic CMP">
        <annotation>
          <rdf:RDF>
            <rdf:Description rdf:about="#meta_t_0103">
              <bqbiol:is>
                <rdf:Bag>
                  <rdf:li rdf:resource="http://identifiers.org/obo.chebi/CHEBI:58003"/>
                  <rdf:li rdf:resource="http://identifiers.org/kegg.compound/C00941"/>
                </rdf:Bag>
              </bqbiol:is>
            </rdf:Description>
          </rdf:RDF>
        </annotation>
      </speciesType>
      <speciesType metaid="meta_t_0104" sboTerm="SBO:0000247" id="t_0104" name="3&apos;,5&apos;-cyclic dAMP">
        <annotation>
          <rdf:RDF>
            <rdf:Description rdf:about="#meta_t_0104">
              <bqbiol:is>
                <rdf:Bag>
                  <rdf:li rdf:resource="http://identifiers.org/obo.chebi/CHEBI:28074"/>
                  <rdf:li rdf:resource="http://identifiers.org/kegg.compound/C00968"/>
                </rdf:Bag>
              </bqbiol:is>
            </rdf:Description>
          </rdf:RDF>
        </annotation>
      </speciesType>
      <speciesType metaid="meta_t_0105" sboTerm="SBO:0000247" id="t_0105" name="3&apos;,5&apos;-cyclic GMP">
        <annotation>
          <rdf:RDF>
            <rdf:Description rdf:about="#meta_t_0105">
              <bqbiol:is>
                <rdf:Bag>
                  <rdf:li rdf:resource="http://identifiers.org/obo.chebi/CHEBI:57746"/>
                  <rdf:li rdf:resource="http://identifiers.org/kegg.compound/C00942"/>
                </rdf:Bag>
              </bqbiol:is>
            </rdf:Description>
          </rdf:RDF>
        </annotation>
      </speciesType>
      <speciesType metaid="meta_t_0106" sboTerm="SBO:0000247" id="t_0106" name="3&apos;,5&apos;-cyclic IMP">
        <annotation>
          <rdf:RDF>
            <rdf:Description rdf:about="#meta_t_0106">
              <bqbiol:is>
                <rdf:Bag>
                  <rdf:li rdf:resource="http://identifiers.org/obo.chebi/CHEBI:27541"/>
                  <rdf:li rdf:resource="http://identifiers.org/kegg.compound/C00943"/>
                </rdf:Bag>
              </bqbiol:is>
            </rdf:Description>
          </rdf:RDF>
        </annotation>
      </speciesType>
      <speciesType metaid="meta_t_0107" sboTerm="SBO:0000247" id="t_0107" name="3&apos;-dephospho-CoA">
        <annotation>
          <rdf:RDF>
            <rdf:Description rdf:about="#meta_t_0107">
              <bqbiol:is>
                <rdf:Bag>
                  <rdf:li rdf:resource="http://identifiers.org/obo.chebi/CHEBI:57328"/>
                  <rdf:li rdf:resource="http://identifiers.org/kegg.compound/C00882"/>
                </rdf:Bag>
              </bqbiol:is>
            </rdf:Description>
          </rdf:RDF>
        </annotation>
      </speciesType>
      <speciesType metaid="meta_t_0108" sboTerm="SBO:0000247" id="t_0108" name="3&apos;-phospho-5&apos;-adenylyl sulfate">
        <annotation>
          <rdf:RDF>
            <rdf:Description rdf:about="#meta_t_0108">
              <bqbiol:is>
                <rdf:Bag>
                  <rdf:li rdf:resource="http://identifiers.org/obo.chebi/CHEBI:58339"/>
                  <rdf:li rdf:resource="http://identifiers.org/kegg.compound/C00053"/>
                </rdf:Bag>
              </bqbiol:is>
            </rdf:Description>
          </rdf:RDF>
        </annotation>
      </speciesType>
      <speciesType metaid="meta_t_0109" sboTerm="SBO:0000247" id="t_0109" name="3-(3-sn-phosphatidyl)-sn-glycerol 1-phosphate">
        <annotation>
          <rdf:RDF>
            <rdf:Description rdf:about="#meta_t_0109">
              <bqbiol:is>
                <rdf:Bag>
                  <rdf:li rdf:resource="http://identifiers.org/obo.chebi/CHEBI:60110"/>
                  <rdf:li rdf:resource="http://identifiers.org/kegg.compound/C03892"/>
                </rdf:Bag>
              </bqbiol:is>
            </rdf:Description>
          </rdf:RDF>
        </annotation>
      </speciesType>
      <speciesType metaid="meta_t_0110" sboTerm="SBO:0000247" id="t_0110" name="3-(4-hydroxyphenyl)lactate">
        <annotation>
          <rdf:RDF>
            <rdf:Description rdf:about="#meta_t_0110">
              <bqbiol:is>
                <rdf:Bag>
                  <rdf:li rdf:resource="http://identifiers.org/obo.chebi/CHEBI:36659"/>
                  <rdf:li rdf:resource="http://identifiers.org/kegg.compound/C03672"/>
                </rdf:Bag>
              </bqbiol:is>
            </rdf:Description>
          </rdf:RDF>
        </annotation>
      </speciesType>
      <speciesType metaid="meta_t_0111" sboTerm="SBO:0000247" id="t_0111" name="3-(4-hydroxyphenyl)pyruvate">
        <annotation>
          <rdf:RDF>
            <rdf:Description rdf:about="#meta_t_0111">
              <bqbiol:is>
                <rdf:Bag>
                  <rdf:li rdf:resource="http://identifiers.org/obo.chebi/CHEBI:36242"/>
                  <rdf:li rdf:resource="http://identifiers.org/kegg.compound/C01179"/>
                </rdf:Bag>
              </bqbiol:is>
            </rdf:Description>
          </rdf:RDF>
        </annotation>
      </speciesType>
      <speciesType metaid="meta_t_0112" sboTerm="SBO:0000247" id="t_0112" name="3-(imidazol-4-yl)-2-oxopropyl dihydrogen phosphate">
        <annotation>
          <rdf:RDF>
            <rdf:Description rdf:about="#meta_t_0112">
              <bqbiol:is>
                <rdf:Bag>
                  <rdf:li rdf:resource="http://identifiers.org/obo.chebi/CHEBI:57766"/>
                  <rdf:li rdf:resource="http://identifiers.org/kegg.compound/C01267"/>
                </rdf:Bag>
              </bqbiol:is>
            </rdf:Description>
          </rdf:RDF>
        </annotation>
      </speciesType>
      <speciesType metaid="meta_t_0113" sboTerm="SBO:0000247" id="t_0113" name="3-aminopropanal">
        <annotation>
          <rdf:RDF>
            <rdf:Description rdf:about="#meta_t_0113">
              <bqbiol:is>
                <rdf:Bag>
                  <rdf:li rdf:resource="http://identifiers.org/obo.chebi/CHEBI:58374"/>
                  <rdf:li rdf:resource="http://identifiers.org/kegg.compound/C02229"/>
                </rdf:Bag>
              </bqbiol:is>
            </rdf:Description>
          </rdf:RDF>
        </annotation>
      </speciesType>
      <speciesType metaid="meta_t_0114" sboTerm="SBO:0000247" id="t_0114" name="3-dehydro-4-methylzymosterol">
        <annotation>
          <rdf:RDF>
            <rdf:Description rdf:about="#meta_t_0114">
              <bqbiol:is>
                <rdf:Bag>
                  <rdf:li rdf:resource="http://identifiers.org/obo.chebi/CHEBI:50593"/>
                  <rdf:li rdf:resource="http://identifiers.org/kegg.compound/C15816"/>
                </rdf:Bag>
              </bqbiol:is>
            </rdf:Description>
          </rdf:RDF>
        </annotation>
      </speciesType>
      <speciesType metaid="meta_t_0115" sboTerm="SBO:0000247" id="t_0115" name="3-dehydroquinate">
        <annotation>
          <rdf:RDF>
            <rdf:Description rdf:about="#meta_t_0115">
              <bqbiol:is>
                <rdf:Bag>
                  <rdf:li rdf:resource="http://identifiers.org/obo.chebi/CHEBI:32364"/>
                  <rdf:li rdf:resource="http://identifiers.org/kegg.compound/C00944"/>
                </rdf:Bag>
              </bqbiol:is>
            </rdf:Description>
          </rdf:RDF>
        </annotation>
      </speciesType>
      <speciesType metaid="meta_t_0116" sboTerm="SBO:0000247" id="t_0116" name="3-dehydroshikimate">
        <annotation>
          <rdf:RDF>
            <rdf:Description rdf:about="#meta_t_0116">
              <bqbiol:is>
                <rdf:Bag>
                  <rdf:li rdf:resource="http://identifiers.org/obo.chebi/CHEBI:16630"/>
                  <rdf:li rdf:resource="http://identifiers.org/kegg.compound/C02637"/>
                </rdf:Bag>
              </bqbiol:is>
            </rdf:Description>
          </rdf:RDF>
        </annotation>
      </speciesType>
      <speciesType metaid="meta_t_0117" sboTerm="SBO:0000247" id="t_0117" name="3-hexaprenyl-4,5-dihydroxybenzoic acid">
        <annotation>
          <rdf:RDF>
            <rdf:Description rdf:about="#meta_t_0117">
              <bqbiol:is>
                <rdf:Bag>
                  <rdf:li rdf:resource="http://identifiers.org/obo.chebi/CHEBI:58373"/>
                  <rdf:li rdf:resource="http://identifiers.org/kegg.compound/C05200"/>
                </rdf:Bag>
              </bqbiol:is>
            </rdf:Description>
          </rdf:RDF>
        </annotation>
      </speciesType>
      <speciesType metaid="meta_t_0118" sboTerm="SBO:0000247" id="t_0118" name="3-hexaprenyl-4-hydroxy-5-methoxybenzoic acid">
        <annotation>
          <rdf:RDF>
            <rdf:Description rdf:about="#meta_t_0118">
              <bqbiol:is>
                <rdf:Bag>
                  <rdf:li rdf:resource="http://identifiers.org/obo.chebi/CHEBI:57916"/>
                  <rdf:li rdf:resource="http://identifiers.org/kegg.compound/C05313"/>
                </rdf:Bag>
              </bqbiol:is>
            </rdf:Description>
          </rdf:RDF>
        </annotation>
      </speciesType>
      <speciesType metaid="meta_t_0119" sboTerm="SBO:0000247" id="t_0119" name="3-hexaprenyl-4-hydroxybenzoic acid">
        <annotation>
          <rdf:RDF>
            <rdf:Description rdf:about="#meta_t_0119">
              <bqbiol:is>
                <rdf:Bag>
                  <rdf:li rdf:resource="http://identifiers.org/obo.chebi/CHEBI:31116"/>
                  <rdf:li rdf:resource="http://identifiers.org/kegg.compound/C13425"/>
                </rdf:Bag>
              </bqbiol:is>
            </rdf:Description>
          </rdf:RDF>
        </annotation>
      </speciesType>
      <speciesType metaid="meta_t_0120" sboTerm="SBO:0000247" id="t_0120" name="3-hydroxy-2-isopropyl-4-methoxy-4-oxobutanoate">
        <annotation>
          <rdf:RDF>
            <rdf:Description rdf:about="#meta_t_0120">
              <bqbiol:is>
                <rdf:Bag>
                  <rdf:li rdf:resource="http://identifiers.org/obo.chebi/CHEBI:52960"/>
                </rdf:Bag>
              </bqbiol:is>
            </rdf:Description>
          </rdf:RDF>
        </annotation>
      </speciesType>
      <speciesType metaid="meta_t_0121" sboTerm="SBO:0000247" id="t_0121" name="3-hydroxy-3-methylglutaryl-CoA">
        <annotation>
          <rdf:RDF>
            <rdf:Description rdf:about="#meta_t_0121">
              <bqbiol:is>
                <rdf:Bag>
                  <rdf:li rdf:resource="http://identifiers.org/obo.chebi/CHEBI:11814"/>
                  <rdf:li rdf:resource="http://identifiers.org/kegg.compound/C00356"/>
                </rdf:Bag>
              </bqbiol:is>
            </rdf:Description>
          </rdf:RDF>
        </annotation>
      </speciesType>
      <speciesType metaid="meta_t_0122" sboTerm="SBO:0000247" id="t_0122" name="3-hydroxy-L-kynurenine">
        <annotation>
          <rdf:RDF>
            <rdf:Description rdf:about="#meta_t_0122">
              <bqbiol:is>
                <rdf:Bag>
                  <rdf:li rdf:resource="http://identifiers.org/obo.chebi/CHEBI:17380"/>
                  <rdf:li rdf:resource="http://identifiers.org/kegg.compound/C03227"/>
                </rdf:Bag>
              </bqbiol:is>
            </rdf:Description>
          </rdf:RDF>
        </annotation>
      </speciesType>
      <speciesType metaid="meta_t_0123" sboTerm="SBO:0000247" id="t_0123" name="3-hydroxyacyl-CoA">
        <annotation>
          <rdf:RDF>
            <rdf:Description rdf:about="#meta_t_0123">
              <bqbiol:is>
                <rdf:Bag>
                  <rdf:li rdf:resource="http://identifiers.org/obo.chebi/CHEBI:20060"/>
                </rdf:Bag>
              </bqbiol:is>
            </rdf:Description>
          </rdf:RDF>
        </annotation>
      </speciesType>
      <speciesType metaid="meta_t_0124" sboTerm="SBO:0000247" id="t_0124" name="3-hydroxyanthranilate">
        <annotation>
          <rdf:RDF>
            <rdf:Description rdf:about="#meta_t_0124">
              <bqbiol:is>
                <rdf:Bag>
                  <rdf:li rdf:resource="http://identifiers.org/obo.chebi/CHEBI:36559"/>
                  <rdf:li rdf:resource="http://identifiers.org/kegg.compound/C00632"/>
                </rdf:Bag>
              </bqbiol:is>
            </rdf:Description>
          </rdf:RDF>
        </annotation>
      </speciesType>
      <speciesType metaid="meta_t_0125" sboTerm="SBO:0000247" id="t_0125" name="3-hydroxydocosanoyl-CoA">
        <annotation>
          <rdf:RDF>
            <rdf:Description rdf:about="#meta_t_0125">
              <bqbiol:is>
                <rdf:Bag>
                  <rdf:li rdf:resource="http://identifiers.org/obo.chebi/CHEBI:52325"/>
                </rdf:Bag>
              </bqbiol:is>
            </rdf:Description>
          </rdf:RDF>
        </annotation>
      </speciesType>
      <speciesType metaid="meta_t_0126" sboTerm="SBO:0000247" id="t_0126" name="3-hydroxyicosanoyl-CoA">
        <annotation>
          <rdf:RDF>
            <rdf:Description rdf:about="#meta_t_0126">
              <bqbiol:is>
                <rdf:Bag>
                  <rdf:li rdf:resource="http://identifiers.org/obo.chebi/CHEBI:52324"/>
                </rdf:Bag>
              </bqbiol:is>
            </rdf:Description>
          </rdf:RDF>
        </annotation>
      </speciesType>
      <speciesType metaid="meta_t_0127" sboTerm="SBO:0000247" id="t_0127" name="3-hydroxyoctadecanoyl-CoA">
        <annotation>
          <rdf:RDF>
            <rdf:Description rdf:about="#meta_t_0127">
              <bqbiol:is>
                <rdf:Bag>
                  <rdf:li rdf:resource="http://identifiers.org/obo.chebi/CHEBI:50583"/>
                  <rdf:li rdf:resource="http://identifiers.org/kegg.compound/C16217"/>
                </rdf:Bag>
              </bqbiol:is>
            </rdf:Description>
          </rdf:RDF>
        </annotation>
      </speciesType>
      <speciesType metaid="meta_t_0128" sboTerm="SBO:0000247" id="t_0128" name="3-hydroxytetracosanoyl-CoA">
        <annotation>
          <rdf:RDF>
            <rdf:Description rdf:about="#meta_t_0128">
              <bqbiol:is>
                <rdf:Bag>
                  <rdf:li rdf:resource="http://identifiers.org/obo.chebi/CHEBI:52326"/>
                </rdf:Bag>
              </bqbiol:is>
            </rdf:Description>
          </rdf:RDF>
        </annotation>
      </speciesType>
      <speciesType metaid="meta_t_0129" sboTerm="SBO:0000247" id="t_0129" name="3-ketosphinganine">
        <annotation>
          <rdf:RDF>
            <rdf:Description rdf:about="#meta_t_0129">
              <bqbiol:is>
                <rdf:Bag>
                  <rdf:li rdf:resource="http://identifiers.org/obo.chebi/CHEBI:58299"/>
                  <rdf:li rdf:resource="http://identifiers.org/kegg.compound/C02934"/>
                </rdf:Bag>
              </bqbiol:is>
            </rdf:Description>
          </rdf:RDF>
        </annotation>
      </speciesType>
      <speciesType metaid="meta_t_0130" sboTerm="SBO:0000247" id="t_0130" name="3-methyl-2-oxobutanoate">
        <annotation>
          <rdf:RDF>
            <rdf:Description rdf:about="#meta_t_0130">
              <bqbiol:is>
                <rdf:Bag>
                  <rdf:li rdf:resource="http://identifiers.org/obo.chebi/CHEBI:11851"/>
                  <rdf:li rdf:resource="http://identifiers.org/kegg.compound/C00141"/>
                </rdf:Bag>
              </bqbiol:is>
            </rdf:Description>
          </rdf:RDF>
        </annotation>
      </speciesType>
      <speciesType metaid="meta_t_0131" sboTerm="SBO:0000247" id="t_0131" name="3-methylbutanal">
        <annotation>
          <rdf:RDF>
            <rdf:Description rdf:about="#meta_t_0131">
              <bqbiol:is>
                <rdf:Bag>
                  <rdf:li rdf:resource="http://identifiers.org/obo.chebi/CHEBI:16638"/>
                  <rdf:li rdf:resource="http://identifiers.org/kegg.compound/C07329"/>
                </rdf:Bag>
              </bqbiol:is>
            </rdf:Description>
          </rdf:RDF>
        </annotation>
      </speciesType>
      <speciesType metaid="meta_t_0132" sboTerm="SBO:0000247" id="t_0132" name="3-oxodecanoyl-CoA">
        <annotation>
          <rdf:RDF>
            <rdf:Description rdf:about="#meta_t_0132">
              <bqbiol:is>
                <rdf:Bag>
                  <rdf:li rdf:resource="http://identifiers.org/obo.chebi/CHEBI:28528"/>
                  <rdf:li rdf:resource="http://identifiers.org/kegg.compound/C05265"/>
                </rdf:Bag>
              </bqbiol:is>
            </rdf:Description>
          </rdf:RDF>
        </annotation>
      </speciesType>
      <speciesType metaid="meta_t_0133" sboTerm="SBO:0000247" id="t_0133" name="3-oxodocosanoyl-CoA">
        <annotation>
          <rdf:RDF>
            <rdf:Description rdf:about="#meta_t_0133">
              <bqbiol:is>
                <rdf:Bag>
                  <rdf:li rdf:resource="http://identifiers.org/obo.chebi/CHEBI:52328"/>
                </rdf:Bag>
              </bqbiol:is>
            </rdf:Description>
          </rdf:RDF>
        </annotation>
      </speciesType>
      <speciesType metaid="meta_t_0134" sboTerm="SBO:0000247" id="t_0134" name="3-oxohexacosanoyl-CoA">
        <annotation>
          <rdf:RDF>
            <rdf:Description rdf:about="#meta_t_0134">
              <bqbiol:is>
                <rdf:Bag>
                  <rdf:li rdf:resource="http://identifiers.org/obo.chebi/CHEBI:52977"/>
                </rdf:Bag>
              </bqbiol:is>
            </rdf:Description>
          </rdf:RDF>
        </annotation>
      </speciesType>
      <speciesType metaid="meta_t_0135" sboTerm="SBO:0000247" id="t_0135" name="3-oxoicosanoyl-CoA">
        <annotation>
          <rdf:RDF>
            <rdf:Description rdf:about="#meta_t_0135">
              <bqbiol:is>
                <rdf:Bag>
                  <rdf:li rdf:resource="http://identifiers.org/obo.chebi/CHEBI:52327"/>
                </rdf:Bag>
              </bqbiol:is>
            </rdf:Description>
          </rdf:RDF>
        </annotation>
      </speciesType>
      <speciesType metaid="meta_t_0136" sboTerm="SBO:0000247" id="t_0136" name="3-oxolauroyl-CoA">
        <annotation>
          <rdf:RDF>
            <rdf:Description rdf:about="#meta_t_0136">
              <bqbiol:is>
                <rdf:Bag>
                  <rdf:li rdf:resource="http://identifiers.org/obo.chebi/CHEBI:27868"/>
                  <rdf:li rdf:resource="http://identifiers.org/kegg.compound/C05263"/>
                </rdf:Bag>
              </bqbiol:is>
            </rdf:Description>
          </rdf:RDF>
        </annotation>
      </speciesType>
      <speciesType metaid="meta_t_0137" sboTerm="SBO:0000247" id="t_0137" name="3-oxooctadecanoyl-CoA">
        <annotation>
          <rdf:RDF>
            <rdf:Description rdf:about="#meta_t_0137">
              <bqbiol:is>
                <rdf:Bag>
                  <rdf:li rdf:resource="http://identifiers.org/obo.chebi/CHEBI:50571"/>
                  <rdf:li rdf:resource="http://identifiers.org/kegg.compound/C16216"/>
                </rdf:Bag>
              </bqbiol:is>
            </rdf:Description>
          </rdf:RDF>
        </annotation>
      </speciesType>
      <speciesType metaid="meta_t_0138" sboTerm="SBO:0000247" id="t_0138" name="3-oxopalmitoyl-CoA">
        <annotation>
          <rdf:RDF>
            <rdf:Description rdf:about="#meta_t_0138">
              <bqbiol:is>
                <rdf:Bag>
                  <rdf:li rdf:resource="http://identifiers.org/obo.chebi/CHEBI:57349"/>
                  <rdf:li rdf:resource="http://identifiers.org/kegg.compound/C05259"/>
                </rdf:Bag>
              </bqbiol:is>
            </rdf:Description>
          </rdf:RDF>
        </annotation>
      </speciesType>
      <speciesType metaid="meta_t_0139" sboTerm="SBO:0000247" id="t_0139" name="3-oxotetracosanoyl-CoA">
        <annotation>
          <rdf:RDF>
            <rdf:Description rdf:about="#meta_t_0139">
              <bqbiol:is>
                <rdf:Bag>
                  <rdf:li rdf:resource="http://identifiers.org/obo.chebi/CHEBI:52329"/>
                </rdf:Bag>
              </bqbiol:is>
            </rdf:Description>
          </rdf:RDF>
        </annotation>
      </speciesType>
      <speciesType metaid="meta_t_0140" sboTerm="SBO:0000247" id="t_0140" name="3-oxotetradecanoyl-CoA">
        <annotation>
          <rdf:RDF>
            <rdf:Description rdf:about="#meta_t_0140">
              <bqbiol:is>
                <rdf:Bag>
                  <rdf:li rdf:resource="http://identifiers.org/obo.chebi/CHEBI:28726"/>
                  <rdf:li rdf:resource="http://identifiers.org/kegg.compound/C05261"/>
                </rdf:Bag>
              </bqbiol:is>
            </rdf:Description>
          </rdf:RDF>
        </annotation>
      </speciesType>
      <speciesType metaid="meta_t_0141" sboTerm="SBO:0000247" id="t_0141" name="3-phospho-hydroxypyruvate">
        <annotation>
          <rdf:RDF>
            <rdf:Description rdf:about="#meta_t_0141">
              <bqbiol:is>
                <rdf:Bag>
                  <rdf:li rdf:resource="http://identifiers.org/obo.chebi/CHEBI:18110"/>
                  <rdf:li rdf:resource="http://identifiers.org/kegg.compound/C03232"/>
                </rdf:Bag>
              </bqbiol:is>
            </rdf:Description>
          </rdf:RDF>
        </annotation>
      </speciesType>
      <speciesType metaid="meta_t_0142" sboTerm="SBO:0000247" id="t_0142" name="3-phospho-serine">
        <annotation>
          <rdf:RDF>
            <rdf:Description rdf:about="#meta_t_0142">
              <bqbiol:is>
                <rdf:Bag>
                  <rdf:li rdf:resource="http://identifiers.org/obo.chebi/CHEBI:57524"/>
                  <rdf:li rdf:resource="http://identifiers.org/kegg.compound/C01005"/>
                </rdf:Bag>
              </bqbiol:is>
            </rdf:Description>
          </rdf:RDF>
        </annotation>
      </speciesType>
      <speciesType metaid="meta_t_0143" sboTerm="SBO:0000247" id="t_0143" name="3-phosphoglycerate">
        <annotation>
          <rdf:RDF>
            <rdf:Description rdf:about="#meta_t_0143">
              <bqbiol:is>
                <rdf:Bag>
                  <rdf:li rdf:resource="http://identifiers.org/obo.chebi/CHEBI:58272"/>
                  <rdf:li rdf:resource="http://identifiers.org/kegg.compound/C00197"/>
                </rdf:Bag>
              </bqbiol:is>
            </rdf:Description>
          </rdf:RDF>
        </annotation>
      </speciesType>
      <speciesType metaid="meta_t_0144" sboTerm="SBO:0000247" id="t_0144" name="3-phosphoshikimic acid">
        <annotation>
          <rdf:RDF>
            <rdf:Description rdf:about="#meta_t_0144">
              <bqbiol:is>
                <rdf:Bag>
                  <rdf:li rdf:resource="http://identifiers.org/obo.chebi/CHEBI:145989"/>
                  <rdf:li rdf:resource="http://identifiers.org/kegg.compound/C03175"/>
                </rdf:Bag>
              </bqbiol:is>
            </rdf:Description>
          </rdf:RDF>
        </annotation>
      </speciesType>
      <speciesType metaid="meta_t_0145" sboTerm="SBO:0000247" id="t_0145" name="4,4-dimethyl-5alpha-cholesta-8,14,24-trien-3beta-ol">
        <annotation>
          <rdf:RDF>
            <rdf:Description rdf:about="#meta_t_0145">
              <bqbiol:is>
                <rdf:Bag>
                  <rdf:li rdf:resource="http://identifiers.org/obo.chebi/CHEBI:17813"/>
                  <rdf:li rdf:resource="http://identifiers.org/kegg.compound/C11455"/>
                </rdf:Bag>
              </bqbiol:is>
            </rdf:Description>
          </rdf:RDF>
        </annotation>
      </speciesType>
      <speciesType metaid="meta_t_0146" sboTerm="SBO:0000247" id="t_0146" name="4,5-bis(diphospho)-1D-myo-inositol tetrakisphosphate">
        <annotation>
          <rdf:RDF>
            <rdf:Description rdf:about="#meta_t_0146">
              <bqbiol:is>
                <rdf:Bag>
                  <rdf:li rdf:resource="http://identifiers.org/obo.chebi/CHEBI:53066"/>
                </rdf:Bag>
              </bqbiol:is>
            </rdf:Description>
          </rdf:RDF>
        </annotation>
      </speciesType>
      <speciesType metaid="meta_t_0147" sboTerm="SBO:0000247" id="t_0147" name="4-(phosphonooxy)-L-threonine">
        <annotation>
          <rdf:RDF>
            <rdf:Description rdf:about="#meta_t_0147">
              <bqbiol:is>
                <rdf:Bag>
                  <rdf:li rdf:resource="http://identifiers.org/obo.chebi/CHEBI:58452"/>
                  <rdf:li rdf:resource="http://identifiers.org/kegg.compound/C06055"/>
                </rdf:Bag>
              </bqbiol:is>
            </rdf:Description>
          </rdf:RDF>
        </annotation>
      </speciesType>
      <speciesType metaid="meta_t_0148" sboTerm="SBO:0000247" id="t_0148" name="4-acetamidobutanal">
        <annotation>
          <rdf:RDF>
            <rdf:Description rdf:about="#meta_t_0148">
              <bqbiol:is>
                <rdf:Bag>
                  <rdf:li rdf:resource="http://identifiers.org/obo.chebi/CHEBI:7386"/>
                  <rdf:li rdf:resource="http://identifiers.org/kegg.compound/C05936"/>
                </rdf:Bag>
              </bqbiol:is>
            </rdf:Description>
          </rdf:RDF>
        </annotation>
      </speciesType>
      <speciesType metaid="meta_t_0149" sboTerm="SBO:0000247" id="t_0149" name="4-acetamidobutanoate">
        <annotation>
          <rdf:RDF>
            <rdf:Description rdf:about="#meta_t_0149">
              <bqbiol:is>
                <rdf:Bag>
                  <rdf:li rdf:resource="http://identifiers.org/obo.chebi/CHEBI:11951"/>
                  <rdf:li rdf:resource="http://identifiers.org/kegg.compound/C02946"/>
                </rdf:Bag>
              </bqbiol:is>
            </rdf:Description>
          </rdf:RDF>
        </annotation>
      </speciesType>
      <speciesType metaid="meta_t_0150" sboTerm="SBO:0000247" id="t_0150" name="4-amino-2-methyl-5-diphosphomethylpyrimidine">
        <annotation>
          <rdf:RDF>
            <rdf:Description rdf:about="#meta_t_0150">
              <bqbiol:is>
                <rdf:Bag>
                  <rdf:li rdf:resource="http://identifiers.org/obo.chebi/CHEBI:57841"/>
                  <rdf:li rdf:resource="http://identifiers.org/kegg.compound/C04752"/>
                </rdf:Bag>
              </bqbiol:is>
            </rdf:Description>
          </rdf:RDF>
        </annotation>
      </speciesType>
      <speciesType metaid="meta_t_0151" sboTerm="SBO:0000247" id="t_0151" name="4-amino-2-methyl-5-phosphomethylpyrimidine">
        <annotation>
          <rdf:RDF>
            <rdf:Description rdf:about="#meta_t_0151">
              <bqbiol:is>
                <rdf:Bag>
                  <rdf:li rdf:resource="http://identifiers.org/obo.chebi/CHEBI:58354"/>
                  <rdf:li rdf:resource="http://identifiers.org/kegg.compound/C04556"/>
                </rdf:Bag>
              </bqbiol:is>
            </rdf:Description>
          </rdf:RDF>
        </annotation>
      </speciesType>
      <speciesType metaid="meta_t_0152" sboTerm="SBO:0000247" id="t_0152" name="4-amino-4-deoxychorismate">
        <annotation>
          <rdf:RDF>
            <rdf:Description rdf:about="#meta_t_0152">
              <bqbiol:is>
                <rdf:Bag>
                  <rdf:li rdf:resource="http://identifiers.org/obo.chebi/CHEBI:35181"/>
                  <rdf:li rdf:resource="http://identifiers.org/kegg.compound/C11355"/>
                </rdf:Bag>
              </bqbiol:is>
            </rdf:Description>
          </rdf:RDF>
        </annotation>
      </speciesType>
      <speciesType metaid="meta_t_0153" sboTerm="SBO:0000247" id="t_0153" name="4-amino-5-hydroxymethyl-2-methylpyrimidine">
        <annotation>
          <rdf:RDF>
            <rdf:Description rdf:about="#meta_t_0153">
              <bqbiol:is>
                <rdf:Bag>
                  <rdf:li rdf:resource="http://identifiers.org/obo.chebi/CHEBI:16892"/>
                  <rdf:li rdf:resource="http://identifiers.org/kegg.compound/C01279"/>
                </rdf:Bag>
              </bqbiol:is>
            </rdf:Description>
          </rdf:RDF>
        </annotation>
      </speciesType>
      <speciesType metaid="meta_t_0154" sboTerm="SBO:0000247" id="t_0154" name="4-aminobenzoate">
        <annotation>
          <rdf:RDF>
            <rdf:Description rdf:about="#meta_t_0154">
              <bqbiol:is>
                <rdf:Bag>
                  <rdf:li rdf:resource="http://identifiers.org/obo.chebi/CHEBI:17836"/>
                  <rdf:li rdf:resource="http://identifiers.org/kegg.compound/C00568"/>
                </rdf:Bag>
              </bqbiol:is>
            </rdf:Description>
          </rdf:RDF>
        </annotation>
      </speciesType>
      <speciesType metaid="meta_t_0155" sboTerm="SBO:0000247" id="t_0155" name="4-aminobutanal">
        <annotation>
          <rdf:RDF>
            <rdf:Description rdf:about="#meta_t_0155">
              <bqbiol:is>
                <rdf:Bag>
                  <rdf:li rdf:resource="http://identifiers.org/obo.chebi/CHEBI:58264"/>
                  <rdf:li rdf:resource="http://identifiers.org/kegg.compound/C00555"/>
                </rdf:Bag>
              </bqbiol:is>
            </rdf:Description>
          </rdf:RDF>
        </annotation>
      </speciesType>
      <speciesType metaid="meta_t_0156" sboTerm="SBO:0000247" id="t_0156" name="4-coumaroyl-CoA">
        <annotation>
          <rdf:RDF>
            <rdf:Description rdf:about="#meta_t_0156">
              <bqbiol:is>
                <rdf:Bag>
                  <rdf:li rdf:resource="http://identifiers.org/obo.chebi/CHEBI:57355"/>
                  <rdf:li rdf:resource="http://identifiers.org/kegg.compound/C00223"/>
                </rdf:Bag>
              </bqbiol:is>
            </rdf:Description>
          </rdf:RDF>
        </annotation>
      </speciesType>
      <speciesType metaid="meta_t_0157" sboTerm="SBO:0000247" id="t_0157" name="4-diphospho-1D-myo-inositol pentakisphosphate">
        <annotation>
          <rdf:RDF>
            <rdf:Description rdf:about="#meta_t_0157">
              <bqbiol:is>
                <rdf:Bag>
                  <rdf:li rdf:resource="http://identifiers.org/obo.chebi/CHEBI:53064"/>
                </rdf:Bag>
              </bqbiol:is>
            </rdf:Description>
          </rdf:RDF>
        </annotation>
      </speciesType>
      <speciesType metaid="meta_t_0158" sboTerm="SBO:0000247" id="t_0158" name="4-guanidinobutanamide">
        <annotation>
          <rdf:RDF>
            <rdf:Description rdf:about="#meta_t_0158">
              <bqbiol:is>
                <rdf:Bag>
                  <rdf:li rdf:resource="http://identifiers.org/obo.chebi/CHEBI:58365"/>
                  <rdf:li rdf:resource="http://identifiers.org/kegg.compound/C03078"/>
                </rdf:Bag>
              </bqbiol:is>
            </rdf:Description>
          </rdf:RDF>
        </annotation>
      </speciesType>
      <speciesType metaid="meta_t_0159" sboTerm="SBO:0000247" id="t_0159" name="4-guanidinobutanoic acid">
        <annotation>
          <rdf:RDF>
            <rdf:Description rdf:about="#meta_t_0159">
              <bqbiol:is>
                <rdf:Bag>
                  <rdf:li rdf:resource="http://identifiers.org/obo.chebi/CHEBI:15728"/>
                  <rdf:li rdf:resource="http://identifiers.org/kegg.compound/C01035"/>
                </rdf:Bag>
              </bqbiol:is>
            </rdf:Description>
          </rdf:RDF>
        </annotation>
      </speciesType>
      <speciesType metaid="meta_t_0160" sboTerm="SBO:0000247" id="t_0160" name="4-hydroxy-2-oxoglutarate">
        <annotation>
          <rdf:RDF>
            <rdf:Description rdf:about="#meta_t_0160">
              <bqbiol:is>
                <rdf:Bag>
                  <rdf:li rdf:resource="http://identifiers.org/obo.chebi/CHEBI:17742"/>
                  <rdf:li rdf:resource="http://identifiers.org/kegg.compound/C01127"/>
                </rdf:Bag>
              </bqbiol:is>
            </rdf:Description>
          </rdf:RDF>
        </annotation>
      </speciesType>
      <speciesType metaid="meta_t_0161" sboTerm="SBO:0000247" id="t_0161" name="4-hydroxy-L-threonine">
        <annotation>
          <rdf:RDF>
            <rdf:Description rdf:about="#meta_t_0161">
              <bqbiol:is>
                <rdf:Bag>
                  <rdf:li rdf:resource="http://identifiers.org/obo.chebi/CHEBI:28330"/>
                  <rdf:li rdf:resource="http://identifiers.org/kegg.compound/C06056"/>
                </rdf:Bag>
              </bqbiol:is>
            </rdf:Description>
          </rdf:RDF>
        </annotation>
      </speciesType>
      <speciesType metaid="meta_t_0162" sboTerm="SBO:0000247" id="t_0162" name="4-hydroxybenzoate">
        <annotation>
          <rdf:RDF>
            <rdf:Description rdf:about="#meta_t_0162">
              <bqbiol:is>
                <rdf:Bag>
                  <rdf:li rdf:resource="http://identifiers.org/obo.chebi/CHEBI:17879"/>
                  <rdf:li rdf:resource="http://identifiers.org/kegg.compound/C00156"/>
                </rdf:Bag>
              </bqbiol:is>
            </rdf:Description>
          </rdf:RDF>
        </annotation>
      </speciesType>
      <speciesType metaid="meta_t_0163" sboTerm="SBO:0000247" id="t_0163" name="4-hydroxybenzoyl-CoA">
        <annotation>
          <rdf:RDF>
            <rdf:Description rdf:about="#meta_t_0163">
              <bqbiol:is>
                <rdf:Bag>
                  <rdf:li rdf:resource="http://identifiers.org/obo.chebi/CHEBI:57356"/>
                  <rdf:li rdf:resource="http://identifiers.org/kegg.compound/C02949"/>
                </rdf:Bag>
              </bqbiol:is>
            </rdf:Description>
          </rdf:RDF>
        </annotation>
      </speciesType>
      <speciesType metaid="meta_t_0164" sboTerm="SBO:0000247" id="t_0164" name="4-methyl-2-oxopentanoate">
        <annotation>
          <rdf:RDF>
            <rdf:Description rdf:about="#meta_t_0164">
              <bqbiol:is>
                <rdf:Bag>
                  <rdf:li rdf:resource="http://identifiers.org/obo.chebi/CHEBI:17865"/>
                  <rdf:li rdf:resource="http://identifiers.org/kegg.compound/C00233"/>
                </rdf:Bag>
              </bqbiol:is>
            </rdf:Description>
          </rdf:RDF>
        </annotation>
      </speciesType>
      <speciesType metaid="meta_t_0165" sboTerm="SBO:0000247" id="t_0165" name="4-methyl-5-(2-phosphonooxyethyl)thiazole">
        <annotation>
          <rdf:RDF>
            <rdf:Description rdf:about="#meta_t_0165">
              <bqbiol:is>
                <rdf:Bag>
                  <rdf:li rdf:resource="http://identifiers.org/obo.chebi/CHEBI:58296"/>
                  <rdf:li rdf:resource="http://identifiers.org/kegg.compound/C04327"/>
                </rdf:Bag>
              </bqbiol:is>
            </rdf:Description>
          </rdf:RDF>
        </annotation>
      </speciesType>
      <speciesType metaid="meta_t_0166" sboTerm="SBO:0000247" id="t_0166" name="4-methylthio-2-oxobutanoate">
        <annotation>
          <rdf:RDF>
            <rdf:Description rdf:about="#meta_t_0166">
              <bqbiol:is>
                <rdf:Bag>
                  <rdf:li rdf:resource="http://identifiers.org/obo.chebi/CHEBI:16723"/>
                  <rdf:li rdf:resource="http://identifiers.org/kegg.compound/C01180"/>
                </rdf:Bag>
              </bqbiol:is>
            </rdf:Description>
          </rdf:RDF>
        </annotation>
      </speciesType>
      <speciesType metaid="meta_t_0167" sboTerm="SBO:0000247" id="t_0167" name="4-phospho-L-aspartate">
        <annotation>
          <rdf:RDF>
            <rdf:Description rdf:about="#meta_t_0167">
              <bqbiol:is>
                <rdf:Bag>
                  <rdf:li rdf:resource="http://identifiers.org/obo.chebi/CHEBI:30407"/>
                  <rdf:li rdf:resource="http://identifiers.org/kegg.compound/C03082"/>
                </rdf:Bag>
              </bqbiol:is>
            </rdf:Description>
          </rdf:RDF>
        </annotation>
      </speciesType>
      <speciesType metaid="meta_t_0168" sboTerm="SBO:0000247" id="t_0168" name="4alpha-methylzymosterol">
        <annotation>
          <rdf:RDF>
            <rdf:Description rdf:about="#meta_t_0168">
              <bqbiol:is>
                <rdf:Bag>
                  <rdf:li rdf:resource="http://identifiers.org/obo.chebi/CHEBI:1949"/>
                  <rdf:li rdf:resource="http://identifiers.org/kegg.compound/C05103"/>
                </rdf:Bag>
              </bqbiol:is>
            </rdf:Description>
          </rdf:RDF>
        </annotation>
      </speciesType>
      <speciesType metaid="meta_t_0169" sboTerm="SBO:0000247" id="t_0169" name="4beta-methylzymosterol-4alpha-carboxylic acid">
        <annotation>
          <rdf:RDF>
            <rdf:Description rdf:about="#meta_t_0169">
              <bqbiol:is>
                <rdf:Bag>
                  <rdf:li rdf:resource="http://identifiers.org/obo.chebi/CHEBI:50591"/>
                </rdf:Bag>
              </bqbiol:is>
            </rdf:Description>
          </rdf:RDF>
        </annotation>
      </speciesType>
      <speciesType metaid="meta_t_0170" sboTerm="SBO:0000247" id="t_0170" name="5&apos;-adenylyl sulfate">
        <annotation>
          <rdf:RDF>
            <rdf:Description rdf:about="#meta_t_0170">
              <bqbiol:is>
                <rdf:Bag>
                  <rdf:li rdf:resource="http://identifiers.org/obo.chebi/CHEBI:58243"/>
                  <rdf:li rdf:resource="http://identifiers.org/kegg.compound/C00224"/>
                </rdf:Bag>
              </bqbiol:is>
            </rdf:Description>
          </rdf:RDF>
        </annotation>
      </speciesType>
      <speciesType metaid="meta_t_0171" sboTerm="SBO:0000247" id="t_0171" name="5&apos;-phosphoribosyl-4-(N-succinocarboxamide)-5-aminoimidazole">
        <annotation>
          <rdf:RDF>
            <rdf:Description rdf:about="#meta_t_0171">
              <bqbiol:is>
                <rdf:Bag>
                  <rdf:li rdf:resource="http://identifiers.org/obo.chebi/CHEBI:58443"/>
                  <rdf:li rdf:resource="http://identifiers.org/kegg.compound/C04823"/>
                </rdf:Bag>
              </bqbiol:is>
            </rdf:Description>
          </rdf:RDF>
        </annotation>
      </speciesType>
      <speciesType metaid="meta_t_0172" sboTerm="SBO:0000247" id="t_0172" name="5&apos;-phosphoribosyl-5-aminoimidazole">
        <annotation>
          <rdf:RDF>
            <rdf:Description rdf:about="#meta_t_0172">
              <bqbiol:is>
                <rdf:Bag>
                  <rdf:li rdf:resource="http://identifiers.org/obo.chebi/CHEBI:58592"/>
                  <rdf:li rdf:resource="http://identifiers.org/kegg.compound/C03373"/>
                </rdf:Bag>
              </bqbiol:is>
            </rdf:Description>
          </rdf:RDF>
        </annotation>
      </speciesType>
      <speciesType metaid="meta_t_0173" sboTerm="SBO:0000247" id="t_0173" name="5&apos;-phosphoribosyl-N-formylglycineamide">
        <annotation>
          <rdf:RDF>
            <rdf:Description rdf:about="#meta_t_0173">
              <bqbiol:is>
                <rdf:Bag>
                  <rdf:li rdf:resource="http://identifiers.org/obo.chebi/CHEBI:58426"/>
                  <rdf:li rdf:resource="http://identifiers.org/kegg.compound/C04376"/>
                </rdf:Bag>
              </bqbiol:is>
            </rdf:Description>
          </rdf:RDF>
        </annotation>
      </speciesType>
      <speciesType metaid="meta_t_0174" sboTerm="SBO:0000247" id="t_0174" name="5&apos;-phosphoribosyl-N-formylglycineamidine">
        <annotation>
          <rdf:RDF>
            <rdf:Description rdf:about="#meta_t_0174">
              <bqbiol:is>
                <rdf:Bag>
                  <rdf:li rdf:resource="http://identifiers.org/obo.chebi/CHEBI:58478"/>
                  <rdf:li rdf:resource="http://identifiers.org/kegg.compound/C04640"/>
                </rdf:Bag>
              </bqbiol:is>
            </rdf:Description>
          </rdf:RDF>
        </annotation>
      </speciesType>
      <speciesType metaid="meta_t_0175" sboTerm="SBO:0000247" id="t_0175" name="5&apos;-S-methyl-5&apos;-thioadenosine">
        <annotation>
          <rdf:RDF>
            <rdf:Description rdf:about="#meta_t_0175">
              <bqbiol:is>
                <rdf:Bag>
                  <rdf:li rdf:resource="http://identifiers.org/obo.chebi/CHEBI:17509"/>
                  <rdf:li rdf:resource="http://identifiers.org/kegg.compound/C00170"/>
                </rdf:Bag>
              </bqbiol:is>
            </rdf:Description>
          </rdf:RDF>
        </annotation>
      </speciesType>
      <speciesType metaid="meta_t_0176" sboTerm="SBO:0000247" id="t_0176" name="5,10-methenyl-THF">
        <annotation>
          <rdf:RDF>
            <rdf:Description rdf:about="#meta_t_0176">
              <bqbiol:is>
                <rdf:Bag>
                  <rdf:li rdf:resource="http://identifiers.org/obo.chebi/CHEBI:57455"/>
                  <rdf:li rdf:resource="http://identifiers.org/kegg.compound/C00445"/>
                </rdf:Bag>
              </bqbiol:is>
            </rdf:Description>
          </rdf:RDF>
        </annotation>
      </speciesType>
      <speciesType metaid="meta_t_0177" sboTerm="SBO:0000247" id="t_0177" name="5,10-methylenetetrahydrofolate">
        <annotation>
          <rdf:RDF>
            <rdf:Description rdf:about="#meta_t_0177">
              <bqbiol:is>
                <rdf:Bag>
                  <rdf:li rdf:resource="http://identifiers.org/obo.chebi/CHEBI:12071"/>
                  <rdf:li rdf:resource="http://identifiers.org/kegg.compound/C00143"/>
                </rdf:Bag>
              </bqbiol:is>
            </rdf:Description>
          </rdf:RDF>
        </annotation>
      </speciesType>
      <speciesType metaid="meta_t_0178" sboTerm="SBO:0000247" id="t_0178" name="5,6,7,8-tetrahydrofolyl-L-glutamic acid">
        <annotation>
          <rdf:RDF>
            <rdf:Description rdf:about="#meta_t_0178">
              <bqbiol:is>
                <rdf:Bag>
                  <rdf:li rdf:resource="http://identifiers.org/obo.chebi/CHEBI:27650"/>
                  <rdf:li rdf:resource="http://identifiers.org/kegg.compound/C09332"/>
                </rdf:Bag>
              </bqbiol:is>
            </rdf:Description>
          </rdf:RDF>
        </annotation>
      </speciesType>
      <speciesType metaid="meta_t_0179" sboTerm="SBO:0000247" id="t_0179" name="5,6-bis(diphospho)-1D-myo-inositol tetrakisphosphate">
        <annotation>
          <rdf:RDF>
            <rdf:Description rdf:about="#meta_t_0179">
              <bqbiol:is>
                <rdf:Bag>
                  <rdf:li rdf:resource="http://identifiers.org/obo.chebi/CHEBI:52965"/>
                </rdf:Bag>
              </bqbiol:is>
            </rdf:Description>
          </rdf:RDF>
        </annotation>
      </speciesType>
      <speciesType metaid="meta_t_0180" sboTerm="SBO:0000247" id="t_0180" name="5-(2-hydroxyethyl)-4-methylthiazole">
        <annotation>
          <rdf:RDF>
            <rdf:Description rdf:about="#meta_t_0180">
              <bqbiol:is>
                <rdf:Bag>
                  <rdf:li rdf:resource="http://identifiers.org/obo.chebi/CHEBI:17957"/>
                  <rdf:li rdf:resource="http://identifiers.org/kegg.compound/C04294"/>
                </rdf:Bag>
              </bqbiol:is>
            </rdf:Description>
          </rdf:RDF>
        </annotation>
      </speciesType>
      <speciesType metaid="meta_t_0181" sboTerm="SBO:0000247" id="t_0181" name="5-(methylsulfanyl)-2,3-dioxopentyl phosphate">
        <annotation>
          <rdf:RDF>
            <rdf:Description rdf:about="#meta_t_0181">
              <bqbiol:is>
                <rdf:Bag>
                  <rdf:li rdf:resource="http://identifiers.org/obo.chebi/CHEBI:58828"/>
                  <rdf:li rdf:resource="http://identifiers.org/kegg.compound/C15650"/>
                </rdf:Bag>
              </bqbiol:is>
            </rdf:Description>
          </rdf:RDF>
        </annotation>
      </speciesType>
      <speciesType metaid="meta_t_0182" sboTerm="SBO:0000247" id="t_0182" name="5-[(5-phospho-1-deoxy-D-ribulos-1-ylamino)methylideneamino]-1-(5-phospho-D-ribosyl)imidazole-4-carboxamide">
        <annotation>
          <rdf:RDF>
            <rdf:Description rdf:about="#meta_t_0182">
              <bqbiol:is>
                <rdf:Bag>
                  <rdf:li rdf:resource="http://identifiers.org/obo.chebi/CHEBI:58525"/>
                  <rdf:li rdf:resource="http://identifiers.org/kegg.compound/C04916"/>
                </rdf:Bag>
              </bqbiol:is>
            </rdf:Description>
          </rdf:RDF>
        </annotation>
      </speciesType>
      <speciesType metaid="meta_t_0183" sboTerm="SBO:0000247" id="t_0183" name="5-amino-6-(5-phosphoribitylamino)uracil">
        <annotation>
          <rdf:RDF>
            <rdf:Description rdf:about="#meta_t_0183">
              <bqbiol:is>
                <rdf:Bag>
                  <rdf:li rdf:resource="http://identifiers.org/obo.chebi/CHEBI:58421"/>
                  <rdf:li rdf:resource="http://identifiers.org/kegg.compound/C04454"/>
                </rdf:Bag>
              </bqbiol:is>
            </rdf:Description>
          </rdf:RDF>
        </annotation>
      </speciesType>
      <speciesType metaid="meta_t_0184" sboTerm="SBO:0000247" id="t_0184" name="5-amino-6-(D-ribitylamino)uracil">
        <annotation>
          <rdf:RDF>
            <rdf:Description rdf:about="#meta_t_0184">
              <bqbiol:is>
                <rdf:Bag>
                  <rdf:li rdf:resource="http://identifiers.org/obo.chebi/CHEBI:15934"/>
                  <rdf:li rdf:resource="http://identifiers.org/kegg.compound/C04732"/>
                </rdf:Bag>
              </bqbiol:is>
            </rdf:Description>
          </rdf:RDF>
        </annotation>
      </speciesType>
      <speciesType metaid="meta_t_0185" sboTerm="SBO:0000247" id="t_0185" name="5-aminolevulinate">
        <annotation>
          <rdf:RDF>
            <rdf:Description rdf:about="#meta_t_0185">
              <bqbiol:is>
                <rdf:Bag>
                  <rdf:li rdf:resource="http://identifiers.org/obo.chebi/CHEBI:17549"/>
                  <rdf:li rdf:resource="http://identifiers.org/kegg.compound/C00430"/>
                </rdf:Bag>
              </bqbiol:is>
            </rdf:Description>
          </rdf:RDF>
        </annotation>
      </speciesType>
      <speciesType metaid="meta_t_0186" sboTerm="SBO:0000247" id="t_0186" name="5-diphospho-1D-myo-inositol pentakisphosphate">
        <annotation>
          <rdf:RDF>
            <rdf:Description rdf:about="#meta_t_0186">
              <bqbiol:is>
                <rdf:Bag>
                  <rdf:li rdf:resource="http://identifiers.org/obo.chebi/CHEBI:58628"/>
                  <rdf:li rdf:resource="http://identifiers.org/kegg.compound/C11526"/>
                </rdf:Bag>
              </bqbiol:is>
            </rdf:Description>
          </rdf:RDF>
        </annotation>
      </speciesType>
      <speciesType metaid="meta_t_0187" sboTerm="SBO:0000247" id="t_0187" name="5-formyltetrahydrofolic acid">
        <annotation>
          <rdf:RDF>
            <rdf:Description rdf:about="#meta_t_0187">
              <bqbiol:is>
                <rdf:Bag>
                  <rdf:li rdf:resource="http://identifiers.org/obo.chebi/CHEBI:57457"/>
                  <rdf:li rdf:resource="http://identifiers.org/kegg.compound/C03479"/>
                </rdf:Bag>
              </bqbiol:is>
            </rdf:Description>
          </rdf:RDF>
        </annotation>
      </speciesType>
      <speciesType metaid="meta_t_0188" sboTerm="SBO:0000247" id="t_0188" name="5-methyltetrahydrofolate">
        <annotation>
          <rdf:RDF>
            <rdf:Description rdf:about="#meta_t_0188">
              <bqbiol:is>
                <rdf:Bag>
                  <rdf:li rdf:resource="http://identifiers.org/obo.chebi/CHEBI:18608"/>
                  <rdf:li rdf:resource="http://identifiers.org/kegg.compound/C00440"/>
                </rdf:Bag>
              </bqbiol:is>
            </rdf:Description>
          </rdf:RDF>
        </annotation>
      </speciesType>
      <speciesType metaid="meta_t_0189" sboTerm="SBO:0000247" id="t_0189" name="5-methyltetrahydropteroyltri-L-glutamic acid">
        <annotation>
          <rdf:RDF>
            <rdf:Description rdf:about="#meta_t_0189">
              <bqbiol:is>
                <rdf:Bag>
                  <rdf:li rdf:resource="http://identifiers.org/obo.chebi/CHEBI:58207"/>
                  <rdf:li rdf:resource="http://identifiers.org/kegg.compound/C04489"/>
                </rdf:Bag>
              </bqbiol:is>
            </rdf:Description>
          </rdf:RDF>
        </annotation>
      </speciesType>
      <speciesType metaid="meta_t_0190" sboTerm="SBO:0000247" id="t_0190" name="5-O-(1-carboxyvinyl)-3-phosphoshikimic acid">
        <annotation>
          <rdf:RDF>
            <rdf:Description rdf:about="#meta_t_0190">
              <bqbiol:is>
                <rdf:Bag>
                  <rdf:li rdf:resource="http://identifiers.org/obo.chebi/CHEBI:57701"/>
                  <rdf:li rdf:resource="http://identifiers.org/kegg.compound/C01269"/>
                </rdf:Bag>
              </bqbiol:is>
            </rdf:Description>
          </rdf:RDF>
        </annotation>
      </speciesType>
      <speciesType metaid="meta_t_0191" sboTerm="SBO:0000247" id="t_0191" name="5-phospho-ribosyl-glycineamide">
        <annotation>
          <rdf:RDF>
            <rdf:Description rdf:about="#meta_t_0191">
              <bqbiol:is>
                <rdf:Bag>
                  <rdf:li rdf:resource="http://identifiers.org/obo.chebi/CHEBI:58457"/>
                  <rdf:li rdf:resource="http://identifiers.org/kegg.compound/C03838"/>
                </rdf:Bag>
              </bqbiol:is>
            </rdf:Description>
          </rdf:RDF>
        </annotation>
      </speciesType>
      <speciesType metaid="meta_t_0192" sboTerm="SBO:0000247" id="t_0192" name="5-phosphoribosyl-ATP">
        <annotation>
          <rdf:RDF>
            <rdf:Description rdf:about="#meta_t_0192">
              <bqbiol:is>
                <rdf:Bag>
                  <rdf:li rdf:resource="http://identifiers.org/obo.chebi/CHEBI:58424"/>
                  <rdf:li rdf:resource="http://identifiers.org/kegg.compound/C02739"/>
                </rdf:Bag>
              </bqbiol:is>
            </rdf:Description>
          </rdf:RDF>
        </annotation>
      </speciesType>
      <speciesType metaid="meta_t_0193" sboTerm="SBO:0000247" id="t_0193" name="5-phosphoribosylamine">
        <annotation>
          <rdf:RDF>
            <rdf:Description rdf:about="#meta_t_0193">
              <bqbiol:is>
                <rdf:Bag>
                  <rdf:li rdf:resource="http://identifiers.org/obo.chebi/CHEBI:58681"/>
                  <rdf:li rdf:resource="http://identifiers.org/kegg.compound/C03090"/>
                </rdf:Bag>
              </bqbiol:is>
            </rdf:Description>
          </rdf:RDF>
        </annotation>
      </speciesType>
      <speciesType metaid="meta_t_0194" sboTerm="SBO:0000247" id="t_0194" name="6,7-dimethyl-8-(1-D-ribityl)lumazine">
        <annotation>
          <rdf:RDF>
            <rdf:Description rdf:about="#meta_t_0194">
              <bqbiol:is>
                <rdf:Bag>
                  <rdf:li rdf:resource="http://identifiers.org/obo.chebi/CHEBI:58201"/>
                  <rdf:li rdf:resource="http://identifiers.org/kegg.compound/C04332"/>
                </rdf:Bag>
              </bqbiol:is>
            </rdf:Description>
          </rdf:RDF>
        </annotation>
      </speciesType>
      <speciesType metaid="meta_t_0195" sboTerm="SBO:0000247" id="t_0195" name="6-(alpha-D-glucosaminyl)-1-phosphatidyl-1D-myo-inositol">
        <annotation>
          <rdf:RDF>
            <rdf:Description rdf:about="#meta_t_0195">
              <bqbiol:is>
                <rdf:Bag>
                  <rdf:li rdf:resource="http://identifiers.org/obo.chebi/CHEBI:17049"/>
                  <rdf:li rdf:resource="http://identifiers.org/kegg.compound/C04248"/>
                </rdf:Bag>
              </bqbiol:is>
            </rdf:Description>
          </rdf:RDF>
        </annotation>
      </speciesType>
      <speciesType metaid="meta_t_0196" sboTerm="SBO:0000247" id="t_0196" name="6-(alpha-D-glucosaminyl)-O-acyl-1-phosphatidyl-1D-myo-inositol">
        <annotation>
          <rdf:RDF>
            <rdf:Description rdf:about="#meta_t_0196">
              <bqbiol:is>
                <rdf:Bag>
                  <rdf:li rdf:resource="http://identifiers.org/obo.chebi/CHEBI:53055"/>
                  <rdf:li rdf:resource="http://identifiers.org/kegg.glycan/G00145"/>
                </rdf:Bag>
              </bqbiol:is>
            </rdf:Description>
          </rdf:RDF>
        </annotation>
      </speciesType>
      <speciesType metaid="meta_t_0197" sboTerm="SBO:0000247" id="t_0197" name="6-(N-acetyl-alpha-D-glucosaminyl)-1-phosphatidyl-1D-myo-inositol">
        <annotation>
          <rdf:RDF>
            <rdf:Description rdf:about="#meta_t_0197">
              <bqbiol:is>
                <rdf:Bag>
                  <rdf:li rdf:resource="http://identifiers.org/obo.chebi/CHEBI:57265"/>
                  <rdf:li rdf:resource="http://identifiers.org/kegg.compound/C01288"/>
                </rdf:Bag>
              </bqbiol:is>
            </rdf:Description>
          </rdf:RDF>
        </annotation>
      </speciesType>
      <speciesType metaid="meta_t_0198" sboTerm="SBO:0000247" id="t_0198" name="6-[6-(2-aminoethylphosphoryl)-alpha-mannosyl-(1-&gt;6)-2-(2-aminoethylphosphoryl)-alpha-mannosyl-(1-&gt;6)-alpha-2-(2-aminoethylphosphoryl)mannosyl-(1-&gt;4)-alpha-glucosaminyl]-O-acyl-1-phosphatidyl-1D-myo-inositol">
        <annotation>
          <rdf:RDF>
            <rdf:Description rdf:about="#meta_t_0198">
              <bqbiol:is>
                <rdf:Bag>
                  <rdf:li rdf:resource="http://identifiers.org/obo.chebi/CHEBI:53060"/>
                  <rdf:li rdf:resource="http://identifiers.org/kegg.glycan/G13044"/>
                </rdf:Bag>
              </bqbiol:is>
            </rdf:Description>
          </rdf:RDF>
        </annotation>
      </speciesType>
      <speciesType metaid="meta_t_0199" sboTerm="SBO:0000247" id="t_0199" name="6-diphospho-1D-myo-inositol pentakisphosphate">
        <annotation>
          <rdf:RDF>
            <rdf:Description rdf:about="#meta_t_0199">
              <bqbiol:is>
                <rdf:Bag>
                  <rdf:li rdf:resource="http://identifiers.org/obo.chebi/CHEBI:53065"/>
                </rdf:Bag>
              </bqbiol:is>
            </rdf:Description>
          </rdf:RDF>
        </annotation>
      </speciesType>
      <speciesType metaid="meta_t_0200" sboTerm="SBO:0000247" id="t_0200" name="6-O-[alpha-D-mannosyl-(1-&gt;4)-alpha-D-glucosaminyl]-O-acyl-1-phosphatidyl-1D-myo-inositol">
        <annotation>
          <rdf:RDF>
            <rdf:Description rdf:about="#meta_t_0200">
              <bqbiol:is>
                <rdf:Bag>
                  <rdf:li rdf:resource="http://identifiers.org/obo.chebi/CHEBI:53056"/>
                  <rdf:li rdf:resource="http://identifiers.org/kegg.glycan/G00146"/>
                </rdf:Bag>
              </bqbiol:is>
            </rdf:Description>
          </rdf:RDF>
        </annotation>
      </speciesType>
      <speciesType metaid="meta_t_0201" sboTerm="SBO:0000247" id="t_0201" name="6-O-phosphono-D-glucono-1,5-lactone">
        <annotation>
          <rdf:RDF>
            <rdf:Description rdf:about="#meta_t_0201">
              <bqbiol:is>
                <rdf:Bag>
                  <rdf:li rdf:resource="http://identifiers.org/obo.chebi/CHEBI:57955"/>
                  <rdf:li rdf:resource="http://identifiers.org/kegg.compound/C01236"/>
                </rdf:Bag>
              </bqbiol:is>
            </rdf:Description>
          </rdf:RDF>
        </annotation>
      </speciesType>
      <speciesType metaid="meta_t_0202" sboTerm="SBO:0000247" id="t_0202" name="6-O-{2-O-[(2-aminoethyl)phosphoryl]-alpha-D-mannosyl-(1-&gt;4)-alpha-D-glucosaminyl}-O-acyl-1-phosphatidyl-1D-myo-inositol">
        <annotation>
          <rdf:RDF>
            <rdf:Description rdf:about="#meta_t_0202">
              <bqbiol:is>
                <rdf:Bag>
                  <rdf:li rdf:resource="http://identifiers.org/obo.chebi/CHEBI:53057"/>
                  <rdf:li rdf:resource="http://identifiers.org/kegg.glycan/G00147"/>
                </rdf:Bag>
              </bqbiol:is>
            </rdf:Description>
          </rdf:RDF>
        </annotation>
      </speciesType>
      <speciesType metaid="meta_t_0203" sboTerm="SBO:0000247" id="t_0203" name="6-O-{alpha-D-mannosyl-(1-&gt;2)-alpha-D-mannosyl-(1-&gt;6)-2-O-[(2-aminoethyl)phosphoryl]-alpha-D-mannosyl-(1-&gt;4)-alpha-D-glucosaminyl}-O-acyl-1-phosphatidyl-1D-myo-inositol">
        <annotation>
          <rdf:RDF>
            <rdf:Description rdf:about="#meta_t_0203">
              <bqbiol:is>
                <rdf:Bag>
                  <rdf:li rdf:resource="http://identifiers.org/obo.chebi/CHEBI:53059"/>
                  <rdf:li rdf:resource="http://identifiers.org/kegg.glycan/G00149"/>
                </rdf:Bag>
              </bqbiol:is>
            </rdf:Description>
          </rdf:RDF>
        </annotation>
      </speciesType>
      <speciesType metaid="meta_t_0204" sboTerm="SBO:0000247" id="t_0204" name="6-O-{alpha-D-mannosyl-(1-&gt;6)-2-O-[(2-aminoethyl)phosphoryl]-alpha-D-mannosyl-(1-&gt;4)-alpha-D-glucosaminyl}-O-acyl-1-phosphatidyl-1D-myo-inositol">
        <annotation>
          <rdf:RDF>
            <rdf:Description rdf:about="#meta_t_0204">
              <bqbiol:is>
                <rdf:Bag>
                  <rdf:li rdf:resource="http://identifiers.org/obo.chebi/CHEBI:53058"/>
                  <rdf:li rdf:resource="http://identifiers.org/kegg.glycan/G00148"/>
                </rdf:Bag>
              </bqbiol:is>
            </rdf:Description>
          </rdf:RDF>
        </annotation>
      </speciesType>
      <speciesType metaid="meta_t_0205" sboTerm="SBO:0000247" id="t_0205" name="6-phospho-D-gluconate">
        <annotation>
          <rdf:RDF>
            <rdf:Description rdf:about="#meta_t_0205">
              <bqbiol:is>
                <rdf:Bag>
                  <rdf:li rdf:resource="http://identifiers.org/obo.chebi/CHEBI:58759"/>
                  <rdf:li rdf:resource="http://identifiers.org/kegg.compound/C00345"/>
                </rdf:Bag>
              </bqbiol:is>
            </rdf:Description>
          </rdf:RDF>
        </annotation>
      </speciesType>
      <speciesType metaid="meta_t_0206" sboTerm="SBO:0000247" id="t_0206" name="7,8-diaminononanoate">
        <annotation>
          <rdf:RDF>
            <rdf:Description rdf:about="#meta_t_0206">
              <bqbiol:is>
                <rdf:Bag>
                  <rdf:li rdf:resource="http://identifiers.org/obo.chebi/CHEBI:17830"/>
                  <rdf:li rdf:resource="http://identifiers.org/kegg.compound/C01037"/>
                </rdf:Bag>
              </bqbiol:is>
            </rdf:Description>
          </rdf:RDF>
        </annotation>
      </speciesType>
      <speciesType metaid="meta_t_0207" sboTerm="SBO:0000247" id="t_0207" name="7,8-dihydroneopterin">
        <annotation>
          <rdf:RDF>
            <rdf:Description rdf:about="#meta_t_0207">
              <bqbiol:is>
                <rdf:Bag>
                  <rdf:li rdf:resource="http://identifiers.org/obo.chebi/CHEBI:17001"/>
                  <rdf:li rdf:resource="http://identifiers.org/kegg.compound/C04874"/>
                </rdf:Bag>
              </bqbiol:is>
            </rdf:Description>
          </rdf:RDF>
        </annotation>
      </speciesType>
      <speciesType metaid="meta_t_0208" sboTerm="SBO:0000247" id="t_0208" name="7,8-dihydroneopterin 3&apos;-phosphate">
        <annotation>
          <rdf:RDF>
            <rdf:Description rdf:about="#meta_t_0208">
              <bqbiol:is>
                <rdf:Bag>
                  <rdf:li rdf:resource="http://identifiers.org/obo.chebi/CHEBI:58762"/>
                  <rdf:li rdf:resource="http://identifiers.org/kegg.compound/C05925"/>
                </rdf:Bag>
              </bqbiol:is>
            </rdf:Description>
          </rdf:RDF>
        </annotation>
      </speciesType>
      <speciesType metaid="meta_t_0209" sboTerm="SBO:0000247" id="t_0209" name="7,8-dihydroneopterin 3&apos;-triphosphate">
        <annotation>
          <rdf:RDF>
            <rdf:Description rdf:about="#meta_t_0209">
              <bqbiol:is>
                <rdf:Bag>
                  <rdf:li rdf:resource="http://identifiers.org/obo.chebi/CHEBI:58462"/>
                  <rdf:li rdf:resource="http://identifiers.org/kegg.compound/C04895"/>
                </rdf:Bag>
              </bqbiol:is>
            </rdf:Description>
          </rdf:RDF>
        </annotation>
      </speciesType>
      <speciesType metaid="meta_t_0210" sboTerm="SBO:0000247" id="t_0210" name="7,8-dihydropteroate">
        <annotation>
          <rdf:RDF>
            <rdf:Description rdf:about="#meta_t_0210">
              <bqbiol:is>
                <rdf:Bag>
                  <rdf:li rdf:resource="http://identifiers.org/obo.chebi/CHEBI:17839"/>
                  <rdf:li rdf:resource="http://identifiers.org/kegg.compound/C00921"/>
                </rdf:Bag>
              </bqbiol:is>
            </rdf:Description>
          </rdf:RDF>
        </annotation>
      </speciesType>
      <speciesType metaid="meta_t_0211" sboTerm="SBO:0000247" id="t_0211" name="7-phospho-2-dehydro-3-deoxy-D-arabino-heptonic acid">
        <annotation>
          <rdf:RDF>
            <rdf:Description rdf:about="#meta_t_0211">
              <bqbiol:is>
                <rdf:Bag>
                  <rdf:li rdf:resource="http://identifiers.org/obo.chebi/CHEBI:58394"/>
                  <rdf:li rdf:resource="http://identifiers.org/kegg.compound/C04691"/>
                </rdf:Bag>
              </bqbiol:is>
            </rdf:Description>
          </rdf:RDF>
        </annotation>
      </speciesType>
      <speciesType metaid="meta_t_0212" sboTerm="SBO:0000247" id="t_0212" name="8-amino-7-oxononanoate">
        <annotation>
          <rdf:RDF>
            <rdf:Description rdf:about="#meta_t_0212">
              <bqbiol:is>
                <rdf:Bag>
                  <rdf:li rdf:resource="http://identifiers.org/obo.chebi/CHEBI:15830"/>
                  <rdf:li rdf:resource="http://identifiers.org/kegg.compound/C01092"/>
                </rdf:Bag>
              </bqbiol:is>
            </rdf:Description>
          </rdf:RDF>
        </annotation>
      </speciesType>
      <speciesType metaid="meta_t_0213" sboTerm="SBO:0000247" id="t_0213" name="9H-xanthine">
        <annotation>
          <rdf:RDF>
            <rdf:Description rdf:about="#meta_t_0213">
              <bqbiol:is>
                <rdf:Bag>
                  <rdf:li rdf:resource="http://identifiers.org/obo.chebi/CHEBI:17712"/>
                  <rdf:li rdf:resource="http://identifiers.org/kegg.compound/C00385"/>
                </rdf:Bag>
              </bqbiol:is>
            </rdf:Description>
          </rdf:RDF>
        </annotation>
      </speciesType>
      <speciesType metaid="meta_t_0214" sboTerm="SBO:0000247" id="t_0214" name="acetaldehyde">
        <annotation>
          <rdf:RDF>
            <rdf:Description rdf:about="#meta_t_0214">
              <bqbiol:is>
                <rdf:Bag>
                  <rdf:li rdf:resource="http://identifiers.org/obo.chebi/CHEBI:15343"/>
                  <rdf:li rdf:resource="http://identifiers.org/kegg.compound/C00084"/>
                </rdf:Bag>
              </bqbiol:is>
            </rdf:Description>
          </rdf:RDF>
        </annotation>
      </speciesType>
      <speciesType metaid="meta_t_0215" sboTerm="SBO:0000247" id="t_0215" name="acetate">
        <annotation>
          <rdf:RDF>
            <rdf:Description rdf:about="#meta_t_0215">
              <bqbiol:is>
                <rdf:Bag>
                  <rdf:li rdf:resource="http://identifiers.org/obo.chebi/CHEBI:30089"/>
                  <rdf:li rdf:resource="http://identifiers.org/kegg.compound/C00033"/>
                </rdf:Bag>
              </bqbiol:is>
            </rdf:Description>
          </rdf:RDF>
        </annotation>
      </speciesType>
      <speciesType metaid="meta_t_0216" sboTerm="SBO:0000247" id="t_0216" name="acetoacetyl-CoA">
        <annotation>
          <rdf:RDF>
            <rdf:Description rdf:about="#meta_t_0216">
              <bqbiol:is>
                <rdf:Bag>
                  <rdf:li rdf:resource="http://identifiers.org/obo.chebi/CHEBI:57286"/>
                  <rdf:li rdf:resource="http://identifiers.org/kegg.compound/C00332"/>
                </rdf:Bag>
              </bqbiol:is>
            </rdf:Description>
          </rdf:RDF>
        </annotation>
      </speciesType>
      <speciesType metaid="meta_t_0217" sboTerm="SBO:0000247" id="t_0217" name="acetyl-ACP">
        <annotation>
          <rdf:RDF>
            <rdf:Description rdf:about="#meta_t_0217">
              <bqbiol:is>
                <rdf:Bag>
                  <rdf:li rdf:resource="http://identifiers.org/obo.chebi/CHEBI:17093"/>
                  <rdf:li rdf:resource="http://identifiers.org/kegg.compound/C03939"/>
                </rdf:Bag>
              </bqbiol:is>
            </rdf:Description>
          </rdf:RDF>
        </annotation>
      </speciesType>
      <speciesType metaid="meta_t_0218" sboTerm="SBO:0000247" id="t_0218" name="acetyl-CoA">
        <annotation>
          <rdf:RDF>
            <rdf:Description rdf:about="#meta_t_0218">
              <bqbiol:is>
                <rdf:Bag>
                  <rdf:li rdf:resource="http://identifiers.org/obo.chebi/CHEBI:57288"/>
                  <rdf:li rdf:resource="http://identifiers.org/kegg.compound/C00024"/>
                </rdf:Bag>
              </bqbiol:is>
            </rdf:Description>
          </rdf:RDF>
        </annotation>
      </speciesType>
      <speciesType metaid="meta_t_0219" sboTerm="SBO:0000247" id="t_0219" name="acyl-CoA">
        <annotation>
          <rdf:RDF>
            <rdf:Description rdf:about="#meta_t_0219">
              <bqbiol:is>
                <rdf:Bag>
                  <rdf:li rdf:resource="http://identifiers.org/obo.chebi/CHEBI:17984"/>
                  <rdf:li rdf:resource="http://identifiers.org/kegg.compound/C00040"/>
                </rdf:Bag>
              </bqbiol:is>
            </rdf:Description>
          </rdf:RDF>
        </annotation>
      </speciesType>
      <speciesType metaid="meta_t_0220" sboTerm="SBO:0000247" id="t_0220" name="acylglycerone phosphate">
        <annotation>
          <rdf:RDF>
            <rdf:Description rdf:about="#meta_t_0220">
              <bqbiol:is>
                <rdf:Bag>
                  <rdf:li rdf:resource="http://identifiers.org/obo.chebi/CHEBI:22231"/>
                  <rdf:li rdf:resource="http://identifiers.org/kegg.compound/C03372"/>
                </rdf:Bag>
              </bqbiol:is>
            </rdf:Description>
          </rdf:RDF>
        </annotation>
      </speciesType>
      <speciesType metaid="meta_t_0221" sboTerm="SBO:0000247" id="t_0221" name="adenine">
        <annotation>
          <rdf:RDF>
            <rdf:Description rdf:about="#meta_t_0221">
              <bqbiol:is>
                <rdf:Bag>
                  <rdf:li rdf:resource="http://identifiers.org/obo.chebi/CHEBI:16708"/>
                  <rdf:li rdf:resource="http://identifiers.org/kegg.compound/C00147"/>
                </rdf:Bag>
              </bqbiol:is>
            </rdf:Description>
          </rdf:RDF>
        </annotation>
      </speciesType>
      <speciesType metaid="meta_t_0222" sboTerm="SBO:0000247" id="t_0222" name="adenosine">
        <annotation>
          <rdf:RDF>
            <rdf:Description rdf:about="#meta_t_0222">
              <bqbiol:is>
                <rdf:Bag>
                  <rdf:li rdf:resource="http://identifiers.org/obo.chebi/CHEBI:16335"/>
                  <rdf:li rdf:resource="http://identifiers.org/kegg.compound/C00212"/>
                </rdf:Bag>
              </bqbiol:is>
            </rdf:Description>
          </rdf:RDF>
        </annotation>
      </speciesType>
      <speciesType metaid="meta_t_0223" sboTerm="SBO:0000247" id="t_0223" name="adenosine 2&apos;-phosphate">
        <annotation>
          <rdf:RDF>
            <rdf:Description rdf:about="#meta_t_0223">
              <bqbiol:is>
                <rdf:Bag>
                  <rdf:li rdf:resource="http://identifiers.org/obo.chebi/CHEBI:28223"/>
                  <rdf:li rdf:resource="http://identifiers.org/kegg.compound/C00946"/>
                </rdf:Bag>
              </bqbiol:is>
            </rdf:Description>
          </rdf:RDF>
        </annotation>
      </speciesType>
      <speciesType metaid="meta_t_0224" sboTerm="SBO:0000247" id="t_0224" name="adenosine 3&apos;,5&apos;-bismonophosphate">
        <annotation>
          <rdf:RDF>
            <rdf:Description rdf:about="#meta_t_0224">
              <bqbiol:is>
                <rdf:Bag>
                  <rdf:li rdf:resource="http://identifiers.org/obo.chebi/CHEBI:58343"/>
                  <rdf:li rdf:resource="http://identifiers.org/kegg.compound/C00054"/>
                </rdf:Bag>
              </bqbiol:is>
            </rdf:Description>
          </rdf:RDF>
        </annotation>
      </speciesType>
      <speciesType metaid="meta_t_0225" sboTerm="SBO:0000247" id="t_0225" name="adenylo-succinate">
        <annotation>
          <rdf:RDF>
            <rdf:Description rdf:about="#meta_t_0225">
              <bqbiol:is>
                <rdf:Bag>
                  <rdf:li rdf:resource="http://identifiers.org/obo.chebi/CHEBI:57567"/>
                  <rdf:li rdf:resource="http://identifiers.org/kegg.compound/C03794"/>
                </rdf:Bag>
              </bqbiol:is>
            </rdf:Description>
          </rdf:RDF>
        </annotation>
      </speciesType>
      <speciesType metaid="meta_t_0226" sboTerm="SBO:0000247" id="t_0226" name="ADP">
        <annotation>
          <rdf:RDF>
            <rdf:Description rdf:about="#meta_t_0226">
              <bqbiol:is>
                <rdf:Bag>
                  <rdf:li rdf:resource="http://identifiers.org/obo.chebi/CHEBI:456216"/>
                  <rdf:li rdf:resource="http://identifiers.org/kegg.compound/C00008"/>
                </rdf:Bag>
              </bqbiol:is>
            </rdf:Description>
          </rdf:RDF>
        </annotation>
      </speciesType>
      <speciesType metaid="meta_t_0227" sboTerm="SBO:0000247" id="t_0227" name="ADP-ribose">
        <annotation>
          <rdf:RDF>
            <rdf:Description rdf:about="#meta_t_0227">
              <bqbiol:is>
                <rdf:Bag>
                  <rdf:li rdf:resource="http://identifiers.org/obo.chebi/CHEBI:57967"/>
                  <rdf:li rdf:resource="http://identifiers.org/kegg.compound/C00301"/>
                </rdf:Bag>
              </bqbiol:is>
            </rdf:Description>
          </rdf:RDF>
        </annotation>
      </speciesType>
      <speciesType metaid="meta_t_0228" sboTerm="SBO:0000247" id="t_0228" name="AICAR">
        <annotation>
          <rdf:RDF>
            <rdf:Description rdf:about="#meta_t_0228">
              <bqbiol:is>
                <rdf:Bag>
                  <rdf:li rdf:resource="http://identifiers.org/obo.chebi/CHEBI:58475"/>
                  <rdf:li rdf:resource="http://identifiers.org/kegg.compound/C04677"/>
                </rdf:Bag>
              </bqbiol:is>
            </rdf:Description>
          </rdf:RDF>
        </annotation>
      </speciesType>
      <speciesType metaid="meta_t_0229" sboTerm="SBO:0000247" id="t_0229" name="Ala-tRNA(Ala)">
        <annotation>
          <rdf:RDF>
            <rdf:Description rdf:about="#meta_t_0229">
              <bqbiol:is>
                <rdf:Bag>
                  <rdf:li rdf:resource="http://identifiers.org/obo.chebi/CHEBI:17732"/>
                  <rdf:li rdf:resource="http://identifiers.org/kegg.compound/C00886"/>
                </rdf:Bag>
              </bqbiol:is>
            </rdf:Description>
          </rdf:RDF>
        </annotation>
      </speciesType>
      <speciesType metaid="meta_t_0230" sboTerm="SBO:0000247" id="t_0230" name="allantoate">
        <annotation>
          <rdf:RDF>
            <rdf:Description rdf:about="#meta_t_0230">
              <bqbiol:is>
                <rdf:Bag>
                  <rdf:li rdf:resource="http://identifiers.org/obo.chebi/CHEBI:17536"/>
                  <rdf:li rdf:resource="http://identifiers.org/kegg.compound/C00499"/>
                </rdf:Bag>
              </bqbiol:is>
            </rdf:Description>
          </rdf:RDF>
        </annotation>
      </speciesType>
      <speciesType metaid="meta_t_0231" sboTerm="SBO:0000247" id="t_0231" name="allantoin">
        <annotation>
          <rdf:RDF>
            <rdf:Description rdf:about="#meta_t_0231">
              <bqbiol:is>
                <rdf:Bag>
                  <rdf:li rdf:resource="http://identifiers.org/obo.chebi/CHEBI:15676"/>
                  <rdf:li rdf:resource="http://identifiers.org/kegg.compound/C01551"/>
                </rdf:Bag>
              </bqbiol:is>
            </rdf:Description>
          </rdf:RDF>
        </annotation>
      </speciesType>
      <speciesType metaid="meta_t_0232" sboTerm="SBO:0000247" id="t_0232" name="alpha,alpha-trehalose 6-phosphate">
        <annotation>
          <rdf:RDF>
            <rdf:Description rdf:about="#meta_t_0232">
              <bqbiol:is>
                <rdf:Bag>
                  <rdf:li rdf:resource="http://identifiers.org/obo.chebi/CHEBI:58429"/>
                  <rdf:li rdf:resource="http://identifiers.org/kegg.compound/C00689"/>
                </rdf:Bag>
              </bqbiol:is>
            </rdf:Description>
          </rdf:RDF>
        </annotation>
      </speciesType>
      <speciesType metaid="meta_t_0233" sboTerm="SBO:0000247" id="t_0233" name="alpha-D-galactose 1-phosphate">
        <annotation>
          <rdf:RDF>
            <rdf:Description rdf:about="#meta_t_0233">
              <bqbiol:is>
                <rdf:Bag>
                  <rdf:li rdf:resource="http://identifiers.org/obo.chebi/CHEBI:58336"/>
                  <rdf:li rdf:resource="http://identifiers.org/kegg.compound/C00446"/>
                </rdf:Bag>
              </bqbiol:is>
            </rdf:Description>
          </rdf:RDF>
        </annotation>
      </speciesType>
      <speciesType metaid="meta_t_0234" sboTerm="SBO:0000247" id="t_0234" name="alpha-D-glucosamine 1-phosphate">
        <annotation>
          <rdf:RDF>
            <rdf:Description rdf:about="#meta_t_0234">
              <bqbiol:is>
                <rdf:Bag>
                  <rdf:li rdf:resource="http://identifiers.org/obo.chebi/CHEBI:58516"/>
                  <rdf:li rdf:resource="http://identifiers.org/kegg.compound/C06156"/>
                </rdf:Bag>
              </bqbiol:is>
            </rdf:Description>
          </rdf:RDF>
        </annotation>
      </speciesType>
      <speciesType metaid="meta_t_0235" sboTerm="SBO:0000247" id="t_0235" name="alpha-D-glucosamine 6-phosphate">
        <annotation>
          <rdf:RDF>
            <rdf:Description rdf:about="#meta_t_0235">
              <bqbiol:is>
                <rdf:Bag>
                  <rdf:li rdf:resource="http://identifiers.org/obo.chebi/CHEBI:15873"/>
                  <rdf:li rdf:resource="http://identifiers.org/kegg.compound/C00352"/>
                </rdf:Bag>
              </bqbiol:is>
            </rdf:Description>
          </rdf:RDF>
        </annotation>
      </speciesType>
      <speciesType metaid="meta_t_0236" sboTerm="SBO:0000247" id="t_0236" name="alpha-D-mannosyl-beta-D-mannosyldiacetylchitobiosyldiphosphodolichol">
        <annotation>
          <rdf:RDF>
            <rdf:Description rdf:about="#meta_t_0236">
              <bqbiol:is>
                <rdf:Bag>
                  <rdf:li rdf:resource="http://identifiers.org/obo.chebi/CHEBI:28067"/>
                  <rdf:li rdf:resource="http://identifiers.org/kegg.compound/C05861"/>
                </rdf:Bag>
              </bqbiol:is>
            </rdf:Description>
          </rdf:RDF>
        </annotation>
      </speciesType>
      <speciesType metaid="meta_t_0237" sboTerm="SBO:0000247" id="t_0237" name="alpha-D-ribose 1-phosphate">
        <annotation>
          <rdf:RDF>
            <rdf:Description rdf:about="#meta_t_0237">
              <bqbiol:is>
                <rdf:Bag>
                  <rdf:li rdf:resource="http://identifiers.org/obo.chebi/CHEBI:57720"/>
                  <rdf:li rdf:resource="http://identifiers.org/kegg.compound/C00442"/>
                </rdf:Bag>
              </bqbiol:is>
            </rdf:Description>
          </rdf:RDF>
        </annotation>
      </speciesType>
      <speciesType metaid="meta_t_0238" sboTerm="SBO:0000247" id="t_0238" name="aminoacetaldehyde">
        <annotation>
          <rdf:RDF>
            <rdf:Description rdf:about="#meta_t_0238">
              <bqbiol:is>
                <rdf:Bag>
                  <rdf:li rdf:resource="http://identifiers.org/obo.chebi/CHEBI:58213"/>
                  <rdf:li rdf:resource="http://identifiers.org/kegg.compound/C06735"/>
                </rdf:Bag>
              </bqbiol:is>
            </rdf:Description>
          </rdf:RDF>
        </annotation>
      </speciesType>
      <speciesType metaid="meta_t_0239" sboTerm="SBO:0000247" id="t_0239" name="aminoacetone">
        <annotation>
          <rdf:RDF>
            <rdf:Description rdf:about="#meta_t_0239">
              <bqbiol:is>
                <rdf:Bag>
                  <rdf:li rdf:resource="http://identifiers.org/obo.chebi/CHEBI:58320"/>
                  <rdf:li rdf:resource="http://identifiers.org/kegg.compound/C01888"/>
                </rdf:Bag>
              </bqbiol:is>
            </rdf:Description>
          </rdf:RDF>
        </annotation>
      </speciesType>
      <speciesType metaid="meta_t_0240" sboTerm="SBO:0000247" id="t_0240" name="ammonium">
        <annotation>
          <rdf:RDF>
            <rdf:Description rdf:about="#meta_t_0240">
              <bqbiol:is>
                <rdf:Bag>
                  <rdf:li rdf:resource="http://identifiers.org/obo.chebi/CHEBI:28938"/>
                  <rdf:li rdf:resource="http://identifiers.org/kegg.compound/C01342"/>
                </rdf:Bag>
              </bqbiol:is>
            </rdf:Description>
          </rdf:RDF>
        </annotation>
      </speciesType>
      <speciesType metaid="meta_t_0241" sboTerm="SBO:0000247" id="t_0241" name="AMP">
        <annotation>
          <rdf:RDF>
            <rdf:Description rdf:about="#meta_t_0241">
              <bqbiol:is>
                <rdf:Bag>
                  <rdf:li rdf:resource="http://identifiers.org/obo.chebi/CHEBI:456215"/>
                  <rdf:li rdf:resource="http://identifiers.org/kegg.compound/C00020"/>
                </rdf:Bag>
              </bqbiol:is>
            </rdf:Description>
          </rdf:RDF>
        </annotation>
      </speciesType>
      <speciesType metaid="meta_t_0242" sboTerm="SBO:0000247" id="t_0242" name="anthranilate">
        <annotation>
          <rdf:RDF>
            <rdf:Description rdf:about="#meta_t_0242">
              <bqbiol:is>
                <rdf:Bag>
                  <rdf:li rdf:resource="http://identifiers.org/obo.chebi/CHEBI:16567"/>
                  <rdf:li rdf:resource="http://identifiers.org/kegg.compound/C00108"/>
                </rdf:Bag>
              </bqbiol:is>
            </rdf:Description>
          </rdf:RDF>
        </annotation>
      </speciesType>
      <speciesType metaid="meta_t_0243" sboTerm="SBO:0000247" id="t_0243" name="Arg-tRNA(Arg)">
        <annotation>
          <rdf:RDF>
            <rdf:Description rdf:about="#meta_t_0243">
              <bqbiol:is>
                <rdf:Bag>
                  <rdf:li rdf:resource="http://identifiers.org/obo.chebi/CHEBI:18366"/>
                  <rdf:li rdf:resource="http://identifiers.org/kegg.compound/C02163"/>
                </rdf:Bag>
              </bqbiol:is>
            </rdf:Description>
          </rdf:RDF>
        </annotation>
      </speciesType>
      <speciesType metaid="meta_t_0244" sboTerm="SBO:0000247" id="t_0244" name="Asn-tRNA(Asn)">
        <annotation>
          <rdf:RDF>
            <rdf:Description rdf:about="#meta_t_0244">
              <bqbiol:is>
                <rdf:Bag>
                  <rdf:li rdf:resource="http://identifiers.org/obo.chebi/CHEBI:29265"/>
                  <rdf:li rdf:resource="http://identifiers.org/kegg.compound/C03402"/>
                </rdf:Bag>
              </bqbiol:is>
            </rdf:Description>
          </rdf:RDF>
        </annotation>
      </speciesType>
      <speciesType metaid="meta_t_0245" sboTerm="SBO:0000247" id="t_0245" name="Asp-tRNA(Asp)">
        <annotation>
          <rdf:RDF>
            <rdf:Description rdf:about="#meta_t_0245">
              <bqbiol:is>
                <rdf:Bag>
                  <rdf:li rdf:resource="http://identifiers.org/obo.chebi/CHEBI:29158"/>
                  <rdf:li rdf:resource="http://identifiers.org/kegg.compound/C02984"/>
                </rdf:Bag>
              </bqbiol:is>
            </rdf:Description>
          </rdf:RDF>
        </annotation>
      </speciesType>
      <speciesType metaid="meta_t_0246" sboTerm="SBO:0000247" id="t_0246" name="ATP">
        <annotation>
          <rdf:RDF>
            <rdf:Description rdf:about="#meta_t_0246">
              <bqbiol:is>
                <rdf:Bag>
                  <rdf:li rdf:resource="http://identifiers.org/obo.chebi/CHEBI:30616"/>
                  <rdf:li rdf:resource="http://identifiers.org/kegg.compound/C00002"/>
                </rdf:Bag>
              </bqbiol:is>
            </rdf:Description>
          </rdf:RDF>
        </annotation>
      </speciesType>
      <speciesType metaid="meta_t_0247" sboTerm="SBO:0000247" id="t_0247" name="beta-alanine">
        <annotation>
          <rdf:RDF>
            <rdf:Description rdf:about="#meta_t_0247">
              <bqbiol:is>
                <rdf:Bag>
                  <rdf:li rdf:resource="http://identifiers.org/obo.chebi/CHEBI:16958"/>
                  <rdf:li rdf:resource="http://identifiers.org/kegg.compound/C00099"/>
                </rdf:Bag>
              </bqbiol:is>
            </rdf:Description>
          </rdf:RDF>
        </annotation>
      </speciesType>
      <speciesType metaid="meta_t_0248" sboTerm="SBO:0000247" id="t_0248" name="beta-D-fructose 2,6-bisphosphate">
        <annotation>
          <rdf:RDF>
            <rdf:Description rdf:about="#meta_t_0248">
              <bqbiol:is>
                <rdf:Bag>
                  <rdf:li rdf:resource="http://identifiers.org/obo.chebi/CHEBI:58579"/>
                  <rdf:li rdf:resource="http://identifiers.org/kegg.compound/C00665"/>
                </rdf:Bag>
              </bqbiol:is>
            </rdf:Description>
          </rdf:RDF>
        </annotation>
      </speciesType>
      <speciesType metaid="meta_t_0249" sboTerm="SBO:0000247" id="t_0249" name="beta-D-mannosyldiacetylchitobiosyldiphosphodolichol">
        <annotation>
          <rdf:RDF>
            <rdf:Description rdf:about="#meta_t_0249">
              <bqbiol:is>
                <rdf:Bag>
                  <rdf:li rdf:resource="http://identifiers.org/obo.chebi/CHEBI:18396"/>
                  <rdf:li rdf:resource="http://identifiers.org/kegg.compound/C05860"/>
                </rdf:Bag>
              </bqbiol:is>
            </rdf:Description>
          </rdf:RDF>
        </annotation>
      </speciesType>
      <speciesType metaid="meta_t_0250" sboTerm="SBO:0000247" id="t_0250" name="bicarbonate">
        <annotation>
          <rdf:RDF>
            <rdf:Description rdf:about="#meta_t_0250">
              <bqbiol:is>
                <rdf:Bag>
                  <rdf:li rdf:resource="http://identifiers.org/obo.chebi/CHEBI:17544"/>
                  <rdf:li rdf:resource="http://identifiers.org/kegg.compound/C00288"/>
                </rdf:Bag>
              </bqbiol:is>
            </rdf:Description>
          </rdf:RDF>
        </annotation>
      </speciesType>
      <speciesType sboTerm="SBO:0000247" id="t_0251" name="biomass"/>
      <speciesType metaid="meta_t_0252" sboTerm="SBO:0000247" id="t_0252" name="biotin">
        <annotation>
          <rdf:RDF>
            <rdf:Description rdf:about="#meta_t_0252">
              <bqbiol:is>
                <rdf:Bag>
                  <rdf:li rdf:resource="http://identifiers.org/obo.chebi/CHEBI:57586"/>
                  <rdf:li rdf:resource="http://identifiers.org/kegg.compound/C00120"/>
                </rdf:Bag>
              </bqbiol:is>
            </rdf:Description>
          </rdf:RDF>
        </annotation>
      </speciesType>
      <speciesType metaid="meta_t_0253" sboTerm="SBO:0000247" id="t_0253" name="biotinyl-5&apos;-AMP">
        <annotation>
          <rdf:RDF>
            <rdf:Description rdf:about="#meta_t_0253">
              <bqbiol:is>
                <rdf:Bag>
                  <rdf:li rdf:resource="http://identifiers.org/obo.chebi/CHEBI:62414"/>
                  <rdf:li rdf:resource="http://identifiers.org/kegg.compound/C05921"/>
                </rdf:Bag>
              </bqbiol:is>
            </rdf:Description>
          </rdf:RDF>
        </annotation>
      </speciesType>
      <speciesType metaid="meta_t_0254" sboTerm="SBO:0000247" id="t_0254" name="but-1-ene-1,2,4-tricarboxylic acid">
        <annotation>
          <rdf:RDF>
            <rdf:Description rdf:about="#meta_t_0254">
              <bqbiol:is>
                <rdf:Bag>
                  <rdf:li rdf:resource="http://identifiers.org/obo.chebi/CHEBI:58174"/>
                  <rdf:li rdf:resource="http://identifiers.org/kegg.compound/C04002"/>
                </rdf:Bag>
              </bqbiol:is>
            </rdf:Description>
          </rdf:RDF>
        </annotation>
      </speciesType>
      <speciesType metaid="meta_t_0255" sboTerm="SBO:0000247" id="t_0255" name="carbamoyl phosphate">
        <annotation>
          <rdf:RDF>
            <rdf:Description rdf:about="#meta_t_0255">
              <bqbiol:is>
                <rdf:Bag>
                  <rdf:li rdf:resource="http://identifiers.org/obo.chebi/CHEBI:58228"/>
                  <rdf:li rdf:resource="http://identifiers.org/kegg.compound/C00169"/>
                </rdf:Bag>
              </bqbiol:is>
            </rdf:Description>
          </rdf:RDF>
        </annotation>
      </speciesType>
      <speciesType metaid="meta_t_0256" sboTerm="SBO:0000247" id="t_0256" name="carbon dioxide">
        <annotation>
          <rdf:RDF>
            <rdf:Description rdf:about="#meta_t_0256">
              <bqbiol:is>
                <rdf:Bag>
                  <rdf:li rdf:resource="http://identifiers.org/obo.chebi/CHEBI:16526"/>
                  <rdf:li rdf:resource="http://identifiers.org/kegg.compound/C00011"/>
                </rdf:Bag>
              </bqbiol:is>
            </rdf:Description>
          </rdf:RDF>
        </annotation>
      </speciesType>
      <speciesType metaid="meta_t_0257" sboTerm="SBO:0000247" id="t_0257" name="carboxyacetyl-ACP">
        <annotation>
          <rdf:RDF>
            <rdf:Description rdf:about="#meta_t_0257">
              <bqbiol:is>
                <rdf:Bag>
                  <rdf:li rdf:resource="http://identifiers.org/obo.chebi/CHEBI:17330"/>
                  <rdf:li rdf:resource="http://identifiers.org/kegg.compound/C01209"/>
                </rdf:Bag>
              </bqbiol:is>
            </rdf:Description>
          </rdf:RDF>
        </annotation>
      </speciesType>
      <speciesType metaid="meta_t_0258" sboTerm="SBO:0000247" id="t_0258" name="cardiolipin">
        <annotation>
          <rdf:RDF>
            <rdf:Description rdf:about="#meta_t_0258">
              <bqbiol:is>
                <rdf:Bag>
                  <rdf:li rdf:resource="http://identifiers.org/obo.chebi/CHEBI:28494"/>
                  <rdf:li rdf:resource="http://identifiers.org/kegg.compound/C05980"/>
                </rdf:Bag>
              </bqbiol:is>
            </rdf:Description>
          </rdf:RDF>
        </annotation>
      </speciesType>
      <speciesType metaid="meta_t_0259" sboTerm="SBO:0000247" id="t_0259" name="CDP">
        <annotation>
          <rdf:RDF>
            <rdf:Description rdf:about="#meta_t_0259">
              <bqbiol:is>
                <rdf:Bag>
                  <rdf:li rdf:resource="http://identifiers.org/obo.chebi/CHEBI:58069"/>
                  <rdf:li rdf:resource="http://identifiers.org/kegg.compound/C00112"/>
                </rdf:Bag>
              </bqbiol:is>
            </rdf:Description>
          </rdf:RDF>
        </annotation>
      </speciesType>
      <speciesType metaid="meta_t_0260" sboTerm="SBO:0000247" id="t_0260" name="CDP-choline">
        <annotation>
          <rdf:RDF>
            <rdf:Description rdf:about="#meta_t_0260">
              <bqbiol:is>
                <rdf:Bag>
                  <rdf:li rdf:resource="http://identifiers.org/obo.chebi/CHEBI:16436"/>
                  <rdf:li rdf:resource="http://identifiers.org/kegg.compound/C00307"/>
                </rdf:Bag>
              </bqbiol:is>
            </rdf:Description>
          </rdf:RDF>
        </annotation>
      </speciesType>
      <speciesType metaid="meta_t_0261" sboTerm="SBO:0000247" id="t_0261" name="CDP-diacylglycerol">
        <annotation>
          <rdf:RDF>
            <rdf:Description rdf:about="#meta_t_0261">
              <bqbiol:is>
                <rdf:Bag>
                  <rdf:li rdf:resource="http://identifiers.org/obo.chebi/CHEBI:58332"/>
                  <rdf:li rdf:resource="http://identifiers.org/kegg.compound/C00269"/>
                </rdf:Bag>
              </bqbiol:is>
            </rdf:Description>
          </rdf:RDF>
        </annotation>
      </speciesType>
      <speciesType metaid="meta_t_0262" sboTerm="SBO:0000247" id="t_0262" name="CDP-ethanolamine">
        <annotation>
          <rdf:RDF>
            <rdf:Description rdf:about="#meta_t_0262">
              <bqbiol:is>
                <rdf:Bag>
                  <rdf:li rdf:resource="http://identifiers.org/obo.chebi/CHEBI:57876"/>
                  <rdf:li rdf:resource="http://identifiers.org/kegg.compound/C00570"/>
                </rdf:Bag>
              </bqbiol:is>
            </rdf:Description>
          </rdf:RDF>
        </annotation>
      </speciesType>
      <speciesType metaid="meta_t_0263" sboTerm="SBO:0000247" id="t_0263" name="ceramide-1 (C24)">
        <annotation>
          <rdf:RDF>
            <rdf:Description rdf:about="#meta_t_0263">
              <bqbiol:is>
                <rdf:Bag>
                  <rdf:li rdf:resource="http://identifiers.org/obo.chebi/CHEBI:52961"/>
                </rdf:Bag>
              </bqbiol:is>
            </rdf:Description>
          </rdf:RDF>
        </annotation>
      </speciesType>
      <speciesType metaid="meta_t_0264" sboTerm="SBO:0000247" id="t_0264" name="ceramide-1 (C26)">
        <annotation>
          <rdf:RDF>
            <rdf:Description rdf:about="#meta_t_0264">
              <bqbiol:is>
                <rdf:Bag>
                  <rdf:li rdf:resource="http://identifiers.org/obo.chebi/CHEBI:52962"/>
                </rdf:Bag>
              </bqbiol:is>
            </rdf:Description>
          </rdf:RDF>
        </annotation>
      </speciesType>
      <speciesType metaid="meta_t_0265" sboTerm="SBO:0000247" id="t_0265" name="ceramide-2 (C24)">
        <annotation>
          <rdf:RDF>
            <rdf:Description rdf:about="#meta_t_0265">
              <bqbiol:is>
                <rdf:Bag>
                  <rdf:li rdf:resource="http://identifiers.org/obo.chebi/CHEBI:52979"/>
                </rdf:Bag>
              </bqbiol:is>
            </rdf:Description>
          </rdf:RDF>
        </annotation>
      </speciesType>
      <speciesType metaid="meta_t_0266" sboTerm="SBO:0000247" id="t_0266" name="ceramide-2 (C26)">
        <annotation>
          <rdf:RDF>
            <rdf:Description rdf:about="#meta_t_0266">
              <bqbiol:is>
                <rdf:Bag>
                  <rdf:li rdf:resource="http://identifiers.org/obo.chebi/CHEBI:52980"/>
                </rdf:Bag>
              </bqbiol:is>
            </rdf:Description>
          </rdf:RDF>
        </annotation>
      </speciesType>
      <speciesType metaid="meta_t_0267" sboTerm="SBO:0000247" id="t_0267" name="ceramide-2&apos; (C24)">
        <annotation>
          <rdf:RDF>
            <rdf:Description rdf:about="#meta_t_0267">
              <bqbiol:is>
                <rdf:Bag>
                  <rdf:li rdf:resource="http://identifiers.org/obo.chebi/CHEBI:52371"/>
                </rdf:Bag>
              </bqbiol:is>
            </rdf:Description>
          </rdf:RDF>
        </annotation>
      </speciesType>
      <speciesType metaid="meta_t_0268" sboTerm="SBO:0000247" id="t_0268" name="ceramide-2&apos; (C26)">
        <annotation>
          <rdf:RDF>
            <rdf:Description rdf:about="#meta_t_0268">
              <bqbiol:is>
                <rdf:Bag>
                  <rdf:li rdf:resource="http://identifiers.org/obo.chebi/CHEBI:52372"/>
                </rdf:Bag>
              </bqbiol:is>
            </rdf:Description>
          </rdf:RDF>
        </annotation>
      </speciesType>
      <speciesType metaid="meta_t_0269" sboTerm="SBO:0000247" id="t_0269" name="ceramide-3 (C24)">
        <annotation>
          <rdf:RDF>
            <rdf:Description rdf:about="#meta_t_0269">
              <bqbiol:is>
                <rdf:Bag>
                  <rdf:li rdf:resource="http://identifiers.org/obo.chebi/CHEBI:52373"/>
                </rdf:Bag>
              </bqbiol:is>
            </rdf:Description>
          </rdf:RDF>
        </annotation>
      </speciesType>
      <speciesType metaid="meta_t_0270" sboTerm="SBO:0000247" id="t_0270" name="ceramide-3 (C26)">
        <annotation>
          <rdf:RDF>
            <rdf:Description rdf:about="#meta_t_0270">
              <bqbiol:is>
                <rdf:Bag>
                  <rdf:li rdf:resource="http://identifiers.org/obo.chebi/CHEBI:52374"/>
                </rdf:Bag>
              </bqbiol:is>
            </rdf:Description>
          </rdf:RDF>
        </annotation>
      </speciesType>
      <speciesType metaid="meta_t_0271" sboTerm="SBO:0000247" id="t_0271" name="ceramide-4 (C24)">
        <annotation>
          <rdf:RDF>
            <rdf:Description rdf:about="#meta_t_0271">
              <bqbiol:is>
                <rdf:Bag>
                  <rdf:li rdf:resource="http://identifiers.org/obo.chebi/CHEBI:60256"/>
                </rdf:Bag>
              </bqbiol:is>
            </rdf:Description>
          </rdf:RDF>
        </annotation>
      </speciesType>
      <speciesType metaid="meta_t_0272" sboTerm="SBO:0000247" id="t_0272" name="ceramide-4 (C26)">
        <annotation>
          <rdf:RDF>
            <rdf:Description rdf:about="#meta_t_0272">
              <bqbiol:is>
                <rdf:Bag>
                  <rdf:li rdf:resource="http://identifiers.org/obo.chebi/CHEBI:60384"/>
                </rdf:Bag>
              </bqbiol:is>
            </rdf:Description>
          </rdf:RDF>
        </annotation>
      </speciesType>
      <speciesType metaid="meta_t_0273" sboTerm="SBO:0000247" id="t_0273" name="cerotate">
        <annotation>
          <rdf:RDF>
            <rdf:Description rdf:about="#meta_t_0273">
              <bqbiol:is>
                <rdf:Bag>
                  <rdf:li rdf:resource="http://identifiers.org/obo.chebi/CHEBI:31013"/>
                </rdf:Bag>
              </bqbiol:is>
            </rdf:Description>
          </rdf:RDF>
        </annotation>
      </speciesType>
      <speciesType metaid="meta_t_0274" sboTerm="SBO:0000247" id="t_0274" name="cerotic acid">
        <annotation>
          <rdf:RDF>
            <rdf:Description rdf:about="#meta_t_0274">
              <bqbiol:is>
                <rdf:Bag>
                  <rdf:li rdf:resource="http://identifiers.org/obo.chebi/CHEBI:31013"/>
                </rdf:Bag>
              </bqbiol:is>
            </rdf:Description>
          </rdf:RDF>
        </annotation>
      </speciesType>
      <speciesType metaid="meta_t_0275" sboTerm="SBO:0000247" id="t_0275" name="chitin">
        <annotation>
          <rdf:RDF>
            <rdf:Description rdf:about="#meta_t_0275">
              <bqbiol:is>
                <rdf:Bag>
                  <rdf:li rdf:resource="http://identifiers.org/obo.chebi/CHEBI:17029"/>
                  <rdf:li rdf:resource="http://identifiers.org/kegg.compound/C00461"/>
                </rdf:Bag>
              </bqbiol:is>
            </rdf:Description>
          </rdf:RDF>
        </annotation>
      </speciesType>
      <speciesType metaid="meta_t_0276" sboTerm="SBO:0000247" id="t_0276" name="chitosan">
        <annotation>
          <rdf:RDF>
            <rdf:Description rdf:about="#meta_t_0276">
              <bqbiol:is>
                <rdf:Bag>
                  <rdf:li rdf:resource="http://identifiers.org/obo.chebi/CHEBI:16261"/>
                  <rdf:li rdf:resource="http://identifiers.org/kegg.compound/C00734"/>
                </rdf:Bag>
              </bqbiol:is>
            </rdf:Description>
          </rdf:RDF>
        </annotation>
      </speciesType>
      <speciesType metaid="meta_t_0277" sboTerm="SBO:0000247" id="t_0277" name="choline">
        <annotation>
          <rdf:RDF>
            <rdf:Description rdf:about="#meta_t_0277">
              <bqbiol:is>
                <rdf:Bag>
                  <rdf:li rdf:resource="http://identifiers.org/obo.chebi/CHEBI:15354"/>
                  <rdf:li rdf:resource="http://identifiers.org/kegg.compound/C00114"/>
                </rdf:Bag>
              </bqbiol:is>
            </rdf:Description>
          </rdf:RDF>
        </annotation>
      </speciesType>
      <speciesType metaid="meta_t_0278" sboTerm="SBO:0000247" id="t_0278" name="choline phosphate">
        <annotation>
          <rdf:RDF>
            <rdf:Description rdf:about="#meta_t_0278">
              <bqbiol:is>
                <rdf:Bag>
                  <rdf:li rdf:resource="http://identifiers.org/obo.chebi/CHEBI:295975"/>
                  <rdf:li rdf:resource="http://identifiers.org/kegg.compound/C00588"/>
                </rdf:Bag>
              </bqbiol:is>
            </rdf:Description>
          </rdf:RDF>
        </annotation>
      </speciesType>
      <speciesType metaid="meta_t_0279" sboTerm="SBO:0000247" id="t_0279" name="chorismate">
        <annotation>
          <rdf:RDF>
            <rdf:Description rdf:about="#meta_t_0279">
              <bqbiol:is>
                <rdf:Bag>
                  <rdf:li rdf:resource="http://identifiers.org/obo.chebi/CHEBI:29748"/>
                  <rdf:li rdf:resource="http://identifiers.org/kegg.compound/C00251"/>
                </rdf:Bag>
              </bqbiol:is>
            </rdf:Description>
          </rdf:RDF>
        </annotation>
      </speciesType>
      <speciesType metaid="meta_t_0280" sboTerm="SBO:0000247" id="t_0280" name="cis-aconitate">
        <annotation>
          <rdf:RDF>
            <rdf:Description rdf:about="#meta_t_0280">
              <bqbiol:is>
                <rdf:Bag>
                  <rdf:li rdf:resource="http://identifiers.org/obo.chebi/CHEBI:16383"/>
                  <rdf:li rdf:resource="http://identifiers.org/kegg.compound/C00417"/>
                </rdf:Bag>
              </bqbiol:is>
            </rdf:Description>
          </rdf:RDF>
        </annotation>
      </speciesType>
      <speciesType sboTerm="SBO:0000247" id="t_0281" name="cis-palmitoleoyl-ACP"/>
      <speciesType sboTerm="SBO:0000247" id="t_0282" name="cis-vaccenoyl-ACP"/>
      <speciesType metaid="meta_t_0283" sboTerm="SBO:0000247" id="t_0283" name="citrate">
        <annotation>
          <rdf:RDF>
            <rdf:Description rdf:about="#meta_t_0283">
              <bqbiol:is>
                <rdf:Bag>
                  <rdf:li rdf:resource="http://identifiers.org/obo.chebi/CHEBI:16947"/>
                  <rdf:li rdf:resource="http://identifiers.org/kegg.compound/C00158"/>
                </rdf:Bag>
              </bqbiol:is>
            </rdf:Description>
          </rdf:RDF>
        </annotation>
      </speciesType>
      <speciesType metaid="meta_t_0284" sboTerm="SBO:0000247" id="t_0284" name="CMP">
        <annotation>
          <rdf:RDF>
            <rdf:Description rdf:about="#meta_t_0284">
              <bqbiol:is>
                <rdf:Bag>
                  <rdf:li rdf:resource="http://identifiers.org/obo.chebi/CHEBI:60377"/>
                  <rdf:li rdf:resource="http://identifiers.org/kegg.compound/C00055"/>
                </rdf:Bag>
              </bqbiol:is>
            </rdf:Description>
          </rdf:RDF>
        </annotation>
      </speciesType>
      <speciesType metaid="meta_t_0285" sboTerm="SBO:0000247" id="t_0285" name="coenzyme A">
        <annotation>
          <rdf:RDF>
            <rdf:Description rdf:about="#meta_t_0285">
              <bqbiol:is>
                <rdf:Bag>
                  <rdf:li rdf:resource="http://identifiers.org/obo.chebi/CHEBI:57287"/>
                  <rdf:li rdf:resource="http://identifiers.org/kegg.compound/C00010"/>
                </rdf:Bag>
              </bqbiol:is>
            </rdf:Description>
          </rdf:RDF>
        </annotation>
      </speciesType>
      <speciesType metaid="meta_t_0286" sboTerm="SBO:0000247" id="t_0286" name="complex sphingolipid">
        <annotation>
          <rdf:RDF>
            <rdf:Description rdf:about="#meta_t_0286">
              <bqbiol:is>
                <rdf:Bag>
                  <rdf:li rdf:resource="http://identifiers.org/obo.chebi/CHEBI:26739"/>
                </rdf:Bag>
              </bqbiol:is>
            </rdf:Description>
          </rdf:RDF>
        </annotation>
      </speciesType>
      <speciesType metaid="meta_t_0287" sboTerm="SBO:0000247" id="t_0287" name="coproporphyrinogen III">
        <annotation>
          <rdf:RDF>
            <rdf:Description rdf:about="#meta_t_0287">
              <bqbiol:is>
                <rdf:Bag>
                  <rdf:li rdf:resource="http://identifiers.org/obo.chebi/CHEBI:57309"/>
                  <rdf:li rdf:resource="http://identifiers.org/kegg.compound/C03263"/>
                </rdf:Bag>
              </bqbiol:is>
            </rdf:Description>
          </rdf:RDF>
        </annotation>
      </speciesType>
      <speciesType metaid="meta_t_0288" sboTerm="SBO:0000247" id="t_0288" name="CTP">
        <annotation>
          <rdf:RDF>
            <rdf:Description rdf:about="#meta_t_0288">
              <bqbiol:is>
                <rdf:Bag>
                  <rdf:li rdf:resource="http://identifiers.org/obo.chebi/CHEBI:37563"/>
                  <rdf:li rdf:resource="http://identifiers.org/kegg.compound/C00063"/>
                </rdf:Bag>
              </bqbiol:is>
            </rdf:Description>
          </rdf:RDF>
        </annotation>
      </speciesType>
      <speciesType metaid="meta_t_0289" sboTerm="SBO:0000247" id="t_0289" name="Cys-tRNA(Cys)">
        <annotation>
          <rdf:RDF>
            <rdf:Description rdf:about="#meta_t_0289">
              <bqbiol:is>
                <rdf:Bag>
                  <rdf:li rdf:resource="http://identifiers.org/obo.chebi/CHEBI:29152"/>
                  <rdf:li rdf:resource="http://identifiers.org/kegg.compound/C03125"/>
                </rdf:Bag>
              </bqbiol:is>
            </rdf:Description>
          </rdf:RDF>
        </annotation>
      </speciesType>
      <speciesType metaid="meta_t_0290" sboTerm="SBO:0000247" id="t_0290" name="cytidine">
        <annotation>
          <rdf:RDF>
            <rdf:Description rdf:about="#meta_t_0290">
              <bqbiol:is>
                <rdf:Bag>
                  <rdf:li rdf:resource="http://identifiers.org/obo.chebi/CHEBI:17562"/>
                  <rdf:li rdf:resource="http://identifiers.org/kegg.compound/C00475"/>
                </rdf:Bag>
              </bqbiol:is>
            </rdf:Description>
          </rdf:RDF>
        </annotation>
      </speciesType>
      <speciesType metaid="meta_t_0291" sboTerm="SBO:0000247" id="t_0291" name="cytosine">
        <annotation>
          <rdf:RDF>
            <rdf:Description rdf:about="#meta_t_0291">
              <bqbiol:is>
                <rdf:Bag>
                  <rdf:li rdf:resource="http://identifiers.org/obo.chebi/CHEBI:16040"/>
                  <rdf:li rdf:resource="http://identifiers.org/kegg.compound/C00380"/>
                </rdf:Bag>
              </bqbiol:is>
            </rdf:Description>
          </rdf:RDF>
        </annotation>
      </speciesType>
      <speciesType metaid="meta_t_0292" sboTerm="SBO:0000247" id="t_0292" name="D-arabinono-1,4-lactone">
        <annotation>
          <rdf:RDF>
            <rdf:Description rdf:about="#meta_t_0292">
              <bqbiol:is>
                <rdf:Bag>
                  <rdf:li rdf:resource="http://identifiers.org/obo.chebi/CHEBI:16292"/>
                  <rdf:li rdf:resource="http://identifiers.org/kegg.compound/C00652"/>
                </rdf:Bag>
              </bqbiol:is>
            </rdf:Description>
          </rdf:RDF>
        </annotation>
      </speciesType>
      <speciesType metaid="meta_t_0293" sboTerm="SBO:0000247" id="t_0293" name="D-arabinose">
        <annotation>
          <rdf:RDF>
            <rdf:Description rdf:about="#meta_t_0293">
              <bqbiol:is>
                <rdf:Bag>
                  <rdf:li rdf:resource="http://identifiers.org/obo.chebi/CHEBI:17108"/>
                  <rdf:li rdf:resource="http://identifiers.org/kegg.compound/C00216"/>
                </rdf:Bag>
              </bqbiol:is>
            </rdf:Description>
          </rdf:RDF>
        </annotation>
      </speciesType>
      <speciesType metaid="meta_t_0294" sboTerm="SBO:0000247" id="t_0294" name="D-erythro-1-(imidazol-4-yl)glycerol 3-phosphate">
        <annotation>
          <rdf:RDF>
            <rdf:Description rdf:about="#meta_t_0294">
              <bqbiol:is>
                <rdf:Bag>
                  <rdf:li rdf:resource="http://identifiers.org/obo.chebi/CHEBI:58278"/>
                  <rdf:li rdf:resource="http://identifiers.org/kegg.compound/C04666"/>
                </rdf:Bag>
              </bqbiol:is>
            </rdf:Description>
          </rdf:RDF>
        </annotation>
      </speciesType>
      <speciesType metaid="meta_t_0295" sboTerm="SBO:0000247" id="t_0295" name="D-erythrose 4-phosphate">
        <annotation>
          <rdf:RDF>
            <rdf:Description rdf:about="#meta_t_0295">
              <bqbiol:is>
                <rdf:Bag>
                  <rdf:li rdf:resource="http://identifiers.org/obo.chebi/CHEBI:16897"/>
                  <rdf:li rdf:resource="http://identifiers.org/kegg.compound/C00279"/>
                </rdf:Bag>
              </bqbiol:is>
            </rdf:Description>
          </rdf:RDF>
        </annotation>
      </speciesType>
      <speciesType metaid="meta_t_0296" sboTerm="SBO:0000247" id="t_0296" name="D-fructose">
        <annotation>
          <rdf:RDF>
            <rdf:Description rdf:about="#meta_t_0296">
              <bqbiol:is>
                <rdf:Bag>
                  <rdf:li rdf:resource="http://identifiers.org/obo.chebi/CHEBI:15824"/>
                  <rdf:li rdf:resource="http://identifiers.org/kegg.compound/C00095"/>
                </rdf:Bag>
              </bqbiol:is>
            </rdf:Description>
          </rdf:RDF>
        </annotation>
      </speciesType>
      <speciesType metaid="meta_t_0297" sboTerm="SBO:0000247" id="t_0297" name="D-fructose 1,6-bisphosphate">
        <annotation>
          <rdf:RDF>
            <rdf:Description rdf:about="#meta_t_0297">
              <bqbiol:is>
                <rdf:Bag>
                  <rdf:li rdf:resource="http://identifiers.org/obo.chebi/CHEBI:16905"/>
                  <rdf:li rdf:resource="http://identifiers.org/kegg.compound/C00354"/>
                </rdf:Bag>
              </bqbiol:is>
            </rdf:Description>
          </rdf:RDF>
        </annotation>
      </speciesType>
      <speciesType metaid="meta_t_0298" sboTerm="SBO:0000247" id="t_0298" name="D-fructose 1-phosphate">
        <annotation>
          <rdf:RDF>
            <rdf:Description rdf:about="#meta_t_0298">
              <bqbiol:is>
                <rdf:Bag>
                  <rdf:li rdf:resource="http://identifiers.org/obo.chebi/CHEBI:18105"/>
                  <rdf:li rdf:resource="http://identifiers.org/kegg.compound/C01094"/>
                </rdf:Bag>
              </bqbiol:is>
            </rdf:Description>
          </rdf:RDF>
        </annotation>
      </speciesType>
      <speciesType metaid="meta_t_0299" sboTerm="SBO:0000247" id="t_0299" name="D-fructose 6-phosphate">
        <annotation>
          <rdf:RDF>
            <rdf:Description rdf:about="#meta_t_0299">
              <bqbiol:is>
                <rdf:Bag>
                  <rdf:li rdf:resource="http://identifiers.org/obo.chebi/CHEBI:57579"/>
                  <rdf:li rdf:resource="http://identifiers.org/kegg.compound/C00085"/>
                </rdf:Bag>
              </bqbiol:is>
            </rdf:Description>
          </rdf:RDF>
        </annotation>
      </speciesType>
      <speciesType metaid="meta_t_0300" sboTerm="SBO:0000247" id="t_0300" name="D-galactose">
        <annotation>
          <rdf:RDF>
            <rdf:Description rdf:about="#meta_t_0300">
              <bqbiol:is>
                <rdf:Bag>
                  <rdf:li rdf:resource="http://identifiers.org/obo.chebi/CHEBI:12936"/>
                  <rdf:li rdf:resource="http://identifiers.org/kegg.compound/C00124"/>
                </rdf:Bag>
              </bqbiol:is>
            </rdf:Description>
          </rdf:RDF>
        </annotation>
      </speciesType>
      <speciesType metaid="meta_t_0301" sboTerm="SBO:0000247" id="t_0301" name="D-galacturonate">
        <annotation>
          <rdf:RDF>
            <rdf:Description rdf:about="#meta_t_0301">
              <bqbiol:is>
                <rdf:Bag>
                  <rdf:li rdf:resource="http://identifiers.org/obo.chebi/CHEBI:12952"/>
                  <rdf:li rdf:resource="http://identifiers.org/kegg.compound/C00333"/>
                </rdf:Bag>
              </bqbiol:is>
            </rdf:Description>
          </rdf:RDF>
        </annotation>
      </speciesType>
      <speciesType metaid="meta_t_0302" sboTerm="SBO:0000247" id="t_0302" name="D-glucitol">
        <annotation>
          <rdf:RDF>
            <rdf:Description rdf:about="#meta_t_0302">
              <bqbiol:is>
                <rdf:Bag>
                  <rdf:li rdf:resource="http://identifiers.org/obo.chebi/CHEBI:17924"/>
                  <rdf:li rdf:resource="http://identifiers.org/kegg.compound/C00794"/>
                </rdf:Bag>
              </bqbiol:is>
            </rdf:Description>
          </rdf:RDF>
        </annotation>
      </speciesType>
      <speciesType metaid="meta_t_0303" sboTerm="SBO:0000247" id="t_0303" name="D-glucose">
        <annotation>
          <rdf:RDF>
            <rdf:Description rdf:about="#meta_t_0303">
              <bqbiol:is>
                <rdf:Bag>
                  <rdf:li rdf:resource="http://identifiers.org/obo.chebi/CHEBI:4167"/>
                  <rdf:li rdf:resource="http://identifiers.org/kegg.compound/C00031"/>
                </rdf:Bag>
              </bqbiol:is>
            </rdf:Description>
          </rdf:RDF>
        </annotation>
      </speciesType>
      <speciesType metaid="meta_t_0304" sboTerm="SBO:0000247" id="t_0304" name="D-glucose 1-phosphate">
        <annotation>
          <rdf:RDF>
            <rdf:Description rdf:about="#meta_t_0304">
              <bqbiol:is>
                <rdf:Bag>
                  <rdf:li rdf:resource="http://identifiers.org/obo.chebi/CHEBI:57629"/>
                  <rdf:li rdf:resource="http://identifiers.org/kegg.compound/C00103"/>
                </rdf:Bag>
              </bqbiol:is>
            </rdf:Description>
          </rdf:RDF>
        </annotation>
      </speciesType>
      <speciesType metaid="meta_t_0305" sboTerm="SBO:0000247" id="t_0305" name="D-glucose 6-phosphate">
        <annotation>
          <rdf:RDF>
            <rdf:Description rdf:about="#meta_t_0305">
              <bqbiol:is>
                <rdf:Bag>
                  <rdf:li rdf:resource="http://identifiers.org/obo.chebi/CHEBI:14314"/>
                  <rdf:li rdf:resource="http://identifiers.org/kegg.compound/C00092"/>
                </rdf:Bag>
              </bqbiol:is>
            </rdf:Description>
          </rdf:RDF>
        </annotation>
      </speciesType>
      <speciesType metaid="meta_t_0306" sboTerm="SBO:0000247" id="t_0306" name="D-glyceraldehyde">
        <annotation>
          <rdf:RDF>
            <rdf:Description rdf:about="#meta_t_0306">
              <bqbiol:is>
                <rdf:Bag>
                  <rdf:li rdf:resource="http://identifiers.org/obo.chebi/CHEBI:17378"/>
                  <rdf:li rdf:resource="http://identifiers.org/kegg.compound/C00577"/>
                </rdf:Bag>
              </bqbiol:is>
            </rdf:Description>
          </rdf:RDF>
        </annotation>
      </speciesType>
      <speciesType metaid="meta_t_0307" sboTerm="SBO:0000247" id="t_0307" name="D-mannose">
        <annotation>
          <rdf:RDF>
            <rdf:Description rdf:about="#meta_t_0307">
              <bqbiol:is>
                <rdf:Bag>
                  <rdf:li rdf:resource="http://identifiers.org/obo.chebi/CHEBI:16024"/>
                  <rdf:li rdf:resource="http://identifiers.org/kegg.compound/C00159"/>
                </rdf:Bag>
              </bqbiol:is>
            </rdf:Description>
          </rdf:RDF>
        </annotation>
      </speciesType>
      <speciesType metaid="meta_t_0308" sboTerm="SBO:0000247" id="t_0308" name="D-mannose 1-phosphate">
        <annotation>
          <rdf:RDF>
            <rdf:Description rdf:about="#meta_t_0308">
              <bqbiol:is>
                <rdf:Bag>
                  <rdf:li rdf:resource="http://identifiers.org/obo.chebi/CHEBI:35374"/>
                  <rdf:li rdf:resource="http://identifiers.org/kegg.compound/C00636"/>
                </rdf:Bag>
              </bqbiol:is>
            </rdf:Description>
          </rdf:RDF>
        </annotation>
      </speciesType>
      <speciesType metaid="meta_t_0309" sboTerm="SBO:0000247" id="t_0309" name="D-mannose 6-phosphate">
        <annotation>
          <rdf:RDF>
            <rdf:Description rdf:about="#meta_t_0309">
              <bqbiol:is>
                <rdf:Bag>
                  <rdf:li rdf:resource="http://identifiers.org/obo.chebi/CHEBI:17369"/>
                  <rdf:li rdf:resource="http://identifiers.org/kegg.compound/C00275"/>
                </rdf:Bag>
              </bqbiol:is>
            </rdf:Description>
          </rdf:RDF>
        </annotation>
      </speciesType>
      <speciesType metaid="meta_t_0310" sboTerm="SBO:0000247" id="t_0310" name="D-ribose">
        <annotation>
          <rdf:RDF>
            <rdf:Description rdf:about="#meta_t_0310">
              <bqbiol:is>
                <rdf:Bag>
                  <rdf:li rdf:resource="http://identifiers.org/obo.chebi/CHEBI:16988"/>
                  <rdf:li rdf:resource="http://identifiers.org/kegg.compound/C00121"/>
                </rdf:Bag>
              </bqbiol:is>
            </rdf:Description>
          </rdf:RDF>
        </annotation>
      </speciesType>
      <speciesType metaid="meta_t_0311" sboTerm="SBO:0000247" id="t_0311" name="D-ribulose 5-phosphate">
        <annotation>
          <rdf:RDF>
            <rdf:Description rdf:about="#meta_t_0311">
              <bqbiol:is>
                <rdf:Bag>
                  <rdf:li rdf:resource="http://identifiers.org/obo.chebi/CHEBI:58121"/>
                  <rdf:li rdf:resource="http://identifiers.org/kegg.compound/C00199"/>
                </rdf:Bag>
              </bqbiol:is>
            </rdf:Description>
          </rdf:RDF>
        </annotation>
      </speciesType>
      <speciesType metaid="meta_t_0312" sboTerm="SBO:0000247" id="t_0312" name="D-xylose">
        <annotation>
          <rdf:RDF>
            <rdf:Description rdf:about="#meta_t_0312">
              <bqbiol:is>
                <rdf:Bag>
                  <rdf:li rdf:resource="http://identifiers.org/obo.chebi/CHEBI:15936"/>
                  <rdf:li rdf:resource="http://identifiers.org/kegg.compound/C00181"/>
                </rdf:Bag>
              </bqbiol:is>
            </rdf:Description>
          </rdf:RDF>
        </annotation>
      </speciesType>
      <speciesType metaid="meta_t_0313" sboTerm="SBO:0000247" id="t_0313" name="D-xylulose">
        <annotation>
          <rdf:RDF>
            <rdf:Description rdf:about="#meta_t_0313">
              <bqbiol:is>
                <rdf:Bag>
                  <rdf:li rdf:resource="http://identifiers.org/obo.chebi/CHEBI:17140"/>
                  <rdf:li rdf:resource="http://identifiers.org/kegg.compound/C00310"/>
                </rdf:Bag>
              </bqbiol:is>
            </rdf:Description>
          </rdf:RDF>
        </annotation>
      </speciesType>
      <speciesType metaid="meta_t_0314" sboTerm="SBO:0000247" id="t_0314" name="D-xylulose 5-phosphate">
        <annotation>
          <rdf:RDF>
            <rdf:Description rdf:about="#meta_t_0314">
              <bqbiol:is>
                <rdf:Bag>
                  <rdf:li rdf:resource="http://identifiers.org/obo.chebi/CHEBI:57737"/>
                  <rdf:li rdf:resource="http://identifiers.org/kegg.compound/C00231"/>
                </rdf:Bag>
              </bqbiol:is>
            </rdf:Description>
          </rdf:RDF>
        </annotation>
      </speciesType>
      <speciesType metaid="meta_t_0315" sboTerm="SBO:0000247" id="t_0315" name="dADP">
        <annotation>
          <rdf:RDF>
            <rdf:Description rdf:about="#meta_t_0315">
              <bqbiol:is>
                <rdf:Bag>
                  <rdf:li rdf:resource="http://identifiers.org/obo.chebi/CHEBI:57667"/>
                  <rdf:li rdf:resource="http://identifiers.org/kegg.compound/C00206"/>
                </rdf:Bag>
              </bqbiol:is>
            </rdf:Description>
          </rdf:RDF>
        </annotation>
      </speciesType>
      <speciesType metaid="meta_t_0316" sboTerm="SBO:0000247" id="t_0316" name="dAMP">
        <annotation>
          <rdf:RDF>
            <rdf:Description rdf:about="#meta_t_0316">
              <bqbiol:is>
                <rdf:Bag>
                  <rdf:li rdf:resource="http://identifiers.org/obo.chebi/CHEBI:58245"/>
                  <rdf:li rdf:resource="http://identifiers.org/kegg.compound/C00360"/>
                </rdf:Bag>
              </bqbiol:is>
            </rdf:Description>
          </rdf:RDF>
        </annotation>
      </speciesType>
      <speciesType metaid="meta_t_0317" sboTerm="SBO:0000247" id="t_0317" name="dATP">
        <annotation>
          <rdf:RDF>
            <rdf:Description rdf:about="#meta_t_0317">
              <bqbiol:is>
                <rdf:Bag>
                  <rdf:li rdf:resource="http://identifiers.org/obo.chebi/CHEBI:61404"/>
                  <rdf:li rdf:resource="http://identifiers.org/kegg.compound/C00131"/>
                </rdf:Bag>
              </bqbiol:is>
            </rdf:Description>
          </rdf:RDF>
        </annotation>
      </speciesType>
      <speciesType metaid="meta_t_0318" sboTerm="SBO:0000247" id="t_0318" name="dCDP">
        <annotation>
          <rdf:RDF>
            <rdf:Description rdf:about="#meta_t_0318">
              <bqbiol:is>
                <rdf:Bag>
                  <rdf:li rdf:resource="http://identifiers.org/obo.chebi/CHEBI:58593"/>
                  <rdf:li rdf:resource="http://identifiers.org/kegg.compound/C00705"/>
                </rdf:Bag>
              </bqbiol:is>
            </rdf:Description>
          </rdf:RDF>
        </annotation>
      </speciesType>
      <speciesType metaid="meta_t_0319" sboTerm="SBO:0000247" id="t_0319" name="dCMP">
        <annotation>
          <rdf:RDF>
            <rdf:Description rdf:about="#meta_t_0319">
              <bqbiol:is>
                <rdf:Bag>
                  <rdf:li rdf:resource="http://identifiers.org/obo.chebi/CHEBI:57566"/>
                  <rdf:li rdf:resource="http://identifiers.org/kegg.compound/C00239"/>
                </rdf:Bag>
              </bqbiol:is>
            </rdf:Description>
          </rdf:RDF>
        </annotation>
      </speciesType>
      <speciesType metaid="meta_t_0320" sboTerm="SBO:0000247" id="t_0320" name="dCTP">
        <annotation>
          <rdf:RDF>
            <rdf:Description rdf:about="#meta_t_0320">
              <bqbiol:is>
                <rdf:Bag>
                  <rdf:li rdf:resource="http://identifiers.org/obo.chebi/CHEBI:57724"/>
                  <rdf:li rdf:resource="http://identifiers.org/kegg.compound/C00458"/>
                </rdf:Bag>
              </bqbiol:is>
            </rdf:Description>
          </rdf:RDF>
        </annotation>
      </speciesType>
      <speciesType metaid="meta_t_0321" sboTerm="SBO:0000247" id="t_0321" name="deamido-NAD(+)">
        <annotation>
          <rdf:RDF>
            <rdf:Description rdf:about="#meta_t_0321">
              <bqbiol:is>
                <rdf:Bag>
                  <rdf:li rdf:resource="http://identifiers.org/obo.chebi/CHEBI:18304"/>
                  <rdf:li rdf:resource="http://identifiers.org/kegg.compound/C00857"/>
                </rdf:Bag>
              </bqbiol:is>
            </rdf:Description>
          </rdf:RDF>
        </annotation>
      </speciesType>
      <speciesType metaid="meta_t_0322" sboTerm="SBO:0000247" id="t_0322" name="decanoate">
        <annotation>
          <rdf:RDF>
            <rdf:Description rdf:about="#meta_t_0322">
              <bqbiol:is>
                <rdf:Bag>
                  <rdf:li rdf:resource="http://identifiers.org/obo.chebi/CHEBI:27689"/>
                  <rdf:li rdf:resource="http://identifiers.org/kegg.compound/C01571"/>
                </rdf:Bag>
              </bqbiol:is>
            </rdf:Description>
          </rdf:RDF>
        </annotation>
      </speciesType>
      <speciesType metaid="meta_t_0323" sboTerm="SBO:0000247" id="t_0323" name="decanoyl-ACP">
        <annotation>
          <rdf:RDF>
            <rdf:Description rdf:about="#meta_t_0323">
              <bqbiol:is>
                <rdf:Bag>
                  <rdf:li rdf:resource="http://identifiers.org/obo.chebi/CHEBI:4349"/>
                  <rdf:li rdf:resource="http://identifiers.org/kegg.compound/C05755"/>
                </rdf:Bag>
              </bqbiol:is>
            </rdf:Description>
          </rdf:RDF>
        </annotation>
      </speciesType>
      <speciesType metaid="meta_t_0324" sboTerm="SBO:0000247" id="t_0324" name="decanoyl-CoA">
        <annotation>
          <rdf:RDF>
            <rdf:Description rdf:about="#meta_t_0324">
              <bqbiol:is>
                <rdf:Bag>
                  <rdf:li rdf:resource="http://identifiers.org/obo.chebi/CHEBI:61430"/>
                  <rdf:li rdf:resource="http://identifiers.org/kegg.compound/C05274"/>
                </rdf:Bag>
              </bqbiol:is>
            </rdf:Description>
          </rdf:RDF>
        </annotation>
      </speciesType>
      <speciesType metaid="meta_t_0325" sboTerm="SBO:0000247" id="t_0325" name="decaprenyl diphosphate">
        <annotation>
          <rdf:RDF>
            <rdf:Description rdf:about="#meta_t_0325">
              <bqbiol:is>
                <rdf:Bag>
                  <rdf:li rdf:resource="http://identifiers.org/obo.chebi/CHEBI:53043"/>
                  <rdf:li rdf:resource="http://identifiers.org/kegg.compound/C17432"/>
                </rdf:Bag>
              </bqbiol:is>
            </rdf:Description>
          </rdf:RDF>
        </annotation>
      </speciesType>
      <speciesType metaid="meta_t_0326" sboTerm="SBO:0000247" id="t_0326" name="dehydro-D-arabinono-1,4-lactone">
        <annotation>
          <rdf:RDF>
            <rdf:Description rdf:about="#meta_t_0326">
              <bqbiol:is>
                <rdf:Bag>
                  <rdf:li rdf:resource="http://identifiers.org/obo.chebi/CHEBI:58277"/>
                  <rdf:li rdf:resource="http://identifiers.org/kegg.compound/C06316"/>
                </rdf:Bag>
              </bqbiol:is>
            </rdf:Description>
          </rdf:RDF>
        </annotation>
      </speciesType>
      <speciesType metaid="meta_t_0327" sboTerm="SBO:0000247" id="t_0327" name="Delta(6)-trans,Delta(8)-cis-leukotriene B4">
        <annotation>
          <rdf:RDF>
            <rdf:Description rdf:about="#meta_t_0327">
              <bqbiol:is>
                <rdf:Bag>
                  <rdf:li rdf:resource="http://identifiers.org/obo.chebi/CHEBI:53027"/>
                </rdf:Bag>
              </bqbiol:is>
            </rdf:Description>
          </rdf:RDF>
        </annotation>
      </speciesType>
      <speciesType metaid="meta_t_0328" sboTerm="SBO:0000247" id="t_0328" name="deoxycytidine">
        <annotation>
          <rdf:RDF>
            <rdf:Description rdf:about="#meta_t_0328">
              <bqbiol:is>
                <rdf:Bag>
                  <rdf:li rdf:resource="http://identifiers.org/obo.chebi/CHEBI:15698"/>
                  <rdf:li rdf:resource="http://identifiers.org/kegg.compound/C00881"/>
                </rdf:Bag>
              </bqbiol:is>
            </rdf:Description>
          </rdf:RDF>
        </annotation>
      </speciesType>
      <speciesType metaid="meta_t_0329" sboTerm="SBO:0000247" id="t_0329" name="dethiobiotin">
        <annotation>
          <rdf:RDF>
            <rdf:Description rdf:about="#meta_t_0329">
              <bqbiol:is>
                <rdf:Bag>
                  <rdf:li rdf:resource="http://identifiers.org/obo.chebi/CHEBI:57861"/>
                  <rdf:li rdf:resource="http://identifiers.org/kegg.compound/C01909"/>
                </rdf:Bag>
              </bqbiol:is>
            </rdf:Description>
          </rdf:RDF>
        </annotation>
      </speciesType>
      <speciesType metaid="meta_t_0330" sboTerm="SBO:0000247" id="t_0330" name="dGDP">
        <annotation>
          <rdf:RDF>
            <rdf:Description rdf:about="#meta_t_0330">
              <bqbiol:is>
                <rdf:Bag>
                  <rdf:li rdf:resource="http://identifiers.org/obo.chebi/CHEBI:58595"/>
                  <rdf:li rdf:resource="http://identifiers.org/kegg.compound/C00361"/>
                </rdf:Bag>
              </bqbiol:is>
            </rdf:Description>
          </rdf:RDF>
        </annotation>
      </speciesType>
      <speciesType metaid="meta_t_0331" sboTerm="SBO:0000247" id="t_0331" name="dGMP">
        <annotation>
          <rdf:RDF>
            <rdf:Description rdf:about="#meta_t_0331">
              <bqbiol:is>
                <rdf:Bag>
                  <rdf:li rdf:resource="http://identifiers.org/obo.chebi/CHEBI:57673"/>
                  <rdf:li rdf:resource="http://identifiers.org/kegg.compound/C00362"/>
                </rdf:Bag>
              </bqbiol:is>
            </rdf:Description>
          </rdf:RDF>
        </annotation>
      </speciesType>
      <speciesType metaid="meta_t_0332" sboTerm="SBO:0000247" id="t_0332" name="dGTP">
        <annotation>
          <rdf:RDF>
            <rdf:Description rdf:about="#meta_t_0332">
              <bqbiol:is>
                <rdf:Bag>
                  <rdf:li rdf:resource="http://identifiers.org/obo.chebi/CHEBI:57794"/>
                  <rdf:li rdf:resource="http://identifiers.org/kegg.compound/C00286"/>
                </rdf:Bag>
              </bqbiol:is>
            </rdf:Description>
          </rdf:RDF>
        </annotation>
      </speciesType>
      <speciesType metaid="meta_t_0333" sboTerm="SBO:0000247" id="t_0333" name="dIDP">
        <annotation>
          <rdf:RDF>
            <rdf:Description rdf:about="#meta_t_0333">
              <bqbiol:is>
                <rdf:Bag>
                  <rdf:li rdf:resource="http://identifiers.org/obo.chebi/CHEBI:28823"/>
                  <rdf:li rdf:resource="http://identifiers.org/kegg.compound/C01344"/>
                </rdf:Bag>
              </bqbiol:is>
            </rdf:Description>
          </rdf:RDF>
        </annotation>
      </speciesType>
      <speciesType metaid="meta_t_0334" sboTerm="SBO:0000247" id="t_0334" name="diglyceride">
        <annotation>
          <rdf:RDF>
            <rdf:Description rdf:about="#meta_t_0334">
              <bqbiol:is>
                <rdf:Bag>
                  <rdf:li rdf:resource="http://identifiers.org/obo.chebi/CHEBI:18035"/>
                  <rdf:li rdf:resource="http://identifiers.org/kegg.compound/C00165"/>
                </rdf:Bag>
              </bqbiol:is>
            </rdf:Description>
          </rdf:RDF>
        </annotation>
      </speciesType>
      <speciesType metaid="meta_t_0335" sboTerm="SBO:0000247" id="t_0335" name="dihydrofolic acid">
        <annotation>
          <rdf:RDF>
            <rdf:Description rdf:about="#meta_t_0335">
              <bqbiol:is>
                <rdf:Bag>
                  <rdf:li rdf:resource="http://identifiers.org/obo.chebi/CHEBI:57451"/>
                  <rdf:li rdf:resource="http://identifiers.org/kegg.compound/C00415"/>
                </rdf:Bag>
              </bqbiol:is>
            </rdf:Description>
          </rdf:RDF>
        </annotation>
      </speciesType>
      <speciesType metaid="meta_t_0336" sboTerm="SBO:0000247" id="t_0336" name="dihydrolipoamide">
        <annotation>
          <rdf:RDF>
            <rdf:Description rdf:about="#meta_t_0336">
              <bqbiol:is>
                <rdf:Bag>
                  <rdf:li rdf:resource="http://identifiers.org/obo.chebi/CHEBI:17694"/>
                  <rdf:li rdf:resource="http://identifiers.org/kegg.compound/C00579"/>
                </rdf:Bag>
              </bqbiol:is>
            </rdf:Description>
          </rdf:RDF>
        </annotation>
      </speciesType>
      <speciesType metaid="meta_t_0337" sboTerm="SBO:0000247" id="t_0337" name="dihydrolipoylprotein">
        <annotation>
          <rdf:RDF>
            <rdf:Description rdf:about="#meta_t_0337">
              <bqbiol:is>
                <rdf:Bag>
                  <rdf:li rdf:resource="http://identifiers.org/obo.chebi/CHEBI:16194"/>
                  <rdf:li rdf:resource="http://identifiers.org/kegg.compound/C02972"/>
                </rdf:Bag>
              </bqbiol:is>
            </rdf:Description>
          </rdf:RDF>
        </annotation>
      </speciesType>
      <speciesType metaid="meta_t_0338" sboTerm="SBO:0000247" id="t_0338" name="dihydroxyacetone phosphate">
        <annotation>
          <rdf:RDF>
            <rdf:Description rdf:about="#meta_t_0338">
              <bqbiol:is>
                <rdf:Bag>
                  <rdf:li rdf:resource="http://identifiers.org/obo.chebi/CHEBI:57642"/>
                  <rdf:li rdf:resource="http://identifiers.org/kegg.compound/C00111"/>
                </rdf:Bag>
              </bqbiol:is>
            </rdf:Description>
          </rdf:RDF>
        </annotation>
      </speciesType>
      <speciesType metaid="meta_t_0339" sboTerm="SBO:0000247" id="t_0339" name="diphosphate">
        <annotation>
          <rdf:RDF>
            <rdf:Description rdf:about="#meta_t_0339">
              <bqbiol:is>
                <rdf:Bag>
                  <rdf:li rdf:resource="http://identifiers.org/obo.chebi/CHEBI:33019"/>
                  <rdf:li rdf:resource="http://identifiers.org/kegg.compound/C00013"/>
                </rdf:Bag>
              </bqbiol:is>
            </rdf:Description>
          </rdf:RDF>
        </annotation>
      </speciesType>
      <speciesType metaid="meta_t_0340" sboTerm="SBO:0000247" id="t_0340" name="dITP">
        <annotation>
          <rdf:RDF>
            <rdf:Description rdf:about="#meta_t_0340">
              <bqbiol:is>
                <rdf:Bag>
                  <rdf:li rdf:resource="http://identifiers.org/obo.chebi/CHEBI:61382"/>
                  <rdf:li rdf:resource="http://identifiers.org/kegg.compound/C01345"/>
                </rdf:Bag>
              </bqbiol:is>
            </rdf:Description>
          </rdf:RDF>
        </annotation>
      </speciesType>
      <speciesType metaid="meta_t_0341" sboTerm="SBO:0000247" id="t_0341" name="docosaprenyl diphosphate">
        <annotation>
          <rdf:RDF>
            <rdf:Description rdf:about="#meta_t_0341">
              <bqbiol:is>
                <rdf:Bag>
                  <rdf:li rdf:resource="http://identifiers.org/obo.chebi/CHEBI:53031"/>
                </rdf:Bag>
              </bqbiol:is>
            </rdf:Description>
          </rdf:RDF>
        </annotation>
      </speciesType>
      <speciesType metaid="meta_t_0342" sboTerm="SBO:0000247" id="t_0342" name="dodecaprenyl diphosphate">
        <annotation>
          <rdf:RDF>
            <rdf:Description rdf:about="#meta_t_0342">
              <bqbiol:is>
                <rdf:Bag>
                  <rdf:li rdf:resource="http://identifiers.org/obo.chebi/CHEBI:53041"/>
                </rdf:Bag>
              </bqbiol:is>
            </rdf:Description>
          </rdf:RDF>
        </annotation>
      </speciesType>
      <speciesType metaid="meta_t_0343" sboTerm="SBO:0000247" id="t_0343" name="dolichol">
        <annotation>
          <rdf:RDF>
            <rdf:Description rdf:about="#meta_t_0343">
              <bqbiol:is>
                <rdf:Bag>
                  <rdf:li rdf:resource="http://identifiers.org/obo.chebi/CHEBI:16091"/>
                  <rdf:li rdf:resource="http://identifiers.org/kegg.compound/C00381"/>
                </rdf:Bag>
              </bqbiol:is>
            </rdf:Description>
          </rdf:RDF>
        </annotation>
      </speciesType>
      <speciesType metaid="meta_t_0344" sboTerm="SBO:0000247" id="t_0344" name="dolichyl D-mannosyl phosphate">
        <annotation>
          <rdf:RDF>
            <rdf:Description rdf:about="#meta_t_0344">
              <bqbiol:is>
                <rdf:Bag>
                  <rdf:li rdf:resource="http://identifiers.org/obo.chebi/CHEBI:15809"/>
                  <rdf:li rdf:resource="http://identifiers.org/kegg.compound/C03862"/>
                </rdf:Bag>
              </bqbiol:is>
            </rdf:Description>
          </rdf:RDF>
        </annotation>
      </speciesType>
      <speciesType metaid="meta_t_0345" sboTerm="SBO:0000247" id="t_0345" name="dolichyl phosphate">
        <annotation>
          <rdf:RDF>
            <rdf:Description rdf:about="#meta_t_0345">
              <bqbiol:is>
                <rdf:Bag>
                  <rdf:li rdf:resource="http://identifiers.org/obo.chebi/CHEBI:16214"/>
                  <rdf:li rdf:resource="http://identifiers.org/kegg.compound/C00110"/>
                </rdf:Bag>
              </bqbiol:is>
            </rdf:Description>
          </rdf:RDF>
        </annotation>
      </speciesType>
      <speciesType metaid="meta_t_0346" sboTerm="SBO:0000247" id="t_0346" name="dTDP">
        <annotation>
          <rdf:RDF>
            <rdf:Description rdf:about="#meta_t_0346">
              <bqbiol:is>
                <rdf:Bag>
                  <rdf:li rdf:resource="http://identifiers.org/obo.chebi/CHEBI:58369"/>
                  <rdf:li rdf:resource="http://identifiers.org/kegg.compound/C00363"/>
                </rdf:Bag>
              </bqbiol:is>
            </rdf:Description>
          </rdf:RDF>
        </annotation>
      </speciesType>
      <speciesType metaid="meta_t_0347" sboTerm="SBO:0000247" id="t_0347" name="dTMP">
        <annotation>
          <rdf:RDF>
            <rdf:Description rdf:about="#meta_t_0347">
              <bqbiol:is>
                <rdf:Bag>
                  <rdf:li rdf:resource="http://identifiers.org/obo.chebi/CHEBI:17013"/>
                  <rdf:li rdf:resource="http://identifiers.org/kegg.compound/C00364"/>
                </rdf:Bag>
              </bqbiol:is>
            </rdf:Description>
          </rdf:RDF>
        </annotation>
      </speciesType>
      <speciesType metaid="meta_t_0348" sboTerm="SBO:0000247" id="t_0348" name="dTTP">
        <annotation>
          <rdf:RDF>
            <rdf:Description rdf:about="#meta_t_0348">
              <bqbiol:is>
                <rdf:Bag>
                  <rdf:li rdf:resource="http://identifiers.org/obo.chebi/CHEBI:58370"/>
                  <rdf:li rdf:resource="http://identifiers.org/kegg.compound/C00459"/>
                </rdf:Bag>
              </bqbiol:is>
            </rdf:Description>
          </rdf:RDF>
        </annotation>
      </speciesType>
      <speciesType metaid="meta_t_0349" sboTerm="SBO:0000247" id="t_0349" name="dUDP">
        <annotation>
          <rdf:RDF>
            <rdf:Description rdf:about="#meta_t_0349">
              <bqbiol:is>
                <rdf:Bag>
                  <rdf:li rdf:resource="http://identifiers.org/obo.chebi/CHEBI:60471"/>
                  <rdf:li rdf:resource="http://identifiers.org/kegg.compound/C01346"/>
                </rdf:Bag>
              </bqbiol:is>
            </rdf:Description>
          </rdf:RDF>
        </annotation>
      </speciesType>
      <speciesType metaid="meta_t_0350" sboTerm="SBO:0000247" id="t_0350" name="dUMP">
        <annotation>
          <rdf:RDF>
            <rdf:Description rdf:about="#meta_t_0350">
              <bqbiol:is>
                <rdf:Bag>
                  <rdf:li rdf:resource="http://identifiers.org/obo.chebi/CHEBI:246422"/>
                  <rdf:li rdf:resource="http://identifiers.org/kegg.compound/C00365"/>
                </rdf:Bag>
              </bqbiol:is>
            </rdf:Description>
          </rdf:RDF>
        </annotation>
      </speciesType>
      <speciesType metaid="meta_t_0351" sboTerm="SBO:0000247" id="t_0351" name="dUTP">
        <annotation>
          <rdf:RDF>
            <rdf:Description rdf:about="#meta_t_0351">
              <bqbiol:is>
                <rdf:Bag>
                  <rdf:li rdf:resource="http://identifiers.org/obo.chebi/CHEBI:58212"/>
                  <rdf:li rdf:resource="http://identifiers.org/kegg.compound/C00460"/>
                </rdf:Bag>
              </bqbiol:is>
            </rdf:Description>
          </rdf:RDF>
        </annotation>
      </speciesType>
      <speciesType metaid="meta_t_0352" sboTerm="SBO:0000247" id="t_0352" name="episterol">
        <annotation>
          <rdf:RDF>
            <rdf:Description rdf:about="#meta_t_0352">
              <bqbiol:is>
                <rdf:Bag>
                  <rdf:li rdf:resource="http://identifiers.org/obo.chebi/CHEBI:23929"/>
                  <rdf:li rdf:resource="http://identifiers.org/kegg.compound/C15777"/>
                </rdf:Bag>
              </bqbiol:is>
            </rdf:Description>
          </rdf:RDF>
        </annotation>
      </speciesType>
      <speciesType metaid="meta_t_0353" sboTerm="SBO:0000247" id="t_0353" name="episteryl oleate">
        <annotation>
          <rdf:RDF>
            <rdf:Description rdf:about="#meta_t_0353">
              <bqbiol:is>
                <rdf:Bag>
                  <rdf:li rdf:resource="http://identifiers.org/obo.chebi/CHEBI:52375"/>
                </rdf:Bag>
              </bqbiol:is>
            </rdf:Description>
          </rdf:RDF>
        </annotation>
      </speciesType>
      <speciesType metaid="meta_t_0354" sboTerm="SBO:0000247" id="t_0354" name="episteryl palmitoleate">
        <annotation>
          <rdf:RDF>
            <rdf:Description rdf:about="#meta_t_0354">
              <bqbiol:is>
                <rdf:Bag>
                  <rdf:li rdf:resource="http://identifiers.org/obo.chebi/CHEBI:52376"/>
                </rdf:Bag>
              </bqbiol:is>
            </rdf:Description>
          </rdf:RDF>
        </annotation>
      </speciesType>
      <speciesType metaid="meta_t_0355" sboTerm="SBO:0000247" id="t_0355" name="ergosta-5,7,22,24(28)-tetraen-3beta-ol">
        <annotation>
          <rdf:RDF>
            <rdf:Description rdf:about="#meta_t_0355">
              <bqbiol:is>
                <rdf:Bag>
                  <rdf:li rdf:resource="http://identifiers.org/obo.chebi/CHEBI:18249"/>
                  <rdf:li rdf:resource="http://identifiers.org/kegg.compound/C05440"/>
                </rdf:Bag>
              </bqbiol:is>
            </rdf:Description>
          </rdf:RDF>
        </annotation>
      </speciesType>
      <speciesType metaid="meta_t_0356" sboTerm="SBO:0000247" id="t_0356" name="ergosta-5,7,24(28)-trien-3beta-ol">
        <annotation>
          <rdf:RDF>
            <rdf:Description rdf:about="#meta_t_0356">
              <bqbiol:is>
                <rdf:Bag>
                  <rdf:li rdf:resource="http://identifiers.org/obo.chebi/CHEBI:52972"/>
                </rdf:Bag>
              </bqbiol:is>
            </rdf:Description>
          </rdf:RDF>
        </annotation>
      </speciesType>
      <speciesType metaid="meta_t_0357" sboTerm="SBO:0000247" id="t_0357" name="ergosterol">
        <annotation>
          <rdf:RDF>
            <rdf:Description rdf:about="#meta_t_0357">
              <bqbiol:is>
                <rdf:Bag>
                  <rdf:li rdf:resource="http://identifiers.org/obo.chebi/CHEBI:16933"/>
                  <rdf:li rdf:resource="http://identifiers.org/kegg.compound/C01694"/>
                </rdf:Bag>
              </bqbiol:is>
            </rdf:Description>
          </rdf:RDF>
        </annotation>
      </speciesType>
      <speciesType metaid="meta_t_0358" sboTerm="SBO:0000247" id="t_0358" name="ergosterol 3-beta-D-glucoside">
        <annotation>
          <rdf:RDF>
            <rdf:Description rdf:about="#meta_t_0358">
              <bqbiol:is>
                <rdf:Bag>
                  <rdf:li rdf:resource="http://identifiers.org/obo.chebi/CHEBI:52973"/>
                </rdf:Bag>
              </bqbiol:is>
            </rdf:Description>
          </rdf:RDF>
        </annotation>
      </speciesType>
      <speciesType metaid="meta_t_0359" sboTerm="SBO:0000247" id="t_0359" name="ergosterol ester">
        <annotation>
          <rdf:RDF>
            <rdf:Description rdf:about="#meta_t_0359">
              <bqbiol:is>
                <rdf:Bag>
                  <rdf:li rdf:resource="http://identifiers.org/obo.chebi/CHEBI:52320"/>
                </rdf:Bag>
              </bqbiol:is>
            </rdf:Description>
          </rdf:RDF>
        </annotation>
      </speciesType>
      <speciesType metaid="meta_t_0360" sboTerm="SBO:0000247" id="t_0360" name="ergosteryl oleate">
        <annotation>
          <rdf:RDF>
            <rdf:Description rdf:about="#meta_t_0360">
              <bqbiol:is>
                <rdf:Bag>
                  <rdf:li rdf:resource="http://identifiers.org/obo.chebi/CHEBI:52377"/>
                </rdf:Bag>
              </bqbiol:is>
            </rdf:Description>
          </rdf:RDF>
        </annotation>
      </speciesType>
      <speciesType metaid="meta_t_0361" sboTerm="SBO:0000247" id="t_0361" name="ergosteryl palmitoleate">
        <annotation>
          <rdf:RDF>
            <rdf:Description rdf:about="#meta_t_0361">
              <bqbiol:is>
                <rdf:Bag>
                  <rdf:li rdf:resource="http://identifiers.org/obo.chebi/CHEBI:52378"/>
                </rdf:Bag>
              </bqbiol:is>
            </rdf:Description>
          </rdf:RDF>
        </annotation>
      </speciesType>
      <speciesType metaid="meta_t_0362" sboTerm="SBO:0000247" id="t_0362" name="erythro-4-hydroxy-L-glutamic acid">
        <annotation>
          <rdf:RDF>
            <rdf:Description rdf:about="#meta_t_0362">
              <bqbiol:is>
                <rdf:Bag>
                  <rdf:li rdf:resource="http://identifiers.org/obo.chebi/CHEBI:21285"/>
                  <rdf:li rdf:resource="http://identifiers.org/kegg.compound/C05947"/>
                </rdf:Bag>
              </bqbiol:is>
            </rdf:Description>
          </rdf:RDF>
        </annotation>
      </speciesType>
      <speciesType metaid="meta_t_0363" sboTerm="SBO:0000247" id="t_0363" name="ethanol">
        <annotation>
          <rdf:RDF>
            <rdf:Description rdf:about="#meta_t_0363">
              <bqbiol:is>
                <rdf:Bag>
                  <rdf:li rdf:resource="http://identifiers.org/obo.chebi/CHEBI:16236"/>
                  <rdf:li rdf:resource="http://identifiers.org/kegg.compound/C00469"/>
                </rdf:Bag>
              </bqbiol:is>
            </rdf:Description>
          </rdf:RDF>
        </annotation>
      </speciesType>
      <speciesType metaid="meta_t_0364" sboTerm="SBO:0000247" id="t_0364" name="ethanolamine">
        <annotation>
          <rdf:RDF>
            <rdf:Description rdf:about="#meta_t_0364">
              <bqbiol:is>
                <rdf:Bag>
                  <rdf:li rdf:resource="http://identifiers.org/obo.chebi/CHEBI:57603"/>
                  <rdf:li rdf:resource="http://identifiers.org/kegg.compound/C00189"/>
                </rdf:Bag>
              </bqbiol:is>
            </rdf:Description>
          </rdf:RDF>
        </annotation>
      </speciesType>
      <speciesType metaid="meta_t_0365" sboTerm="SBO:0000247" id="t_0365" name="ethyl acetate">
        <annotation>
          <rdf:RDF>
            <rdf:Description rdf:about="#meta_t_0365">
              <bqbiol:is>
                <rdf:Bag>
                  <rdf:li rdf:resource="http://identifiers.org/obo.chebi/CHEBI:27750"/>
                  <rdf:li rdf:resource="http://identifiers.org/kegg.compound/C00849"/>
                </rdf:Bag>
              </bqbiol:is>
            </rdf:Description>
          </rdf:RDF>
        </annotation>
      </speciesType>
      <speciesType metaid="meta_t_0366" sboTerm="SBO:0000247" id="t_0366" name="FAD">
        <annotation>
          <rdf:RDF>
            <rdf:Description rdf:about="#meta_t_0366">
              <bqbiol:is>
                <rdf:Bag>
                  <rdf:li rdf:resource="http://identifiers.org/obo.chebi/CHEBI:57692"/>
                  <rdf:li rdf:resource="http://identifiers.org/kegg.compound/C00016"/>
                </rdf:Bag>
              </bqbiol:is>
            </rdf:Description>
          </rdf:RDF>
        </annotation>
      </speciesType>
      <speciesType metaid="meta_t_0367" sboTerm="SBO:0000247" id="t_0367" name="FADH2">
        <annotation>
          <rdf:RDF>
            <rdf:Description rdf:about="#meta_t_0367">
              <bqbiol:is>
                <rdf:Bag>
                  <rdf:li rdf:resource="http://identifiers.org/obo.chebi/CHEBI:58307"/>
                  <rdf:li rdf:resource="http://identifiers.org/kegg.compound/C01352"/>
                </rdf:Bag>
              </bqbiol:is>
            </rdf:Description>
          </rdf:RDF>
        </annotation>
      </speciesType>
      <speciesType metaid="meta_t_0369" sboTerm="SBO:0000247" id="t_0369" name="fatty acid">
        <annotation>
          <rdf:RDF>
            <rdf:Description rdf:about="#meta_t_0369">
              <bqbiol:is>
                <rdf:Bag>
                  <rdf:li rdf:resource="http://identifiers.org/obo.chebi/CHEBI:35366"/>
                  <rdf:li rdf:resource="http://identifiers.org/kegg.compound/C00162"/>
                </rdf:Bag>
              </bqbiol:is>
            </rdf:Description>
          </rdf:RDF>
        </annotation>
      </speciesType>
      <speciesType metaid="meta_t_0370" sboTerm="SBO:0000247" id="t_0370" name="fecosterol">
        <annotation>
          <rdf:RDF>
            <rdf:Description rdf:about="#meta_t_0370">
              <bqbiol:is>
                <rdf:Bag>
                  <rdf:li rdf:resource="http://identifiers.org/obo.chebi/CHEBI:17038"/>
                  <rdf:li rdf:resource="http://identifiers.org/kegg.compound/C04525"/>
                </rdf:Bag>
              </bqbiol:is>
            </rdf:Description>
          </rdf:RDF>
        </annotation>
      </speciesType>
      <speciesType metaid="meta_t_0371" sboTerm="SBO:0000247" id="t_0371" name="fecosterol ester">
        <annotation>
          <rdf:RDF>
            <rdf:Description rdf:about="#meta_t_0371">
              <bqbiol:is>
                <rdf:Bag>
                  <rdf:li rdf:resource="http://identifiers.org/obo.chebi/CHEBI:52321"/>
                </rdf:Bag>
              </bqbiol:is>
            </rdf:Description>
          </rdf:RDF>
        </annotation>
      </speciesType>
      <speciesType metaid="meta_t_0372" sboTerm="SBO:0000247" id="t_0372" name="fecosteryl oleate">
        <annotation>
          <rdf:RDF>
            <rdf:Description rdf:about="#meta_t_0372">
              <bqbiol:is>
                <rdf:Bag>
                  <rdf:li rdf:resource="http://identifiers.org/obo.chebi/CHEBI:52379"/>
                </rdf:Bag>
              </bqbiol:is>
            </rdf:Description>
          </rdf:RDF>
        </annotation>
      </speciesType>
      <speciesType metaid="meta_t_0373" sboTerm="SBO:0000247" id="t_0373" name="fecosteryl palmitoleate">
        <annotation>
          <rdf:RDF>
            <rdf:Description rdf:about="#meta_t_0373">
              <bqbiol:is>
                <rdf:Bag>
                  <rdf:li rdf:resource="http://identifiers.org/obo.chebi/CHEBI:52380"/>
                </rdf:Bag>
              </bqbiol:is>
            </rdf:Description>
          </rdf:RDF>
        </annotation>
      </speciesType>
      <speciesType metaid="meta_t_0374" sboTerm="SBO:0000247" id="t_0374" name="ferricytochrome c">
        <annotation>
          <rdf:RDF>
            <rdf:Description rdf:about="#meta_t_0374">
              <bqbiol:is>
                <rdf:Bag>
                  <rdf:li rdf:resource="http://identifiers.org/obo.chebi/CHEBI:15991"/>
                  <rdf:li rdf:resource="http://identifiers.org/kegg.compound/C00125"/>
                </rdf:Bag>
              </bqbiol:is>
            </rdf:Description>
          </rdf:RDF>
        </annotation>
      </speciesType>
      <speciesType metaid="meta_t_0375" sboTerm="SBO:0000247" id="t_0375" name="ferrocytochrome c">
        <annotation>
          <rdf:RDF>
            <rdf:Description rdf:about="#meta_t_0375">
              <bqbiol:is>
                <rdf:Bag>
                  <rdf:li rdf:resource="http://identifiers.org/obo.chebi/CHEBI:16928"/>
                  <rdf:li rdf:resource="http://identifiers.org/kegg.compound/C00126"/>
                </rdf:Bag>
              </bqbiol:is>
            </rdf:Description>
          </rdf:RDF>
        </annotation>
      </speciesType>
      <speciesType metaid="meta_t_0376" sboTerm="SBO:0000247" id="t_0376" name="ferroheme b">
        <annotation>
          <rdf:RDF>
            <rdf:Description rdf:about="#meta_t_0376">
              <bqbiol:is>
                <rdf:Bag>
                  <rdf:li rdf:resource="http://identifiers.org/obo.chebi/CHEBI:60344"/>
                  <rdf:li rdf:resource="http://identifiers.org/kegg.compound/C00032"/>
                </rdf:Bag>
              </bqbiol:is>
            </rdf:Description>
          </rdf:RDF>
        </annotation>
      </speciesType>
      <speciesType metaid="meta_t_0377" sboTerm="SBO:0000247" id="t_0377" name="fMet-tRNA(fMet)">
        <annotation>
          <rdf:RDF>
            <rdf:Description rdf:about="#meta_t_0377">
              <bqbiol:is>
                <rdf:Bag>
                  <rdf:li rdf:resource="http://identifiers.org/obo.chebi/CHEBI:17119"/>
                  <rdf:li rdf:resource="http://identifiers.org/kegg.compound/C03294"/>
                </rdf:Bag>
              </bqbiol:is>
            </rdf:Description>
          </rdf:RDF>
        </annotation>
      </speciesType>
      <speciesType metaid="meta_t_0378" sboTerm="SBO:0000247" id="t_0378" name="FMN">
        <annotation>
          <rdf:RDF>
            <rdf:Description rdf:about="#meta_t_0378">
              <bqbiol:is>
                <rdf:Bag>
                  <rdf:li rdf:resource="http://identifiers.org/obo.chebi/CHEBI:58210"/>
                  <rdf:li rdf:resource="http://identifiers.org/kegg.compound/C00061"/>
                </rdf:Bag>
              </bqbiol:is>
            </rdf:Description>
          </rdf:RDF>
        </annotation>
      </speciesType>
      <speciesType metaid="meta_t_0379" sboTerm="SBO:0000247" id="t_0379" name="FMNH2">
        <annotation>
          <rdf:RDF>
            <rdf:Description rdf:about="#meta_t_0379">
              <bqbiol:is>
                <rdf:Bag>
                  <rdf:li rdf:resource="http://identifiers.org/obo.chebi/CHEBI:57618"/>
                  <rdf:li rdf:resource="http://identifiers.org/kegg.compound/C01847"/>
                </rdf:Bag>
              </bqbiol:is>
            </rdf:Description>
          </rdf:RDF>
        </annotation>
      </speciesType>
      <speciesType metaid="meta_t_0380" sboTerm="SBO:0000247" id="t_0380" name="folic acid">
        <annotation>
          <rdf:RDF>
            <rdf:Description rdf:about="#meta_t_0380">
              <bqbiol:is>
                <rdf:Bag>
                  <rdf:li rdf:resource="http://identifiers.org/obo.chebi/CHEBI:27470"/>
                  <rdf:li rdf:resource="http://identifiers.org/kegg.compound/C00504"/>
                </rdf:Bag>
              </bqbiol:is>
            </rdf:Description>
          </rdf:RDF>
        </annotation>
      </speciesType>
      <speciesType metaid="meta_t_0381" sboTerm="SBO:0000247" id="t_0381" name="formaldehyde">
        <annotation>
          <rdf:RDF>
            <rdf:Description rdf:about="#meta_t_0381">
              <bqbiol:is>
                <rdf:Bag>
                  <rdf:li rdf:resource="http://identifiers.org/obo.chebi/CHEBI:16842"/>
                  <rdf:li rdf:resource="http://identifiers.org/kegg.compound/C00067"/>
                </rdf:Bag>
              </bqbiol:is>
            </rdf:Description>
          </rdf:RDF>
        </annotation>
      </speciesType>
      <speciesType metaid="meta_t_0382" sboTerm="SBO:0000247" id="t_0382" name="formate">
        <annotation>
          <rdf:RDF>
            <rdf:Description rdf:about="#meta_t_0382">
              <bqbiol:is>
                <rdf:Bag>
                  <rdf:li rdf:resource="http://identifiers.org/obo.chebi/CHEBI:15740"/>
                  <rdf:li rdf:resource="http://identifiers.org/kegg.compound/C00058"/>
                </rdf:Bag>
              </bqbiol:is>
            </rdf:Description>
          </rdf:RDF>
        </annotation>
      </speciesType>
      <speciesType metaid="meta_t_0383" sboTerm="SBO:0000247" id="t_0383" name="fumarate">
        <annotation>
          <rdf:RDF>
            <rdf:Description rdf:about="#meta_t_0383">
              <bqbiol:is>
                <rdf:Bag>
                  <rdf:li rdf:resource="http://identifiers.org/obo.chebi/CHEBI:29806"/>
                  <rdf:li rdf:resource="http://identifiers.org/kegg.compound/C00122"/>
                </rdf:Bag>
              </bqbiol:is>
            </rdf:Description>
          </rdf:RDF>
        </annotation>
      </speciesType>
      <speciesType metaid="meta_t_0384" sboTerm="SBO:0000247" id="t_0384" name="gamma-amino-gamma-cyanobutanoic acid">
        <annotation>
          <rdf:RDF>
            <rdf:Description rdf:about="#meta_t_0384">
              <bqbiol:is>
                <rdf:Bag>
                  <rdf:li rdf:resource="http://identifiers.org/obo.chebi/CHEBI:28474"/>
                  <rdf:li rdf:resource="http://identifiers.org/kegg.compound/C05715"/>
                </rdf:Bag>
              </bqbiol:is>
            </rdf:Description>
          </rdf:RDF>
        </annotation>
      </speciesType>
      <speciesType metaid="meta_t_0385" sboTerm="SBO:0000247" id="t_0385" name="gamma-aminobutyrate">
        <annotation>
          <rdf:RDF>
            <rdf:Description rdf:about="#meta_t_0385">
              <bqbiol:is>
                <rdf:Bag>
                  <rdf:li rdf:resource="http://identifiers.org/obo.chebi/CHEBI:16865"/>
                  <rdf:li rdf:resource="http://identifiers.org/kegg.compound/C00334"/>
                </rdf:Bag>
              </bqbiol:is>
            </rdf:Description>
          </rdf:RDF>
        </annotation>
      </speciesType>
      <speciesType metaid="meta_t_0386" sboTerm="SBO:0000247" id="t_0386" name="GDP">
        <annotation>
          <rdf:RDF>
            <rdf:Description rdf:about="#meta_t_0386">
              <bqbiol:is>
                <rdf:Bag>
                  <rdf:li rdf:resource="http://identifiers.org/obo.chebi/CHEBI:58189"/>
                  <rdf:li rdf:resource="http://identifiers.org/kegg.compound/C00035"/>
                </rdf:Bag>
              </bqbiol:is>
            </rdf:Description>
          </rdf:RDF>
        </annotation>
      </speciesType>
      <speciesType metaid="meta_t_0387" sboTerm="SBO:0000247" id="t_0387" name="GDP-alpha-D-mannose">
        <annotation>
          <rdf:RDF>
            <rdf:Description rdf:about="#meta_t_0387">
              <bqbiol:is>
                <rdf:Bag>
                  <rdf:li rdf:resource="http://identifiers.org/obo.chebi/CHEBI:57527"/>
                  <rdf:li rdf:resource="http://identifiers.org/kegg.compound/C00096"/>
                </rdf:Bag>
              </bqbiol:is>
            </rdf:Description>
          </rdf:RDF>
        </annotation>
      </speciesType>
      <speciesType metaid="meta_t_0388" sboTerm="SBO:0000247" id="t_0388" name="geranyl diphosphate">
        <annotation>
          <rdf:RDF>
            <rdf:Description rdf:about="#meta_t_0388">
              <bqbiol:is>
                <rdf:Bag>
                  <rdf:li rdf:resource="http://identifiers.org/obo.chebi/CHEBI:58057"/>
                  <rdf:li rdf:resource="http://identifiers.org/kegg.compound/C00341"/>
                </rdf:Bag>
              </bqbiol:is>
            </rdf:Description>
          </rdf:RDF>
        </annotation>
      </speciesType>
      <speciesType metaid="meta_t_0390" sboTerm="SBO:0000247" id="t_0390" name="Gln-tRNA(Gln)">
        <annotation>
          <rdf:RDF>
            <rdf:Description rdf:about="#meta_t_0390">
              <bqbiol:is>
                <rdf:Bag>
                  <rdf:li rdf:resource="http://identifiers.org/obo.chebi/CHEBI:29166"/>
                  <rdf:li rdf:resource="http://identifiers.org/kegg.compound/C02282"/>
                </rdf:Bag>
              </bqbiol:is>
            </rdf:Description>
          </rdf:RDF>
        </annotation>
      </speciesType>
      <speciesType metaid="meta_t_0391" sboTerm="SBO:0000247" id="t_0391" name="Glu-tRNA(Glu)">
        <annotation>
          <rdf:RDF>
            <rdf:Description rdf:about="#meta_t_0391">
              <bqbiol:is>
                <rdf:Bag>
                  <rdf:li rdf:resource="http://identifiers.org/obo.chebi/CHEBI:29157"/>
                  <rdf:li rdf:resource="http://identifiers.org/kegg.compound/C02987"/>
                </rdf:Bag>
              </bqbiol:is>
            </rdf:Description>
          </rdf:RDF>
        </annotation>
      </speciesType>
      <speciesType metaid="meta_t_0392" sboTerm="SBO:0000247" id="t_0392" name="glutathione">
        <annotation>
          <rdf:RDF>
            <rdf:Description rdf:about="#meta_t_0392">
              <bqbiol:is>
                <rdf:Bag>
                  <rdf:li rdf:resource="http://identifiers.org/obo.chebi/CHEBI:57925"/>
                  <rdf:li rdf:resource="http://identifiers.org/kegg.compound/C00051"/>
                </rdf:Bag>
              </bqbiol:is>
            </rdf:Description>
          </rdf:RDF>
        </annotation>
      </speciesType>
      <speciesType metaid="meta_t_0393" sboTerm="SBO:0000247" id="t_0393" name="glutathione disulfide">
        <annotation>
          <rdf:RDF>
            <rdf:Description rdf:about="#meta_t_0393">
              <bqbiol:is>
                <rdf:Bag>
                  <rdf:li rdf:resource="http://identifiers.org/obo.chebi/CHEBI:58297"/>
                  <rdf:li rdf:resource="http://identifiers.org/kegg.compound/C00127"/>
                </rdf:Bag>
              </bqbiol:is>
            </rdf:Description>
          </rdf:RDF>
        </annotation>
      </speciesType>
      <speciesType metaid="meta_t_0394" sboTerm="SBO:0000247" id="t_0394" name="Gly-tRNA(Gly)">
        <annotation>
          <rdf:RDF>
            <rdf:Description rdf:about="#meta_t_0394">
              <bqbiol:is>
                <rdf:Bag>
                  <rdf:li rdf:resource="http://identifiers.org/obo.chebi/CHEBI:29156"/>
                  <rdf:li rdf:resource="http://identifiers.org/kegg.compound/C02412"/>
                </rdf:Bag>
              </bqbiol:is>
            </rdf:Description>
          </rdf:RDF>
        </annotation>
      </speciesType>
      <speciesType metaid="meta_t_0401" sboTerm="SBO:0000247" id="t_0401" name="glyceraldehyde 3-phosphate">
        <annotation>
          <rdf:RDF>
            <rdf:Description rdf:about="#meta_t_0401">
              <bqbiol:is>
                <rdf:Bag>
                  <rdf:li rdf:resource="http://identifiers.org/obo.chebi/CHEBI:58027"/>
                  <rdf:li rdf:resource="http://identifiers.org/kegg.compound/C00661"/>
                </rdf:Bag>
              </bqbiol:is>
            </rdf:Description>
          </rdf:RDF>
        </annotation>
      </speciesType>
      <speciesType metaid="meta_t_0402" sboTerm="SBO:0000247" id="t_0402" name="glycerol">
        <annotation>
          <rdf:RDF>
            <rdf:Description rdf:about="#meta_t_0402">
              <bqbiol:is>
                <rdf:Bag>
                  <rdf:li rdf:resource="http://identifiers.org/obo.chebi/CHEBI:17754"/>
                  <rdf:li rdf:resource="http://identifiers.org/kegg.compound/C00116"/>
                </rdf:Bag>
              </bqbiol:is>
            </rdf:Description>
          </rdf:RDF>
        </annotation>
      </speciesType>
      <speciesType metaid="meta_t_0403" sboTerm="SBO:0000247" id="t_0403" name="glycerol 3-phosphate">
        <annotation>
          <rdf:RDF>
            <rdf:Description rdf:about="#meta_t_0403">
              <bqbiol:is>
                <rdf:Bag>
                  <rdf:li rdf:resource="http://identifiers.org/obo.chebi/CHEBI:57597"/>
                  <rdf:li rdf:resource="http://identifiers.org/kegg.compound/C00093"/>
                </rdf:Bag>
              </bqbiol:is>
            </rdf:Description>
          </rdf:RDF>
        </annotation>
      </speciesType>
      <speciesType metaid="meta_t_0404" sboTerm="SBO:0000247" id="t_0404" name="glycerone">
        <annotation>
          <rdf:RDF>
            <rdf:Description rdf:about="#meta_t_0404">
              <bqbiol:is>
                <rdf:Bag>
                  <rdf:li rdf:resource="http://identifiers.org/obo.chebi/CHEBI:16016"/>
                  <rdf:li rdf:resource="http://identifiers.org/kegg.compound/C00184"/>
                </rdf:Bag>
              </bqbiol:is>
            </rdf:Description>
          </rdf:RDF>
        </annotation>
      </speciesType>
      <speciesType metaid="meta_t_0405" sboTerm="SBO:0000247" id="t_0405" name="glycerophosphatidylethanolamine">
        <annotation>
          <rdf:RDF>
            <rdf:Description rdf:about="#meta_t_0405">
              <bqbiol:is>
                <rdf:Bag>
                  <rdf:li rdf:resource="http://identifiers.org/obo.chebi/CHEBI:52330"/>
                </rdf:Bag>
              </bqbiol:is>
            </rdf:Description>
          </rdf:RDF>
        </annotation>
      </speciesType>
      <speciesType metaid="meta_t_0406" sboTerm="SBO:0000247" id="t_0406" name="glycogen">
        <annotation>
          <rdf:RDF>
            <rdf:Description rdf:about="#meta_t_0406">
              <bqbiol:is>
                <rdf:Bag>
                  <rdf:li rdf:resource="http://identifiers.org/obo.chebi/CHEBI:28087"/>
                  <rdf:li rdf:resource="http://identifiers.org/kegg.compound/C00182"/>
                </rdf:Bag>
              </bqbiol:is>
            </rdf:Description>
          </rdf:RDF>
        </annotation>
      </speciesType>
      <speciesType metaid="meta_t_0407" sboTerm="SBO:0000247" id="t_0407" name="glycolaldehyde">
        <annotation>
          <rdf:RDF>
            <rdf:Description rdf:about="#meta_t_0407">
              <bqbiol:is>
                <rdf:Bag>
                  <rdf:li rdf:resource="http://identifiers.org/obo.chebi/CHEBI:17071"/>
                  <rdf:li rdf:resource="http://identifiers.org/kegg.compound/C00266"/>
                </rdf:Bag>
              </bqbiol:is>
            </rdf:Description>
          </rdf:RDF>
        </annotation>
      </speciesType>
      <speciesType metaid="meta_t_0409" sboTerm="SBO:0000247" id="t_0409" name="glyoxylate">
        <annotation>
          <rdf:RDF>
            <rdf:Description rdf:about="#meta_t_0409">
              <bqbiol:is>
                <rdf:Bag>
                  <rdf:li rdf:resource="http://identifiers.org/obo.chebi/CHEBI:36655"/>
                  <rdf:li rdf:resource="http://identifiers.org/kegg.compound/C00048"/>
                </rdf:Bag>
              </bqbiol:is>
            </rdf:Description>
          </rdf:RDF>
        </annotation>
      </speciesType>
      <speciesType metaid="meta_t_0410" sboTerm="SBO:0000247" id="t_0410" name="GMP">
        <annotation>
          <rdf:RDF>
            <rdf:Description rdf:about="#meta_t_0410">
              <bqbiol:is>
                <rdf:Bag>
                  <rdf:li rdf:resource="http://identifiers.org/obo.chebi/CHEBI:58115"/>
                  <rdf:li rdf:resource="http://identifiers.org/kegg.compound/C00144"/>
                </rdf:Bag>
              </bqbiol:is>
            </rdf:Description>
          </rdf:RDF>
        </annotation>
      </speciesType>
      <speciesType metaid="meta_t_0411" sboTerm="SBO:0000247" id="t_0411" name="GTP">
        <annotation>
          <rdf:RDF>
            <rdf:Description rdf:about="#meta_t_0411">
              <bqbiol:is>
                <rdf:Bag>
                  <rdf:li rdf:resource="http://identifiers.org/obo.chebi/CHEBI:57600"/>
                  <rdf:li rdf:resource="http://identifiers.org/kegg.compound/C00044"/>
                </rdf:Bag>
              </bqbiol:is>
            </rdf:Description>
          </rdf:RDF>
        </annotation>
      </speciesType>
      <speciesType metaid="meta_t_0412" sboTerm="SBO:0000247" id="t_0412" name="guanine">
        <annotation>
          <rdf:RDF>
            <rdf:Description rdf:about="#meta_t_0412">
              <bqbiol:is>
                <rdf:Bag>
                  <rdf:li rdf:resource="http://identifiers.org/obo.chebi/CHEBI:16235"/>
                  <rdf:li rdf:resource="http://identifiers.org/kegg.compound/C00242"/>
                </rdf:Bag>
              </bqbiol:is>
            </rdf:Description>
          </rdf:RDF>
        </annotation>
      </speciesType>
      <speciesType metaid="meta_t_0413" sboTerm="SBO:0000247" id="t_0413" name="guanosine">
        <annotation>
          <rdf:RDF>
            <rdf:Description rdf:about="#meta_t_0413">
              <bqbiol:is>
                <rdf:Bag>
                  <rdf:li rdf:resource="http://identifiers.org/obo.chebi/CHEBI:16750"/>
                  <rdf:li rdf:resource="http://identifiers.org/kegg.compound/C00387"/>
                </rdf:Bag>
              </bqbiol:is>
            </rdf:Description>
          </rdf:RDF>
        </annotation>
      </speciesType>
      <speciesType metaid="meta_t_0414" sboTerm="SBO:0000247" id="t_0414" name="H+">
        <annotation>
          <rdf:RDF>
            <rdf:Description rdf:about="#meta_t_0414">
              <bqbiol:is>
                <rdf:Bag>
                  <rdf:li rdf:resource="http://identifiers.org/obo.chebi/CHEBI:24636"/>
                  <rdf:li rdf:resource="http://identifiers.org/kegg.compound/C00080"/>
                </rdf:Bag>
              </bqbiol:is>
            </rdf:Description>
          </rdf:RDF>
        </annotation>
      </speciesType>
      <speciesType metaid="meta_t_0415" sboTerm="SBO:0000247" id="t_0415" name="H2O">
        <annotation>
          <rdf:RDF>
            <rdf:Description rdf:about="#meta_t_0415">
              <bqbiol:is>
                <rdf:Bag>
                  <rdf:li rdf:resource="http://identifiers.org/obo.chebi/CHEBI:15377"/>
                  <rdf:li rdf:resource="http://identifiers.org/kegg.compound/C00001"/>
                </rdf:Bag>
              </bqbiol:is>
            </rdf:Description>
          </rdf:RDF>
        </annotation>
      </speciesType>
      <speciesType metaid="meta_t_0416" sboTerm="SBO:0000247" id="t_0416" name="heme a">
        <annotation>
          <rdf:RDF>
            <rdf:Description rdf:about="#meta_t_0416">
              <bqbiol:is>
                <rdf:Bag>
                  <rdf:li rdf:resource="http://identifiers.org/obo.chebi/CHEBI:24479"/>
                  <rdf:li rdf:resource="http://identifiers.org/kegg.compound/C15670"/>
                </rdf:Bag>
              </bqbiol:is>
            </rdf:Description>
          </rdf:RDF>
        </annotation>
      </speciesType>
      <speciesType metaid="meta_t_0417" sboTerm="SBO:0000247" id="t_0417" name="heme o">
        <annotation>
          <rdf:RDF>
            <rdf:Description rdf:about="#meta_t_0417">
              <bqbiol:is>
                <rdf:Bag>
                  <rdf:li rdf:resource="http://identifiers.org/obo.chebi/CHEBI:24480"/>
                  <rdf:li rdf:resource="http://identifiers.org/kegg.compound/C15672"/>
                </rdf:Bag>
              </bqbiol:is>
            </rdf:Description>
          </rdf:RDF>
        </annotation>
      </speciesType>
      <speciesType metaid="meta_t_0418" sboTerm="SBO:0000247" id="t_0418" name="henicosaprenyl diphosphate">
        <annotation>
          <rdf:RDF>
            <rdf:Description rdf:about="#meta_t_0418">
              <bqbiol:is>
                <rdf:Bag>
                  <rdf:li rdf:resource="http://identifiers.org/obo.chebi/CHEBI:53032"/>
                </rdf:Bag>
              </bqbiol:is>
            </rdf:Description>
          </rdf:RDF>
        </annotation>
      </speciesType>
      <speciesType metaid="meta_t_0419" sboTerm="SBO:0000247" id="t_0419" name="heptadecaprenyl diphosphate">
        <annotation>
          <rdf:RDF>
            <rdf:Description rdf:about="#meta_t_0419">
              <bqbiol:is>
                <rdf:Bag>
                  <rdf:li rdf:resource="http://identifiers.org/obo.chebi/CHEBI:53036"/>
                </rdf:Bag>
              </bqbiol:is>
            </rdf:Description>
          </rdf:RDF>
        </annotation>
      </speciesType>
      <speciesType metaid="meta_t_0420" sboTerm="SBO:0000247" id="t_0420" name="heptaprenyl diphosphate">
        <annotation>
          <rdf:RDF>
            <rdf:Description rdf:about="#meta_t_0420">
              <bqbiol:is>
                <rdf:Bag>
                  <rdf:li rdf:resource="http://identifiers.org/obo.chebi/CHEBI:53046"/>
                  <rdf:li rdf:resource="http://identifiers.org/kegg.compound/C04216"/>
                </rdf:Bag>
              </bqbiol:is>
            </rdf:Description>
          </rdf:RDF>
        </annotation>
      </speciesType>
      <speciesType metaid="meta_t_0421" sboTerm="SBO:0000247" id="t_0421" name="hexacosanoyl-CoA">
        <annotation>
          <rdf:RDF>
            <rdf:Description rdf:about="#meta_t_0421">
              <bqbiol:is>
                <rdf:Bag>
                  <rdf:li rdf:resource="http://identifiers.org/obo.chebi/CHEBI:52966"/>
                </rdf:Bag>
              </bqbiol:is>
            </rdf:Description>
          </rdf:RDF>
        </annotation>
      </speciesType>
      <speciesType metaid="meta_t_0422" sboTerm="SBO:0000247" id="t_0422" name="hexadec-2-enoyl-CoA">
        <annotation>
          <rdf:RDF>
            <rdf:Description rdf:about="#meta_t_0422">
              <bqbiol:is>
                <rdf:Bag>
                  <rdf:li rdf:resource="http://identifiers.org/obo.chebi/CHEBI:52381"/>
                  <rdf:li rdf:resource="http://identifiers.org/kegg.compound/C05272"/>
                </rdf:Bag>
              </bqbiol:is>
            </rdf:Description>
          </rdf:RDF>
        </annotation>
      </speciesType>
      <speciesType metaid="meta_t_0423" sboTerm="SBO:0000247" id="t_0423" name="hexadecanal">
        <annotation>
          <rdf:RDF>
            <rdf:Description rdf:about="#meta_t_0423">
              <bqbiol:is>
                <rdf:Bag>
                  <rdf:li rdf:resource="http://identifiers.org/obo.chebi/CHEBI:17600"/>
                  <rdf:li rdf:resource="http://identifiers.org/kegg.compound/C00517"/>
                </rdf:Bag>
              </bqbiol:is>
            </rdf:Description>
          </rdf:RDF>
        </annotation>
      </speciesType>
      <speciesType metaid="meta_t_0424" sboTerm="SBO:0000247" id="t_0424" name="hexadecaprenyl diphosphate">
        <annotation>
          <rdf:RDF>
            <rdf:Description rdf:about="#meta_t_0424">
              <bqbiol:is>
                <rdf:Bag>
                  <rdf:li rdf:resource="http://identifiers.org/obo.chebi/CHEBI:53037"/>
                </rdf:Bag>
              </bqbiol:is>
            </rdf:Description>
          </rdf:RDF>
        </annotation>
      </speciesType>
      <speciesType metaid="meta_t_0425" sboTerm="SBO:0000247" id="t_0425" name="hexaprenyl diphosphate">
        <annotation>
          <rdf:RDF>
            <rdf:Description rdf:about="#meta_t_0425">
              <bqbiol:is>
                <rdf:Bag>
                  <rdf:li rdf:resource="http://identifiers.org/obo.chebi/CHEBI:53047"/>
                  <rdf:li rdf:resource="http://identifiers.org/kegg.compound/C01230"/>
                </rdf:Bag>
              </bqbiol:is>
            </rdf:Description>
          </rdf:RDF>
        </annotation>
      </speciesType>
      <speciesType metaid="meta_t_0426" sboTerm="SBO:0000247" id="t_0426" name="His-tRNA(His)">
        <annotation>
          <rdf:RDF>
            <rdf:Description rdf:about="#meta_t_0426">
              <bqbiol:is>
                <rdf:Bag>
                  <rdf:li rdf:resource="http://identifiers.org/obo.chebi/CHEBI:29155"/>
                  <rdf:li rdf:resource="http://identifiers.org/kegg.compound/C02988"/>
                </rdf:Bag>
              </bqbiol:is>
            </rdf:Description>
          </rdf:RDF>
        </annotation>
      </speciesType>
      <speciesType metaid="meta_t_0427" sboTerm="SBO:0000247" id="t_0427" name="homocitrate">
        <annotation>
          <rdf:RDF>
            <rdf:Description rdf:about="#meta_t_0427">
              <bqbiol:is>
                <rdf:Bag>
                  <rdf:li rdf:resource="http://identifiers.org/obo.chebi/CHEBI:36457"/>
                  <rdf:li rdf:resource="http://identifiers.org/kegg.compound/C01251"/>
                </rdf:Bag>
              </bqbiol:is>
            </rdf:Description>
          </rdf:RDF>
        </annotation>
      </speciesType>
      <speciesType metaid="meta_t_0428" sboTerm="SBO:0000247" id="t_0428" name="homoisocitrate">
        <annotation>
          <rdf:RDF>
            <rdf:Description rdf:about="#meta_t_0428">
              <bqbiol:is>
                <rdf:Bag>
                  <rdf:li rdf:resource="http://identifiers.org/obo.chebi/CHEBI:30904"/>
                  <rdf:li rdf:resource="http://identifiers.org/kegg.compound/C05662"/>
                </rdf:Bag>
              </bqbiol:is>
            </rdf:Description>
          </rdf:RDF>
        </annotation>
      </speciesType>
      <speciesType metaid="meta_t_0429" sboTerm="SBO:0000247" id="t_0429" name="hydrogen peroxide">
        <annotation>
          <rdf:RDF>
            <rdf:Description rdf:about="#meta_t_0429">
              <bqbiol:is>
                <rdf:Bag>
                  <rdf:li rdf:resource="http://identifiers.org/obo.chebi/CHEBI:16240"/>
                  <rdf:li rdf:resource="http://identifiers.org/kegg.compound/C00027"/>
                </rdf:Bag>
              </bqbiol:is>
            </rdf:Description>
          </rdf:RDF>
        </annotation>
      </speciesType>
      <speciesType metaid="meta_t_0430" sboTerm="SBO:0000247" id="t_0430" name="hydrogen sulfide">
        <annotation>
          <rdf:RDF>
            <rdf:Description rdf:about="#meta_t_0430">
              <bqbiol:is>
                <rdf:Bag>
                  <rdf:li rdf:resource="http://identifiers.org/obo.chebi/CHEBI:29919"/>
                  <rdf:li rdf:resource="http://identifiers.org/kegg.compound/C00283"/>
                </rdf:Bag>
              </bqbiol:is>
            </rdf:Description>
          </rdf:RDF>
        </annotation>
      </speciesType>
      <speciesType metaid="meta_t_0431" sboTerm="SBO:0000247" id="t_0431" name="hydroxypyruvate">
        <annotation>
          <rdf:RDF>
            <rdf:Description rdf:about="#meta_t_0431">
              <bqbiol:is>
                <rdf:Bag>
                  <rdf:li rdf:resource="http://identifiers.org/obo.chebi/CHEBI:17180"/>
                  <rdf:li rdf:resource="http://identifiers.org/kegg.compound/C00168"/>
                </rdf:Bag>
              </bqbiol:is>
            </rdf:Description>
          </rdf:RDF>
        </annotation>
      </speciesType>
      <speciesType metaid="meta_t_0432" sboTerm="SBO:0000247" id="t_0432" name="hypoxanthine">
        <annotation>
          <rdf:RDF>
            <rdf:Description rdf:about="#meta_t_0432">
              <bqbiol:is>
                <rdf:Bag>
                  <rdf:li rdf:resource="http://identifiers.org/obo.chebi/CHEBI:17368"/>
                  <rdf:li rdf:resource="http://identifiers.org/kegg.compound/C00262"/>
                </rdf:Bag>
              </bqbiol:is>
            </rdf:Description>
          </rdf:RDF>
        </annotation>
      </speciesType>
      <speciesType metaid="meta_t_0433" sboTerm="SBO:0000247" id="t_0433" name="icosaprenyl diphosphate">
        <annotation>
          <rdf:RDF>
            <rdf:Description rdf:about="#meta_t_0433">
              <bqbiol:is>
                <rdf:Bag>
                  <rdf:li rdf:resource="http://identifiers.org/obo.chebi/CHEBI:53033"/>
                </rdf:Bag>
              </bqbiol:is>
            </rdf:Description>
          </rdf:RDF>
        </annotation>
      </speciesType>
      <speciesType metaid="meta_t_0434" sboTerm="SBO:0000247" id="t_0434" name="IDP">
        <annotation>
          <rdf:RDF>
            <rdf:Description rdf:about="#meta_t_0434">
              <bqbiol:is>
                <rdf:Bag>
                  <rdf:li rdf:resource="http://identifiers.org/obo.chebi/CHEBI:58280"/>
                  <rdf:li rdf:resource="http://identifiers.org/kegg.compound/C00104"/>
                </rdf:Bag>
              </bqbiol:is>
            </rdf:Description>
          </rdf:RDF>
        </annotation>
      </speciesType>
      <speciesType metaid="meta_t_0435" sboTerm="SBO:0000247" id="t_0435" name="Ile-tRNA(Ile)">
        <annotation>
          <rdf:RDF>
            <rdf:Description rdf:about="#meta_t_0435">
              <bqbiol:is>
                <rdf:Bag>
                  <rdf:li rdf:resource="http://identifiers.org/obo.chebi/CHEBI:29160"/>
                  <rdf:li rdf:resource="http://identifiers.org/kegg.compound/C03127"/>
                </rdf:Bag>
              </bqbiol:is>
            </rdf:Description>
          </rdf:RDF>
        </annotation>
      </speciesType>
      <speciesType metaid="meta_t_0436" sboTerm="SBO:0000247" id="t_0436" name="IMP">
        <annotation>
          <rdf:RDF>
            <rdf:Description rdf:about="#meta_t_0436">
              <bqbiol:is>
                <rdf:Bag>
                  <rdf:li rdf:resource="http://identifiers.org/obo.chebi/CHEBI:58053"/>
                  <rdf:li rdf:resource="http://identifiers.org/kegg.compound/C00130"/>
                </rdf:Bag>
              </bqbiol:is>
            </rdf:Description>
          </rdf:RDF>
        </annotation>
      </speciesType>
      <speciesType metaid="meta_t_0437" sboTerm="SBO:0000247" id="t_0437" name="indol-3-ylacetaldehyde">
        <annotation>
          <rdf:RDF>
            <rdf:Description rdf:about="#meta_t_0437">
              <bqbiol:is>
                <rdf:Bag>
                  <rdf:li rdf:resource="http://identifiers.org/obo.chebi/CHEBI:18086"/>
                  <rdf:li rdf:resource="http://identifiers.org/kegg.compound/C00637"/>
                </rdf:Bag>
              </bqbiol:is>
            </rdf:Description>
          </rdf:RDF>
        </annotation>
      </speciesType>
      <speciesType metaid="meta_t_0438" sboTerm="SBO:0000247" id="t_0438" name="indole-3-acetate">
        <annotation>
          <rdf:RDF>
            <rdf:Description rdf:about="#meta_t_0438">
              <bqbiol:is>
                <rdf:Bag>
                  <rdf:li rdf:resource="http://identifiers.org/obo.chebi/CHEBI:30854"/>
                  <rdf:li rdf:resource="http://identifiers.org/kegg.compound/C00954"/>
                </rdf:Bag>
              </bqbiol:is>
            </rdf:Description>
          </rdf:RDF>
        </annotation>
      </speciesType>
      <speciesType metaid="meta_t_0439" sboTerm="SBO:0000247" id="t_0439" name="indole-3-pyruvate">
        <annotation>
          <rdf:RDF>
            <rdf:Description rdf:about="#meta_t_0439">
              <bqbiol:is>
                <rdf:Bag>
                  <rdf:li rdf:resource="http://identifiers.org/obo.chebi/CHEBI:17640"/>
                  <rdf:li rdf:resource="http://identifiers.org/kegg.compound/C00331"/>
                </rdf:Bag>
              </bqbiol:is>
            </rdf:Description>
          </rdf:RDF>
        </annotation>
      </speciesType>
      <speciesType metaid="meta_t_0440" sboTerm="SBO:0000247" id="t_0440" name="inosine">
        <annotation>
          <rdf:RDF>
            <rdf:Description rdf:about="#meta_t_0440">
              <bqbiol:is>
                <rdf:Bag>
                  <rdf:li rdf:resource="http://identifiers.org/obo.chebi/CHEBI:17596"/>
                  <rdf:li rdf:resource="http://identifiers.org/kegg.compound/C00294"/>
                </rdf:Bag>
              </bqbiol:is>
            </rdf:Description>
          </rdf:RDF>
        </annotation>
      </speciesType>
      <speciesType metaid="meta_t_0441" sboTerm="SBO:0000247" id="t_0441" name="inositol phosphomannosylinositol phosphoceramide">
        <annotation>
          <rdf:RDF>
            <rdf:Description rdf:about="#meta_t_0441">
              <bqbiol:is>
                <rdf:Bag>
                  <rdf:li rdf:resource="http://identifiers.org/obo.chebi/CHEBI:62682"/>
                </rdf:Bag>
              </bqbiol:is>
            </rdf:Description>
          </rdf:RDF>
        </annotation>
      </speciesType>
      <speciesType metaid="meta_t_0442" sboTerm="SBO:0000247" id="t_0442" name="inositol phosphomannosylinositol phosphoceramide A (C24)">
        <annotation>
          <rdf:RDF>
            <rdf:Description rdf:about="#meta_t_0442">
              <bqbiol:is>
                <rdf:Bag>
                  <rdf:li rdf:resource="http://identifiers.org/obo.chebi/CHEBI:60439"/>
                </rdf:Bag>
              </bqbiol:is>
            </rdf:Description>
          </rdf:RDF>
        </annotation>
      </speciesType>
      <speciesType metaid="meta_t_0443" sboTerm="SBO:0000247" id="t_0443" name="inositol phosphomannosylinositol phosphoceramide A (C26)">
        <annotation>
          <rdf:RDF>
            <rdf:Description rdf:about="#meta_t_0443">
              <bqbiol:is>
                <rdf:Bag>
                  <rdf:li rdf:resource="http://identifiers.org/obo.chebi/CHEBI:62715"/>
                </rdf:Bag>
              </bqbiol:is>
            </rdf:Description>
          </rdf:RDF>
        </annotation>
      </speciesType>
      <speciesType metaid="meta_t_0444" sboTerm="SBO:0000247" id="t_0444" name="inositol phosphomannosylinositol phosphoceramide B (C24)">
        <annotation>
          <rdf:RDF>
            <rdf:Description rdf:about="#meta_t_0444">
              <bqbiol:is>
                <rdf:Bag>
                  <rdf:li rdf:resource="http://identifiers.org/obo.chebi/CHEBI:60443"/>
                </rdf:Bag>
              </bqbiol:is>
            </rdf:Description>
          </rdf:RDF>
        </annotation>
      </speciesType>
      <speciesType metaid="meta_t_0445" sboTerm="SBO:0000247" id="t_0445" name="inositol phosphomannosylinositol phosphoceramide B (C26)">
        <annotation>
          <rdf:RDF>
            <rdf:Description rdf:about="#meta_t_0445">
              <bqbiol:is>
                <rdf:Bag>
                  <rdf:li rdf:resource="http://identifiers.org/obo.chebi/CHEBI:62719"/>
                </rdf:Bag>
              </bqbiol:is>
            </rdf:Description>
          </rdf:RDF>
        </annotation>
      </speciesType>
      <speciesType metaid="meta_t_0446" sboTerm="SBO:0000247" id="t_0446" name="inositol phosphomannosylinositol phosphoceramide B&apos; (C24)">
        <annotation>
          <rdf:RDF>
            <rdf:Description rdf:about="#meta_t_0446">
              <bqbiol:is>
                <rdf:Bag>
                  <rdf:li rdf:resource="http://identifiers.org/obo.chebi/CHEBI:60441"/>
                </rdf:Bag>
              </bqbiol:is>
            </rdf:Description>
          </rdf:RDF>
        </annotation>
      </speciesType>
      <speciesType metaid="meta_t_0447" sboTerm="SBO:0000247" id="t_0447" name="inositol phosphomannosylinositol phosphoceramide B&apos; (C26)">
        <annotation>
          <rdf:RDF>
            <rdf:Description rdf:about="#meta_t_0447">
              <bqbiol:is>
                <rdf:Bag>
                  <rdf:li rdf:resource="http://identifiers.org/obo.chebi/CHEBI:62717"/>
                </rdf:Bag>
              </bqbiol:is>
            </rdf:Description>
          </rdf:RDF>
        </annotation>
      </speciesType>
      <speciesType metaid="meta_t_0448" sboTerm="SBO:0000247" id="t_0448" name="inositol phosphomannosylinositol phosphoceramide C (C24)">
        <annotation>
          <rdf:RDF>
            <rdf:Description rdf:about="#meta_t_0448">
              <bqbiol:is>
                <rdf:Bag>
                  <rdf:li rdf:resource="http://identifiers.org/obo.chebi/CHEBI:60445"/>
                </rdf:Bag>
              </bqbiol:is>
            </rdf:Description>
          </rdf:RDF>
        </annotation>
      </speciesType>
      <speciesType metaid="meta_t_0449" sboTerm="SBO:0000247" id="t_0449" name="inositol phosphomannosylinositol phosphoceramide C (C26)">
        <annotation>
          <rdf:RDF>
            <rdf:Description rdf:about="#meta_t_0449">
              <bqbiol:is>
                <rdf:Bag>
                  <rdf:li rdf:resource="http://identifiers.org/obo.chebi/CHEBI:53005"/>
                </rdf:Bag>
              </bqbiol:is>
            </rdf:Description>
          </rdf:RDF>
        </annotation>
      </speciesType>
      <speciesType metaid="meta_t_0450" sboTerm="SBO:0000247" id="t_0450" name="inositol phosphomannosylinositol phosphoceramide D (C24)">
        <annotation>
          <rdf:RDF>
            <rdf:Description rdf:about="#meta_t_0450">
              <bqbiol:is>
                <rdf:Bag>
                  <rdf:li rdf:resource="http://identifiers.org/obo.chebi/CHEBI:60446"/>
                </rdf:Bag>
              </bqbiol:is>
            </rdf:Description>
          </rdf:RDF>
        </annotation>
      </speciesType>
      <speciesType metaid="meta_t_0451" sboTerm="SBO:0000247" id="t_0451" name="inositol phosphomannosylinositol phosphoceramide D (C26)">
        <annotation>
          <rdf:RDF>
            <rdf:Description rdf:about="#meta_t_0451">
              <bqbiol:is>
                <rdf:Bag>
                  <rdf:li rdf:resource="http://identifiers.org/obo.chebi/CHEBI:62684"/>
                </rdf:Bag>
              </bqbiol:is>
            </rdf:Description>
          </rdf:RDF>
        </annotation>
      </speciesType>
      <speciesType metaid="meta_t_0452" sboTerm="SBO:0000247" id="t_0452" name="inositol-P-ceramide">
        <annotation>
          <rdf:RDF>
            <rdf:Description rdf:about="#meta_t_0452">
              <bqbiol:is>
                <rdf:Bag>
                  <rdf:li rdf:resource="http://identifiers.org/obo.chebi/CHEBI:60245"/>
                </rdf:Bag>
              </bqbiol:is>
            </rdf:Description>
          </rdf:RDF>
        </annotation>
      </speciesType>
      <speciesType metaid="meta_t_0453" sboTerm="SBO:0000247" id="t_0453" name="inositol-P-ceramide A (C24)">
        <annotation>
          <rdf:RDF>
            <rdf:Description rdf:about="#meta_t_0453">
              <bqbiol:is>
                <rdf:Bag>
                  <rdf:li rdf:resource="http://identifiers.org/obo.chebi/CHEBI:60402"/>
                </rdf:Bag>
              </bqbiol:is>
            </rdf:Description>
          </rdf:RDF>
        </annotation>
      </speciesType>
      <speciesType metaid="meta_t_0454" sboTerm="SBO:0000247" id="t_0454" name="inositol-P-ceramide A (C26)">
        <annotation>
          <rdf:RDF>
            <rdf:Description rdf:about="#meta_t_0454">
              <bqbiol:is>
                <rdf:Bag>
                  <rdf:li rdf:resource="http://identifiers.org/obo.chebi/CHEBI:60405"/>
                </rdf:Bag>
              </bqbiol:is>
            </rdf:Description>
          </rdf:RDF>
        </annotation>
      </speciesType>
      <speciesType metaid="meta_t_0455" sboTerm="SBO:0000247" id="t_0455" name="inositol-P-ceramide B (C24)">
        <annotation>
          <rdf:RDF>
            <rdf:Description rdf:about="#meta_t_0455">
              <bqbiol:is>
                <rdf:Bag>
                  <rdf:li rdf:resource="http://identifiers.org/obo.chebi/CHEBI:60410"/>
                </rdf:Bag>
              </bqbiol:is>
            </rdf:Description>
          </rdf:RDF>
        </annotation>
      </speciesType>
      <speciesType metaid="meta_t_0456" sboTerm="SBO:0000247" id="t_0456" name="inositol-P-ceramide B (C26)">
        <annotation>
          <rdf:RDF>
            <rdf:Description rdf:about="#meta_t_0456">
              <bqbiol:is>
                <rdf:Bag>
                  <rdf:li rdf:resource="http://identifiers.org/obo.chebi/CHEBI:60412"/>
                </rdf:Bag>
              </bqbiol:is>
            </rdf:Description>
          </rdf:RDF>
        </annotation>
      </speciesType>
      <speciesType metaid="meta_t_0457" sboTerm="SBO:0000247" id="t_0457" name="inositol-P-ceramide B&apos; (C24)">
        <annotation>
          <rdf:RDF>
            <rdf:Description rdf:about="#meta_t_0457">
              <bqbiol:is>
                <rdf:Bag>
                  <rdf:li rdf:resource="http://identifiers.org/obo.chebi/CHEBI:60406"/>
                </rdf:Bag>
              </bqbiol:is>
            </rdf:Description>
          </rdf:RDF>
        </annotation>
      </speciesType>
      <speciesType metaid="meta_t_0458" sboTerm="SBO:0000247" id="t_0458" name="inositol-P-ceramide B&apos; (C26)">
        <annotation>
          <rdf:RDF>
            <rdf:Description rdf:about="#meta_t_0458">
              <bqbiol:is>
                <rdf:Bag>
                  <rdf:li rdf:resource="http://identifiers.org/obo.chebi/CHEBI:60409"/>
                </rdf:Bag>
              </bqbiol:is>
            </rdf:Description>
          </rdf:RDF>
        </annotation>
      </speciesType>
      <speciesType metaid="meta_t_0459" sboTerm="SBO:0000247" id="t_0459" name="inositol-P-ceramide C (C24)">
        <annotation>
          <rdf:RDF>
            <rdf:Description rdf:about="#meta_t_0459">
              <bqbiol:is>
                <rdf:Bag>
                  <rdf:li rdf:resource="http://identifiers.org/obo.chebi/CHEBI:60413"/>
                </rdf:Bag>
              </bqbiol:is>
            </rdf:Description>
          </rdf:RDF>
        </annotation>
      </speciesType>
      <speciesType metaid="meta_t_0460" sboTerm="SBO:0000247" id="t_0460" name="inositol-P-ceramide C (C26)">
        <annotation>
          <rdf:RDF>
            <rdf:Description rdf:about="#meta_t_0460">
              <bqbiol:is>
                <rdf:Bag>
                  <rdf:li rdf:resource="http://identifiers.org/obo.chebi/CHEBI:53004"/>
                </rdf:Bag>
              </bqbiol:is>
            </rdf:Description>
          </rdf:RDF>
        </annotation>
      </speciesType>
      <speciesType metaid="meta_t_0461" sboTerm="SBO:0000247" id="t_0461" name="inositol-P-ceramide D (C24)">
        <annotation>
          <rdf:RDF>
            <rdf:Description rdf:about="#meta_t_0461">
              <bqbiol:is>
                <rdf:Bag>
                  <rdf:li rdf:resource="http://identifiers.org/obo.chebi/CHEBI:60414"/>
                </rdf:Bag>
              </bqbiol:is>
            </rdf:Description>
          </rdf:RDF>
        </annotation>
      </speciesType>
      <speciesType metaid="meta_t_0462" sboTerm="SBO:0000247" id="t_0462" name="inositol-P-ceramide D (C26)">
        <annotation>
          <rdf:RDF>
            <rdf:Description rdf:about="#meta_t_0462">
              <bqbiol:is>
                <rdf:Bag>
                  <rdf:li rdf:resource="http://identifiers.org/obo.chebi/CHEBI:60415"/>
                </rdf:Bag>
              </bqbiol:is>
            </rdf:Description>
          </rdf:RDF>
        </annotation>
      </speciesType>
      <speciesType metaid="meta_t_0463" sboTerm="SBO:0000247" id="t_0463" name="iron">
        <annotation>
          <rdf:RDF>
            <rdf:Description rdf:about="#meta_t_0463">
              <bqbiol:is>
                <rdf:Bag>
                  <rdf:li rdf:resource="http://identifiers.org/obo.chebi/CHEBI:29033"/>
                  <rdf:li rdf:resource="http://identifiers.org/kegg.compound/C14818"/>
                </rdf:Bag>
              </bqbiol:is>
            </rdf:Description>
          </rdf:RDF>
        </annotation>
      </speciesType>
      <speciesType metaid="meta_t_0464" sboTerm="SBO:0000247" id="t_0464" name="isoamyl acetate">
        <annotation>
          <rdf:RDF>
            <rdf:Description rdf:about="#meta_t_0464">
              <bqbiol:is>
                <rdf:Bag>
                  <rdf:li rdf:resource="http://identifiers.org/obo.chebi/CHEBI:31725"/>
                  <rdf:li rdf:resource="http://identifiers.org/kegg.compound/C12296"/>
                </rdf:Bag>
              </bqbiol:is>
            </rdf:Description>
          </rdf:RDF>
        </annotation>
      </speciesType>
      <speciesType metaid="meta_t_0465" sboTerm="SBO:0000247" id="t_0465" name="isoamylol">
        <annotation>
          <rdf:RDF>
            <rdf:Description rdf:about="#meta_t_0465">
              <bqbiol:is>
                <rdf:Bag>
                  <rdf:li rdf:resource="http://identifiers.org/obo.chebi/CHEBI:15837"/>
                  <rdf:li rdf:resource="http://identifiers.org/kegg.compound/C07328"/>
                </rdf:Bag>
              </bqbiol:is>
            </rdf:Description>
          </rdf:RDF>
        </annotation>
      </speciesType>
      <speciesType metaid="meta_t_0466" sboTerm="SBO:0000247" id="t_0466" name="isobutanol">
        <annotation>
          <rdf:RDF>
            <rdf:Description rdf:about="#meta_t_0466">
              <bqbiol:is>
                <rdf:Bag>
                  <rdf:li rdf:resource="http://identifiers.org/obo.chebi/CHEBI:46645"/>
                  <rdf:li rdf:resource="http://identifiers.org/kegg.compound/C14710"/>
                </rdf:Bag>
              </bqbiol:is>
            </rdf:Description>
          </rdf:RDF>
        </annotation>
      </speciesType>
      <speciesType metaid="meta_t_0467" sboTerm="SBO:0000247" id="t_0467" name="isobutyl acetate">
        <annotation>
          <rdf:RDF>
            <rdf:Description rdf:about="#meta_t_0467">
              <bqbiol:is>
                <rdf:Bag>
                  <rdf:li rdf:resource="http://identifiers.org/obo.chebi/CHEBI:50569"/>
                </rdf:Bag>
              </bqbiol:is>
            </rdf:Description>
          </rdf:RDF>
        </annotation>
      </speciesType>
      <speciesType metaid="meta_t_0468" sboTerm="SBO:0000247" id="t_0468" name="isobutyraldehyde">
        <annotation>
          <rdf:RDF>
            <rdf:Description rdf:about="#meta_t_0468">
              <bqbiol:is>
                <rdf:Bag>
                  <rdf:li rdf:resource="http://identifiers.org/obo.chebi/CHEBI:48943"/>
                </rdf:Bag>
              </bqbiol:is>
            </rdf:Description>
          </rdf:RDF>
        </annotation>
      </speciesType>
      <speciesType metaid="meta_t_0469" sboTerm="SBO:0000247" id="t_0469" name="isocitrate">
        <annotation>
          <rdf:RDF>
            <rdf:Description rdf:about="#meta_t_0469">
              <bqbiol:is>
                <rdf:Bag>
                  <rdf:li rdf:resource="http://identifiers.org/obo.chebi/CHEBI:16087"/>
                  <rdf:li rdf:resource="http://identifiers.org/kegg.compound/C00311"/>
                </rdf:Bag>
              </bqbiol:is>
            </rdf:Description>
          </rdf:RDF>
        </annotation>
      </speciesType>
      <speciesType metaid="meta_t_0470" sboTerm="SBO:0000247" id="t_0470" name="isopentenyl diphosphate">
        <annotation>
          <rdf:RDF>
            <rdf:Description rdf:about="#meta_t_0470">
              <bqbiol:is>
                <rdf:Bag>
                  <rdf:li rdf:resource="http://identifiers.org/obo.chebi/CHEBI:128769"/>
                  <rdf:li rdf:resource="http://identifiers.org/kegg.compound/C00129"/>
                </rdf:Bag>
              </bqbiol:is>
            </rdf:Description>
          </rdf:RDF>
        </annotation>
      </speciesType>
      <speciesType metaid="meta_t_0471" sboTerm="SBO:0000247" id="t_0471" name="itaconate">
        <annotation>
          <rdf:RDF>
            <rdf:Description rdf:about="#meta_t_0471">
              <bqbiol:is>
                <rdf:Bag>
                  <rdf:li rdf:resource="http://identifiers.org/obo.chebi/CHEBI:17240"/>
                  <rdf:li rdf:resource="http://identifiers.org/kegg.compound/C00490"/>
                </rdf:Bag>
              </bqbiol:is>
            </rdf:Description>
          </rdf:RDF>
        </annotation>
      </speciesType>
      <speciesType metaid="meta_t_0472" sboTerm="SBO:0000247" id="t_0472" name="itaconyl-CoA">
        <annotation>
          <rdf:RDF>
            <rdf:Description rdf:about="#meta_t_0472">
              <bqbiol:is>
                <rdf:Bag>
                  <rdf:li rdf:resource="http://identifiers.org/obo.chebi/CHEBI:57381"/>
                  <rdf:li rdf:resource="http://identifiers.org/kegg.compound/C00531"/>
                </rdf:Bag>
              </bqbiol:is>
            </rdf:Description>
          </rdf:RDF>
        </annotation>
      </speciesType>
      <speciesType metaid="meta_t_0473" sboTerm="SBO:0000247" id="t_0473" name="ITP">
        <annotation>
          <rdf:RDF>
            <rdf:Description rdf:about="#meta_t_0473">
              <bqbiol:is>
                <rdf:Bag>
                  <rdf:li rdf:resource="http://identifiers.org/obo.chebi/CHEBI:61402"/>
                  <rdf:li rdf:resource="http://identifiers.org/kegg.compound/C00081"/>
                </rdf:Bag>
              </bqbiol:is>
            </rdf:Description>
          </rdf:RDF>
        </annotation>
      </speciesType>
      <speciesType metaid="meta_t_0474" sboTerm="SBO:0000247" id="t_0474" name="keto-phenylpyruvate">
        <annotation>
          <rdf:RDF>
            <rdf:Description rdf:about="#meta_t_0474">
              <bqbiol:is>
                <rdf:Bag>
                  <rdf:li rdf:resource="http://identifiers.org/obo.chebi/CHEBI:18005"/>
                  <rdf:li rdf:resource="http://identifiers.org/kegg.compound/C00166"/>
                </rdf:Bag>
              </bqbiol:is>
            </rdf:Description>
          </rdf:RDF>
        </annotation>
      </speciesType>
      <speciesType metaid="meta_t_0475" sboTerm="SBO:0000247" id="t_0475" name="L-2-amino-3-oxobutanoate">
        <annotation>
          <rdf:RDF>
            <rdf:Description rdf:about="#meta_t_0475">
              <bqbiol:is>
                <rdf:Bag>
                  <rdf:li rdf:resource="http://identifiers.org/obo.chebi/CHEBI:40673"/>
                  <rdf:li rdf:resource="http://identifiers.org/kegg.compound/C03508"/>
                </rdf:Bag>
              </bqbiol:is>
            </rdf:Description>
          </rdf:RDF>
        </annotation>
      </speciesType>
      <speciesType metaid="meta_t_0476" sboTerm="SBO:0000247" id="t_0476" name="L-2-aminoadipate">
        <annotation>
          <rdf:RDF>
            <rdf:Description rdf:about="#meta_t_0476">
              <bqbiol:is>
                <rdf:Bag>
                  <rdf:li rdf:resource="http://identifiers.org/obo.chebi/CHEBI:58672"/>
                  <rdf:li rdf:resource="http://identifiers.org/kegg.compound/C00956"/>
                </rdf:Bag>
              </bqbiol:is>
            </rdf:Description>
          </rdf:RDF>
        </annotation>
      </speciesType>
      <speciesType metaid="meta_t_0477" sboTerm="SBO:0000247" id="t_0477" name="L-4-hydroxyglutamic semialdehyde">
        <annotation>
          <rdf:RDF>
            <rdf:Description rdf:about="#meta_t_0477">
              <bqbiol:is>
                <rdf:Bag>
                  <rdf:li rdf:resource="http://identifiers.org/obo.chebi/CHEBI:27809"/>
                  <rdf:li rdf:resource="http://identifiers.org/kegg.compound/C05938"/>
                </rdf:Bag>
              </bqbiol:is>
            </rdf:Description>
          </rdf:RDF>
        </annotation>
      </speciesType>
      <speciesType metaid="meta_t_0478" sboTerm="SBO:0000247" id="t_0478" name="L-alanine">
        <annotation>
          <rdf:RDF>
            <rdf:Description rdf:about="#meta_t_0478">
              <bqbiol:is>
                <rdf:Bag>
                  <rdf:li rdf:resource="http://identifiers.org/obo.chebi/CHEBI:16977"/>
                  <rdf:li rdf:resource="http://identifiers.org/kegg.compound/C00041"/>
                </rdf:Bag>
              </bqbiol:is>
            </rdf:Description>
          </rdf:RDF>
        </annotation>
      </speciesType>
      <speciesType metaid="meta_t_0479" sboTerm="SBO:0000247" id="t_0479" name="L-allothreonine">
        <annotation>
          <rdf:RDF>
            <rdf:Description rdf:about="#meta_t_0479">
              <bqbiol:is>
                <rdf:Bag>
                  <rdf:li rdf:resource="http://identifiers.org/obo.chebi/CHEBI:28718"/>
                  <rdf:li rdf:resource="http://identifiers.org/kegg.compound/C05519"/>
                </rdf:Bag>
              </bqbiol:is>
            </rdf:Description>
          </rdf:RDF>
        </annotation>
      </speciesType>
      <speciesType metaid="meta_t_0480" sboTerm="SBO:0000247" id="t_0480" name="L-allysine">
        <annotation>
          <rdf:RDF>
            <rdf:Description rdf:about="#meta_t_0480">
              <bqbiol:is>
                <rdf:Bag>
                  <rdf:li rdf:resource="http://identifiers.org/obo.chebi/CHEBI:17917"/>
                  <rdf:li rdf:resource="http://identifiers.org/kegg.compound/C04076"/>
                </rdf:Bag>
              </bqbiol:is>
            </rdf:Description>
          </rdf:RDF>
        </annotation>
      </speciesType>
      <speciesType metaid="meta_t_0481" sboTerm="SBO:0000247" id="t_0481" name="L-alpha-formylglycine">
        <annotation>
          <rdf:RDF>
            <rdf:Description rdf:about="#meta_t_0481">
              <bqbiol:is>
                <rdf:Bag>
                  <rdf:li rdf:resource="http://identifiers.org/obo.chebi/CHEBI:58671"/>
                  <rdf:li rdf:resource="http://identifiers.org/kegg.compound/C11822"/>
                </rdf:Bag>
              </bqbiol:is>
            </rdf:Description>
          </rdf:RDF>
        </annotation>
      </speciesType>
      <speciesType metaid="meta_t_0482" sboTerm="SBO:0000247" id="t_0482" name="L-arabinitol">
        <annotation>
          <rdf:RDF>
            <rdf:Description rdf:about="#meta_t_0482">
              <bqbiol:is>
                <rdf:Bag>
                  <rdf:li rdf:resource="http://identifiers.org/obo.chebi/CHEBI:18403"/>
                  <rdf:li rdf:resource="http://identifiers.org/kegg.compound/C00532"/>
                </rdf:Bag>
              </bqbiol:is>
            </rdf:Description>
          </rdf:RDF>
        </annotation>
      </speciesType>
      <speciesType metaid="meta_t_0483" sboTerm="SBO:0000247" id="t_0483" name="L-arabinose">
        <annotation>
          <rdf:RDF>
            <rdf:Description rdf:about="#meta_t_0483">
              <bqbiol:is>
                <rdf:Bag>
                  <rdf:li rdf:resource="http://identifiers.org/obo.chebi/CHEBI:30849"/>
                  <rdf:li rdf:resource="http://identifiers.org/kegg.compound/C00259"/>
                </rdf:Bag>
              </bqbiol:is>
            </rdf:Description>
          </rdf:RDF>
        </annotation>
      </speciesType>
      <speciesType metaid="meta_t_0484" sboTerm="SBO:0000247" id="t_0484" name="L-arginine">
        <annotation>
          <rdf:RDF>
            <rdf:Description rdf:about="#meta_t_0484">
              <bqbiol:is>
                <rdf:Bag>
                  <rdf:li rdf:resource="http://identifiers.org/obo.chebi/CHEBI:32682"/>
                  <rdf:li rdf:resource="http://identifiers.org/kegg.compound/C00062"/>
                </rdf:Bag>
              </bqbiol:is>
            </rdf:Description>
          </rdf:RDF>
        </annotation>
      </speciesType>
      <speciesType metaid="meta_t_0485" sboTerm="SBO:0000247" id="t_0485" name="L-asparagine">
        <annotation>
          <rdf:RDF>
            <rdf:Description rdf:about="#meta_t_0485">
              <bqbiol:is>
                <rdf:Bag>
                  <rdf:li rdf:resource="http://identifiers.org/obo.chebi/CHEBI:17196"/>
                  <rdf:li rdf:resource="http://identifiers.org/kegg.compound/C00152"/>
                </rdf:Bag>
              </bqbiol:is>
            </rdf:Description>
          </rdf:RDF>
        </annotation>
      </speciesType>
      <speciesType metaid="meta_t_0486" sboTerm="SBO:0000247" id="t_0486" name="L-aspartate">
        <annotation>
          <rdf:RDF>
            <rdf:Description rdf:about="#meta_t_0486">
              <bqbiol:is>
                <rdf:Bag>
                  <rdf:li rdf:resource="http://identifiers.org/obo.chebi/CHEBI:29991"/>
                  <rdf:li rdf:resource="http://identifiers.org/kegg.compound/C00049"/>
                </rdf:Bag>
              </bqbiol:is>
            </rdf:Description>
          </rdf:RDF>
        </annotation>
      </speciesType>
      <speciesType metaid="meta_t_0487" sboTerm="SBO:0000247" id="t_0487" name="L-aspartate 4-semialdehyde">
        <annotation>
          <rdf:RDF>
            <rdf:Description rdf:about="#meta_t_0487">
              <bqbiol:is>
                <rdf:Bag>
                  <rdf:li rdf:resource="http://identifiers.org/obo.chebi/CHEBI:18051"/>
                  <rdf:li rdf:resource="http://identifiers.org/kegg.compound/C00441"/>
                </rdf:Bag>
              </bqbiol:is>
            </rdf:Description>
          </rdf:RDF>
        </annotation>
      </speciesType>
      <speciesType metaid="meta_t_0488" sboTerm="SBO:0000247" id="t_0488" name="L-citrulline">
        <annotation>
          <rdf:RDF>
            <rdf:Description rdf:about="#meta_t_0488">
              <bqbiol:is>
                <rdf:Bag>
                  <rdf:li rdf:resource="http://identifiers.org/obo.chebi/CHEBI:16349"/>
                  <rdf:li rdf:resource="http://identifiers.org/kegg.compound/C00327"/>
                </rdf:Bag>
              </bqbiol:is>
            </rdf:Description>
          </rdf:RDF>
        </annotation>
      </speciesType>
      <speciesType metaid="meta_t_0489" sboTerm="SBO:0000247" id="t_0489" name="L-cystathionine">
        <annotation>
          <rdf:RDF>
            <rdf:Description rdf:about="#meta_t_0489">
              <bqbiol:is>
                <rdf:Bag>
                  <rdf:li rdf:resource="http://identifiers.org/obo.chebi/CHEBI:17482"/>
                  <rdf:li rdf:resource="http://identifiers.org/kegg.compound/C02291"/>
                </rdf:Bag>
              </bqbiol:is>
            </rdf:Description>
          </rdf:RDF>
        </annotation>
      </speciesType>
      <speciesType metaid="meta_t_0490" sboTerm="SBO:0000247" id="t_0490" name="L-cysteine">
        <annotation>
          <rdf:RDF>
            <rdf:Description rdf:about="#meta_t_0490">
              <bqbiol:is>
                <rdf:Bag>
                  <rdf:li rdf:resource="http://identifiers.org/obo.chebi/CHEBI:17561"/>
                  <rdf:li rdf:resource="http://identifiers.org/kegg.compound/C00097"/>
                </rdf:Bag>
              </bqbiol:is>
            </rdf:Description>
          </rdf:RDF>
        </annotation>
      </speciesType>
      <speciesType metaid="meta_t_0491" sboTerm="SBO:0000247" id="t_0491" name="L-cysteinylglycine">
        <annotation>
          <rdf:RDF>
            <rdf:Description rdf:about="#meta_t_0491">
              <bqbiol:is>
                <rdf:Bag>
                  <rdf:li rdf:resource="http://identifiers.org/obo.chebi/CHEBI:4047"/>
                  <rdf:li rdf:resource="http://identifiers.org/kegg.compound/C01419"/>
                </rdf:Bag>
              </bqbiol:is>
            </rdf:Description>
          </rdf:RDF>
        </annotation>
      </speciesType>
      <speciesType metaid="meta_t_0492" sboTerm="SBO:0000247" id="t_0492" name="L-cystine">
        <annotation>
          <rdf:RDF>
            <rdf:Description rdf:about="#meta_t_0492">
              <bqbiol:is>
                <rdf:Bag>
                  <rdf:li rdf:resource="http://identifiers.org/obo.chebi/CHEBI:16283"/>
                  <rdf:li rdf:resource="http://identifiers.org/kegg.compound/C00491"/>
                </rdf:Bag>
              </bqbiol:is>
            </rdf:Description>
          </rdf:RDF>
        </annotation>
      </speciesType>
      <speciesType metaid="meta_t_0493" sboTerm="SBO:0000247" id="t_0493" name="L-gamma-glutamyl phosphate">
        <annotation>
          <rdf:RDF>
            <rdf:Description rdf:about="#meta_t_0493">
              <bqbiol:is>
                <rdf:Bag>
                  <rdf:li rdf:resource="http://identifiers.org/obo.chebi/CHEBI:58274"/>
                  <rdf:li rdf:resource="http://identifiers.org/kegg.compound/C03287"/>
                </rdf:Bag>
              </bqbiol:is>
            </rdf:Description>
          </rdf:RDF>
        </annotation>
      </speciesType>
      <speciesType metaid="meta_t_0494" sboTerm="SBO:0000247" id="t_0494" name="L-gamma-glutamyl-L-alanine">
        <annotation>
          <rdf:RDF>
            <rdf:Description rdf:about="#meta_t_0494">
              <bqbiol:is>
                <rdf:Bag>
                  <rdf:li rdf:resource="http://identifiers.org/obo.chebi/CHEBI:50619"/>
                  <rdf:li rdf:resource="http://identifiers.org/kegg.compound/C03738"/>
                </rdf:Bag>
              </bqbiol:is>
            </rdf:Description>
          </rdf:RDF>
        </annotation>
      </speciesType>
      <speciesType metaid="meta_t_0495" sboTerm="SBO:0000247" id="t_0495" name="L-gamma-glutamyl-L-cysteine">
        <annotation>
          <rdf:RDF>
            <rdf:Description rdf:about="#meta_t_0495">
              <bqbiol:is>
                <rdf:Bag>
                  <rdf:li rdf:resource="http://identifiers.org/obo.chebi/CHEBI:58173"/>
                  <rdf:li rdf:resource="http://identifiers.org/kegg.compound/C00669"/>
                </rdf:Bag>
              </bqbiol:is>
            </rdf:Description>
          </rdf:RDF>
        </annotation>
      </speciesType>
      <speciesType metaid="meta_t_0496" sboTerm="SBO:0000247" id="t_0496" name="L-glucitol">
        <annotation>
          <rdf:RDF>
            <rdf:Description rdf:about="#meta_t_0496">
              <bqbiol:is>
                <rdf:Bag>
                  <rdf:li rdf:resource="http://identifiers.org/obo.chebi/CHEBI:28789"/>
                  <rdf:li rdf:resource="http://identifiers.org/kegg.compound/C01722"/>
                </rdf:Bag>
              </bqbiol:is>
            </rdf:Description>
          </rdf:RDF>
        </annotation>
      </speciesType>
      <speciesType metaid="meta_t_0497" sboTerm="SBO:0000247" id="t_0497" name="L-glutamate">
        <annotation>
          <rdf:RDF>
            <rdf:Description rdf:about="#meta_t_0497">
              <bqbiol:is>
                <rdf:Bag>
                  <rdf:li rdf:resource="http://identifiers.org/obo.chebi/CHEBI:29985"/>
                  <rdf:li rdf:resource="http://identifiers.org/kegg.compound/C00025"/>
                </rdf:Bag>
              </bqbiol:is>
            </rdf:Description>
          </rdf:RDF>
        </annotation>
      </speciesType>
      <speciesType metaid="meta_t_0498" sboTerm="SBO:0000247" id="t_0498" name="L-glutamic 5-semialdehyde">
        <annotation>
          <rdf:RDF>
            <rdf:Description rdf:about="#meta_t_0498">
              <bqbiol:is>
                <rdf:Bag>
                  <rdf:li rdf:resource="http://identifiers.org/obo.chebi/CHEBI:17232"/>
                  <rdf:li rdf:resource="http://identifiers.org/kegg.compound/C01165"/>
                </rdf:Bag>
              </bqbiol:is>
            </rdf:Description>
          </rdf:RDF>
        </annotation>
      </speciesType>
      <speciesType metaid="meta_t_0499" sboTerm="SBO:0000247" id="t_0499" name="L-glutamine">
        <annotation>
          <rdf:RDF>
            <rdf:Description rdf:about="#meta_t_0499">
              <bqbiol:is>
                <rdf:Bag>
                  <rdf:li rdf:resource="http://identifiers.org/obo.chebi/CHEBI:18050"/>
                  <rdf:li rdf:resource="http://identifiers.org/kegg.compound/C00064"/>
                </rdf:Bag>
              </bqbiol:is>
            </rdf:Description>
          </rdf:RDF>
        </annotation>
      </speciesType>
      <speciesType metaid="meta_t_0500" sboTerm="SBO:0000247" id="t_0500" name="L-glycine">
        <annotation>
          <rdf:RDF>
            <rdf:Description rdf:about="#meta_t_0500">
              <bqbiol:is>
                <rdf:Bag>
                  <rdf:li rdf:resource="http://identifiers.org/obo.chebi/CHEBI:15428"/>
                  <rdf:li rdf:resource="http://identifiers.org/kegg.compound/C00037"/>
                </rdf:Bag>
              </bqbiol:is>
            </rdf:Description>
          </rdf:RDF>
        </annotation>
      </speciesType>
      <speciesType metaid="meta_t_0501" sboTerm="SBO:0000247" id="t_0501" name="L-histidine">
        <annotation>
          <rdf:RDF>
            <rdf:Description rdf:about="#meta_t_0501">
              <bqbiol:is>
                <rdf:Bag>
                  <rdf:li rdf:resource="http://identifiers.org/obo.chebi/CHEBI:15971"/>
                  <rdf:li rdf:resource="http://identifiers.org/kegg.compound/C00135"/>
                </rdf:Bag>
              </bqbiol:is>
            </rdf:Description>
          </rdf:RDF>
        </annotation>
      </speciesType>
      <speciesType metaid="meta_t_0502" sboTerm="SBO:0000247" id="t_0502" name="L-histidinol">
        <annotation>
          <rdf:RDF>
            <rdf:Description rdf:about="#meta_t_0502">
              <bqbiol:is>
                <rdf:Bag>
                  <rdf:li rdf:resource="http://identifiers.org/obo.chebi/CHEBI:57699"/>
                  <rdf:li rdf:resource="http://identifiers.org/kegg.compound/C00860"/>
                </rdf:Bag>
              </bqbiol:is>
            </rdf:Description>
          </rdf:RDF>
        </annotation>
      </speciesType>
      <speciesType metaid="meta_t_0503" sboTerm="SBO:0000247" id="t_0503" name="L-histidinol phosphate">
        <annotation>
          <rdf:RDF>
            <rdf:Description rdf:about="#meta_t_0503">
              <bqbiol:is>
                <rdf:Bag>
                  <rdf:li rdf:resource="http://identifiers.org/obo.chebi/CHEBI:57980"/>
                  <rdf:li rdf:resource="http://identifiers.org/kegg.compound/C01100"/>
                </rdf:Bag>
              </bqbiol:is>
            </rdf:Description>
          </rdf:RDF>
        </annotation>
      </speciesType>
      <speciesType metaid="meta_t_0504" sboTerm="SBO:0000247" id="t_0504" name="L-homocysteine">
        <annotation>
          <rdf:RDF>
            <rdf:Description rdf:about="#meta_t_0504">
              <bqbiol:is>
                <rdf:Bag>
                  <rdf:li rdf:resource="http://identifiers.org/obo.chebi/CHEBI:17588"/>
                  <rdf:li rdf:resource="http://identifiers.org/kegg.compound/C00155"/>
                </rdf:Bag>
              </bqbiol:is>
            </rdf:Description>
          </rdf:RDF>
        </annotation>
      </speciesType>
      <speciesType metaid="meta_t_0505" sboTerm="SBO:0000247" id="t_0505" name="L-homoserine">
        <annotation>
          <rdf:RDF>
            <rdf:Description rdf:about="#meta_t_0505">
              <bqbiol:is>
                <rdf:Bag>
                  <rdf:li rdf:resource="http://identifiers.org/obo.chebi/CHEBI:15699"/>
                  <rdf:li rdf:resource="http://identifiers.org/kegg.compound/C00263"/>
                </rdf:Bag>
              </bqbiol:is>
            </rdf:Description>
          </rdf:RDF>
        </annotation>
      </speciesType>
      <speciesType metaid="meta_t_0506" sboTerm="SBO:0000247" id="t_0506" name="L-isoleucine">
        <annotation>
          <rdf:RDF>
            <rdf:Description rdf:about="#meta_t_0506">
              <bqbiol:is>
                <rdf:Bag>
                  <rdf:li rdf:resource="http://identifiers.org/obo.chebi/CHEBI:17191"/>
                  <rdf:li rdf:resource="http://identifiers.org/kegg.compound/C00407"/>
                </rdf:Bag>
              </bqbiol:is>
            </rdf:Description>
          </rdf:RDF>
        </annotation>
      </speciesType>
      <speciesType metaid="meta_t_0507" sboTerm="SBO:0000247" id="t_0507" name="L-kynurenine">
        <annotation>
          <rdf:RDF>
            <rdf:Description rdf:about="#meta_t_0507">
              <bqbiol:is>
                <rdf:Bag>
                  <rdf:li rdf:resource="http://identifiers.org/obo.chebi/CHEBI:16946"/>
                  <rdf:li rdf:resource="http://identifiers.org/kegg.compound/C00328"/>
                </rdf:Bag>
              </bqbiol:is>
            </rdf:Description>
          </rdf:RDF>
        </annotation>
      </speciesType>
      <speciesType metaid="meta_t_0508" sboTerm="SBO:0000247" id="t_0508" name="L-leucine">
        <annotation>
          <rdf:RDF>
            <rdf:Description rdf:about="#meta_t_0508">
              <bqbiol:is>
                <rdf:Bag>
                  <rdf:li rdf:resource="http://identifiers.org/obo.chebi/CHEBI:15603"/>
                  <rdf:li rdf:resource="http://identifiers.org/kegg.compound/C00123"/>
                </rdf:Bag>
              </bqbiol:is>
            </rdf:Description>
          </rdf:RDF>
        </annotation>
      </speciesType>
      <speciesType metaid="meta_t_0509" sboTerm="SBO:0000247" id="t_0509" name="L-lysine">
        <annotation>
          <rdf:RDF>
            <rdf:Description rdf:about="#meta_t_0509">
              <bqbiol:is>
                <rdf:Bag>
                  <rdf:li rdf:resource="http://identifiers.org/obo.chebi/CHEBI:32551"/>
                  <rdf:li rdf:resource="http://identifiers.org/kegg.compound/C00047"/>
                </rdf:Bag>
              </bqbiol:is>
            </rdf:Description>
          </rdf:RDF>
        </annotation>
      </speciesType>
      <speciesType metaid="meta_t_0510" sboTerm="SBO:0000247" id="t_0510" name="L-methionine">
        <annotation>
          <rdf:RDF>
            <rdf:Description rdf:about="#meta_t_0510">
              <bqbiol:is>
                <rdf:Bag>
                  <rdf:li rdf:resource="http://identifiers.org/obo.chebi/CHEBI:16643"/>
                  <rdf:li rdf:resource="http://identifiers.org/kegg.compound/C00073"/>
                </rdf:Bag>
              </bqbiol:is>
            </rdf:Description>
          </rdf:RDF>
        </annotation>
      </speciesType>
      <speciesType metaid="meta_t_0511" sboTerm="SBO:0000247" id="t_0511" name="L-phenylalanine">
        <annotation>
          <rdf:RDF>
            <rdf:Description rdf:about="#meta_t_0511">
              <bqbiol:is>
                <rdf:Bag>
                  <rdf:li rdf:resource="http://identifiers.org/obo.chebi/CHEBI:17295"/>
                  <rdf:li rdf:resource="http://identifiers.org/kegg.compound/C00079"/>
                </rdf:Bag>
              </bqbiol:is>
            </rdf:Description>
          </rdf:RDF>
        </annotation>
      </speciesType>
      <speciesType metaid="meta_t_0512" sboTerm="SBO:0000247" id="t_0512" name="L-proline">
        <annotation>
          <rdf:RDF>
            <rdf:Description rdf:about="#meta_t_0512">
              <bqbiol:is>
                <rdf:Bag>
                  <rdf:li rdf:resource="http://identifiers.org/obo.chebi/CHEBI:17203"/>
                  <rdf:li rdf:resource="http://identifiers.org/kegg.compound/C00148"/>
                </rdf:Bag>
              </bqbiol:is>
            </rdf:Description>
          </rdf:RDF>
        </annotation>
      </speciesType>
      <speciesType metaid="meta_t_0513" sboTerm="SBO:0000247" id="t_0513" name="L-saccharopine">
        <annotation>
          <rdf:RDF>
            <rdf:Description rdf:about="#meta_t_0513">
              <bqbiol:is>
                <rdf:Bag>
                  <rdf:li rdf:resource="http://identifiers.org/obo.chebi/CHEBI:57951"/>
                  <rdf:li rdf:resource="http://identifiers.org/kegg.compound/C00449"/>
                </rdf:Bag>
              </bqbiol:is>
            </rdf:Description>
          </rdf:RDF>
        </annotation>
      </speciesType>
      <speciesType metaid="meta_t_0514" sboTerm="SBO:0000247" id="t_0514" name="L-serine">
        <annotation>
          <rdf:RDF>
            <rdf:Description rdf:about="#meta_t_0514">
              <bqbiol:is>
                <rdf:Bag>
                  <rdf:li rdf:resource="http://identifiers.org/obo.chebi/CHEBI:17115"/>
                  <rdf:li rdf:resource="http://identifiers.org/kegg.compound/C00065"/>
                </rdf:Bag>
              </bqbiol:is>
            </rdf:Description>
          </rdf:RDF>
        </annotation>
      </speciesType>
      <speciesType metaid="meta_t_0515" sboTerm="SBO:0000247" id="t_0515" name="L-sorbose">
        <annotation>
          <rdf:RDF>
            <rdf:Description rdf:about="#meta_t_0515">
              <bqbiol:is>
                <rdf:Bag>
                  <rdf:li rdf:resource="http://identifiers.org/obo.chebi/CHEBI:17266"/>
                  <rdf:li rdf:resource="http://identifiers.org/kegg.compound/C00247"/>
                </rdf:Bag>
              </bqbiol:is>
            </rdf:Description>
          </rdf:RDF>
        </annotation>
      </speciesType>
      <speciesType metaid="meta_t_0516" sboTerm="SBO:0000247" id="t_0516" name="L-threonine">
        <annotation>
          <rdf:RDF>
            <rdf:Description rdf:about="#meta_t_0516">
              <bqbiol:is>
                <rdf:Bag>
                  <rdf:li rdf:resource="http://identifiers.org/obo.chebi/CHEBI:16857"/>
                  <rdf:li rdf:resource="http://identifiers.org/kegg.compound/C00188"/>
                </rdf:Bag>
              </bqbiol:is>
            </rdf:Description>
          </rdf:RDF>
        </annotation>
      </speciesType>
      <speciesType metaid="meta_t_0517" sboTerm="SBO:0000247" id="t_0517" name="L-tryptophan">
        <annotation>
          <rdf:RDF>
            <rdf:Description rdf:about="#meta_t_0517">
              <bqbiol:is>
                <rdf:Bag>
                  <rdf:li rdf:resource="http://identifiers.org/obo.chebi/CHEBI:16828"/>
                  <rdf:li rdf:resource="http://identifiers.org/kegg.compound/C00078"/>
                </rdf:Bag>
              </bqbiol:is>
            </rdf:Description>
          </rdf:RDF>
        </annotation>
      </speciesType>
      <speciesType metaid="meta_t_0518" sboTerm="SBO:0000247" id="t_0518" name="L-tyrosine">
        <annotation>
          <rdf:RDF>
            <rdf:Description rdf:about="#meta_t_0518">
              <bqbiol:is>
                <rdf:Bag>
                  <rdf:li rdf:resource="http://identifiers.org/obo.chebi/CHEBI:17895"/>
                  <rdf:li rdf:resource="http://identifiers.org/kegg.compound/C00082"/>
                </rdf:Bag>
              </bqbiol:is>
            </rdf:Description>
          </rdf:RDF>
        </annotation>
      </speciesType>
      <speciesType metaid="meta_t_0519" sboTerm="SBO:0000247" id="t_0519" name="L-valine">
        <annotation>
          <rdf:RDF>
            <rdf:Description rdf:about="#meta_t_0519">
              <bqbiol:is>
                <rdf:Bag>
                  <rdf:li rdf:resource="http://identifiers.org/obo.chebi/CHEBI:16414"/>
                  <rdf:li rdf:resource="http://identifiers.org/kegg.compound/C00183"/>
                </rdf:Bag>
              </bqbiol:is>
            </rdf:Description>
          </rdf:RDF>
        </annotation>
      </speciesType>
      <speciesType metaid="meta_t_0520" sboTerm="SBO:0000247" id="t_0520" name="lanosterol">
        <annotation>
          <rdf:RDF>
            <rdf:Description rdf:about="#meta_t_0520">
              <bqbiol:is>
                <rdf:Bag>
                  <rdf:li rdf:resource="http://identifiers.org/obo.chebi/CHEBI:16521"/>
                  <rdf:li rdf:resource="http://identifiers.org/kegg.compound/C01724"/>
                </rdf:Bag>
              </bqbiol:is>
            </rdf:Description>
          </rdf:RDF>
        </annotation>
      </speciesType>
      <speciesType metaid="meta_t_0521" sboTerm="SBO:0000247" id="t_0521" name="lanosteryl oleate">
        <annotation>
          <rdf:RDF>
            <rdf:Description rdf:about="#meta_t_0521">
              <bqbiol:is>
                <rdf:Bag>
                  <rdf:li rdf:resource="http://identifiers.org/obo.chebi/CHEBI:52382"/>
                </rdf:Bag>
              </bqbiol:is>
            </rdf:Description>
          </rdf:RDF>
        </annotation>
      </speciesType>
      <speciesType metaid="meta_t_0522" sboTerm="SBO:0000247" id="t_0522" name="lanosteryl palmitoleate">
        <annotation>
          <rdf:RDF>
            <rdf:Description rdf:about="#meta_t_0522">
              <bqbiol:is>
                <rdf:Bag>
                  <rdf:li rdf:resource="http://identifiers.org/obo.chebi/CHEBI:52383"/>
                </rdf:Bag>
              </bqbiol:is>
            </rdf:Description>
          </rdf:RDF>
        </annotation>
      </speciesType>
      <speciesType metaid="meta_t_0523" sboTerm="SBO:0000247" id="t_0523" name="laurate">
        <annotation>
          <rdf:RDF>
            <rdf:Description rdf:about="#meta_t_0523">
              <bqbiol:is>
                <rdf:Bag>
                  <rdf:li rdf:resource="http://identifiers.org/obo.chebi/CHEBI:18262"/>
                  <rdf:li rdf:resource="http://identifiers.org/kegg.compound/C02679"/>
                </rdf:Bag>
              </bqbiol:is>
            </rdf:Description>
          </rdf:RDF>
        </annotation>
      </speciesType>
      <speciesType metaid="meta_t_0524" sboTerm="SBO:0000247" id="t_0524" name="lauroyl-ACP">
        <annotation>
          <rdf:RDF>
            <rdf:Description rdf:about="#meta_t_0524">
              <bqbiol:is>
                <rdf:Bag>
                  <rdf:li rdf:resource="http://identifiers.org/obo.chebi/CHEBI:16759"/>
                  <rdf:li rdf:resource="http://identifiers.org/kegg.compound/C05223"/>
                </rdf:Bag>
              </bqbiol:is>
            </rdf:Description>
          </rdf:RDF>
        </annotation>
      </speciesType>
      <speciesType metaid="meta_t_0525" sboTerm="SBO:0000247" id="t_0525" name="lauroyl-CoA">
        <annotation>
          <rdf:RDF>
            <rdf:Description rdf:about="#meta_t_0525">
              <bqbiol:is>
                <rdf:Bag>
                  <rdf:li rdf:resource="http://identifiers.org/obo.chebi/CHEBI:57375"/>
                  <rdf:li rdf:resource="http://identifiers.org/kegg.compound/C01832"/>
                </rdf:Bag>
              </bqbiol:is>
            </rdf:Description>
          </rdf:RDF>
        </annotation>
      </speciesType>
      <speciesType metaid="meta_t_0526" sboTerm="SBO:0000247" id="t_0526" name="Leu-tRNA(Leu)">
        <annotation>
          <rdf:RDF>
            <rdf:Description rdf:about="#meta_t_0526">
              <bqbiol:is>
                <rdf:Bag>
                  <rdf:li rdf:resource="http://identifiers.org/obo.chebi/CHEBI:16624"/>
                  <rdf:li rdf:resource="http://identifiers.org/kegg.compound/C02047"/>
                </rdf:Bag>
              </bqbiol:is>
            </rdf:Description>
          </rdf:RDF>
        </annotation>
      </speciesType>
      <speciesType metaid="meta_t_0527" sboTerm="SBO:0000247" id="t_0527" name="leukotriene A4">
        <annotation>
          <rdf:RDF>
            <rdf:Description rdf:about="#meta_t_0527">
              <bqbiol:is>
                <rdf:Bag>
                  <rdf:li rdf:resource="http://identifiers.org/obo.chebi/CHEBI:57463"/>
                  <rdf:li rdf:resource="http://identifiers.org/kegg.compound/C00909"/>
                </rdf:Bag>
              </bqbiol:is>
            </rdf:Description>
          </rdf:RDF>
        </annotation>
      </speciesType>
      <speciesType metaid="meta_t_0528" sboTerm="SBO:0000247" id="t_0528" name="leukotriene B4">
        <annotation>
          <rdf:RDF>
            <rdf:Description rdf:about="#meta_t_0528">
              <bqbiol:is>
                <rdf:Bag>
                  <rdf:li rdf:resource="http://identifiers.org/obo.chebi/CHEBI:57461"/>
                  <rdf:li rdf:resource="http://identifiers.org/kegg.compound/C02165"/>
                </rdf:Bag>
              </bqbiol:is>
            </rdf:Description>
          </rdf:RDF>
        </annotation>
      </speciesType>
      <speciesType metaid="meta_t_0529" sboTerm="SBO:0000247" id="t_0529" name="lignoceric acid">
        <annotation>
          <rdf:RDF>
            <rdf:Description rdf:about="#meta_t_0529">
              <bqbiol:is>
                <rdf:Bag>
                  <rdf:li rdf:resource="http://identifiers.org/obo.chebi/CHEBI:31014"/>
                  <rdf:li rdf:resource="http://identifiers.org/kegg.compound/C08320"/>
                </rdf:Bag>
              </bqbiol:is>
            </rdf:Description>
          </rdf:RDF>
        </annotation>
      </speciesType>
      <speciesType metaid="meta_t_0530" sboTerm="SBO:0000247" id="t_0530" name="linoleic acid">
        <annotation>
          <rdf:RDF>
            <rdf:Description rdf:about="#meta_t_0530">
              <bqbiol:is>
                <rdf:Bag>
                  <rdf:li rdf:resource="http://identifiers.org/obo.chebi/CHEBI:30245"/>
                  <rdf:li rdf:resource="http://identifiers.org/kegg.compound/C01595"/>
                </rdf:Bag>
              </bqbiol:is>
            </rdf:Description>
          </rdf:RDF>
        </annotation>
      </speciesType>
      <speciesType metaid="meta_t_0531" sboTerm="SBO:0000247" id="t_0531" name="lipid">
        <annotation>
          <rdf:RDF>
            <rdf:Description rdf:about="#meta_t_0531">
              <bqbiol:is>
                <rdf:Bag>
                  <rdf:li rdf:resource="http://identifiers.org/obo.chebi/CHEBI:18059"/>
                  <rdf:li rdf:resource="http://identifiers.org/kegg.compound/C01356"/>
                </rdf:Bag>
              </bqbiol:is>
            </rdf:Description>
          </rdf:RDF>
        </annotation>
      </speciesType>
      <speciesType metaid="meta_t_0532" sboTerm="SBO:0000247" id="t_0532" name="lipoamide">
        <annotation>
          <rdf:RDF>
            <rdf:Description rdf:about="#meta_t_0532">
              <bqbiol:is>
                <rdf:Bag>
                  <rdf:li rdf:resource="http://identifiers.org/obo.chebi/CHEBI:17460"/>
                  <rdf:li rdf:resource="http://identifiers.org/kegg.compound/C00248"/>
                </rdf:Bag>
              </bqbiol:is>
            </rdf:Description>
          </rdf:RDF>
        </annotation>
      </speciesType>
      <speciesType metaid="meta_t_0533" sboTerm="SBO:0000247" id="t_0533" name="lipoylprotein">
        <annotation>
          <rdf:RDF>
            <rdf:Description rdf:about="#meta_t_0533">
              <bqbiol:is>
                <rdf:Bag>
                  <rdf:li rdf:resource="http://identifiers.org/obo.chebi/CHEBI:15804"/>
                  <rdf:li rdf:resource="http://identifiers.org/kegg.compound/C02051"/>
                </rdf:Bag>
              </bqbiol:is>
            </rdf:Description>
          </rdf:RDF>
        </annotation>
      </speciesType>
      <speciesType metaid="meta_t_0534" sboTerm="SBO:0000247" id="t_0534" name="Lys-tRNA(Lys)">
        <annotation>
          <rdf:RDF>
            <rdf:Description rdf:about="#meta_t_0534">
              <bqbiol:is>
                <rdf:Bag>
                  <rdf:li rdf:resource="http://identifiers.org/obo.chebi/CHEBI:16047"/>
                  <rdf:li rdf:resource="http://identifiers.org/kegg.compound/C01931"/>
                </rdf:Bag>
              </bqbiol:is>
            </rdf:Description>
          </rdf:RDF>
        </annotation>
      </speciesType>
      <speciesType metaid="meta_t_0535" sboTerm="SBO:0000247" id="t_0535" name="malonyl-CoA">
        <annotation>
          <rdf:RDF>
            <rdf:Description rdf:about="#meta_t_0535">
              <bqbiol:is>
                <rdf:Bag>
                  <rdf:li rdf:resource="http://identifiers.org/obo.chebi/CHEBI:57384"/>
                  <rdf:li rdf:resource="http://identifiers.org/kegg.compound/C00083"/>
                </rdf:Bag>
              </bqbiol:is>
            </rdf:Description>
          </rdf:RDF>
        </annotation>
      </speciesType>
      <speciesType metaid="meta_t_0536" sboTerm="SBO:0000247" id="t_0536" name="maltose">
        <annotation>
          <rdf:RDF>
            <rdf:Description rdf:about="#meta_t_0536">
              <bqbiol:is>
                <rdf:Bag>
                  <rdf:li rdf:resource="http://identifiers.org/obo.chebi/CHEBI:17306"/>
                  <rdf:li rdf:resource="http://identifiers.org/kegg.compound/C00208"/>
                </rdf:Bag>
              </bqbiol:is>
            </rdf:Description>
          </rdf:RDF>
        </annotation>
      </speciesType>
      <speciesType metaid="meta_t_0537" sboTerm="SBO:0000247" id="t_0537" name="mannan">
        <annotation>
          <rdf:RDF>
            <rdf:Description rdf:about="#meta_t_0537">
              <bqbiol:is>
                <rdf:Bag>
                  <rdf:li rdf:resource="http://identifiers.org/obo.chebi/CHEBI:28808"/>
                  <rdf:li rdf:resource="http://identifiers.org/kegg.compound/C00464"/>
                </rdf:Bag>
              </bqbiol:is>
            </rdf:Description>
          </rdf:RDF>
        </annotation>
      </speciesType>
      <speciesType metaid="meta_t_0538" sboTerm="SBO:0000247" id="t_0538" name="mannose-(1D-myo-inositol 1-phosphate)2">
        <annotation>
          <rdf:RDF>
            <rdf:Description rdf:about="#meta_t_0538">
              <bqbiol:is>
                <rdf:Bag>
                  <rdf:li rdf:resource="http://identifiers.org/obo.chebi/CHEBI:60449"/>
                </rdf:Bag>
              </bqbiol:is>
            </rdf:Description>
          </rdf:RDF>
        </annotation>
      </speciesType>
      <speciesType metaid="meta_t_0539" sboTerm="SBO:0000247" id="t_0539" name="mannose-1D-myo-inositol 1-phosphate">
        <annotation>
          <rdf:RDF>
            <rdf:Description rdf:about="#meta_t_0539">
              <bqbiol:is>
                <rdf:Bag>
                  <rdf:li rdf:resource="http://identifiers.org/obo.chebi/CHEBI:60448"/>
                </rdf:Bag>
              </bqbiol:is>
            </rdf:Description>
          </rdf:RDF>
        </annotation>
      </speciesType>
      <speciesType metaid="meta_t_0540" sboTerm="SBO:0000247" id="t_0540" name="mannosylinositol phosphorylceramide">
        <annotation>
          <rdf:RDF>
            <rdf:Description rdf:about="#meta_t_0540">
              <bqbiol:is>
                <rdf:Bag>
                  <rdf:li rdf:resource="http://identifiers.org/obo.chebi/CHEBI:25168"/>
                </rdf:Bag>
              </bqbiol:is>
            </rdf:Description>
          </rdf:RDF>
        </annotation>
      </speciesType>
      <speciesType metaid="meta_t_0541" sboTerm="SBO:0000247" id="t_0541" name="mannosylinositol phosphorylceramide A (C24)">
        <annotation>
          <rdf:RDF>
            <rdf:Description rdf:about="#meta_t_0541">
              <bqbiol:is>
                <rdf:Bag>
                  <rdf:li rdf:resource="http://identifiers.org/obo.chebi/CHEBI:60416"/>
                </rdf:Bag>
              </bqbiol:is>
            </rdf:Description>
          </rdf:RDF>
        </annotation>
      </speciesType>
      <speciesType metaid="meta_t_0542" sboTerm="SBO:0000247" id="t_0542" name="mannosylinositol phosphorylceramide A (C26)">
        <annotation>
          <rdf:RDF>
            <rdf:Description rdf:about="#meta_t_0542">
              <bqbiol:is>
                <rdf:Bag>
                  <rdf:li rdf:resource="http://identifiers.org/obo.chebi/CHEBI:62706"/>
                </rdf:Bag>
              </bqbiol:is>
            </rdf:Description>
          </rdf:RDF>
        </annotation>
      </speciesType>
      <speciesType metaid="meta_t_0543" sboTerm="SBO:0000247" id="t_0543" name="mannosylinositol phosphorylceramide B (C24)">
        <annotation>
          <rdf:RDF>
            <rdf:Description rdf:about="#meta_t_0543">
              <bqbiol:is>
                <rdf:Bag>
                  <rdf:li rdf:resource="http://identifiers.org/obo.chebi/CHEBI:60420"/>
                </rdf:Bag>
              </bqbiol:is>
            </rdf:Description>
          </rdf:RDF>
        </annotation>
      </speciesType>
      <speciesType metaid="meta_t_0544" sboTerm="SBO:0000247" id="t_0544" name="mannosylinositol phosphorylceramide B (C26)">
        <annotation>
          <rdf:RDF>
            <rdf:Description rdf:about="#meta_t_0544">
              <bqbiol:is>
                <rdf:Bag>
                  <rdf:li rdf:resource="http://identifiers.org/obo.chebi/CHEBI:62710"/>
                </rdf:Bag>
              </bqbiol:is>
            </rdf:Description>
          </rdf:RDF>
        </annotation>
      </speciesType>
      <speciesType metaid="meta_t_0545" sboTerm="SBO:0000247" id="t_0545" name="mannosylinositol phosphorylceramide B&apos; (C24)">
        <annotation>
          <rdf:RDF>
            <rdf:Description rdf:about="#meta_t_0545">
              <bqbiol:is>
                <rdf:Bag>
                  <rdf:li rdf:resource="http://identifiers.org/obo.chebi/CHEBI:60418"/>
                </rdf:Bag>
              </bqbiol:is>
            </rdf:Description>
          </rdf:RDF>
        </annotation>
      </speciesType>
      <speciesType metaid="meta_t_0546" sboTerm="SBO:0000247" id="t_0546" name="mannosylinositol phosphorylceramide B&apos; (C26)">
        <annotation>
          <rdf:RDF>
            <rdf:Description rdf:about="#meta_t_0546">
              <bqbiol:is>
                <rdf:Bag>
                  <rdf:li rdf:resource="http://identifiers.org/obo.chebi/CHEBI:62708"/>
                </rdf:Bag>
              </bqbiol:is>
            </rdf:Description>
          </rdf:RDF>
        </annotation>
      </speciesType>
      <speciesType metaid="meta_t_0547" sboTerm="SBO:0000247" id="t_0547" name="mannosylinositol phosphorylceramide C (C24)">
        <annotation>
          <rdf:RDF>
            <rdf:Description rdf:about="#meta_t_0547">
              <bqbiol:is>
                <rdf:Bag>
                  <rdf:li rdf:resource="http://identifiers.org/obo.chebi/CHEBI:60422"/>
                </rdf:Bag>
              </bqbiol:is>
            </rdf:Description>
          </rdf:RDF>
        </annotation>
      </speciesType>
      <speciesType metaid="meta_t_0548" sboTerm="SBO:0000247" id="t_0548" name="mannosylinositol phosphorylceramide C (C26)">
        <annotation>
          <rdf:RDF>
            <rdf:Description rdf:about="#meta_t_0548">
              <bqbiol:is>
                <rdf:Bag>
                  <rdf:li rdf:resource="http://identifiers.org/obo.chebi/CHEBI:62712"/>
                </rdf:Bag>
              </bqbiol:is>
            </rdf:Description>
          </rdf:RDF>
        </annotation>
      </speciesType>
      <speciesType metaid="meta_t_0549" sboTerm="SBO:0000247" id="t_0549" name="mannosylinositol phosphorylceramide D (C24)">
        <annotation>
          <rdf:RDF>
            <rdf:Description rdf:about="#meta_t_0549">
              <bqbiol:is>
                <rdf:Bag>
                  <rdf:li rdf:resource="http://identifiers.org/obo.chebi/CHEBI:60435"/>
                </rdf:Bag>
              </bqbiol:is>
            </rdf:Description>
          </rdf:RDF>
        </annotation>
      </speciesType>
      <speciesType metaid="meta_t_0550" sboTerm="SBO:0000247" id="t_0550" name="mannosylinositol phosphorylceramide D (C26)">
        <annotation>
          <rdf:RDF>
            <rdf:Description rdf:about="#meta_t_0550">
              <bqbiol:is>
                <rdf:Bag>
                  <rdf:li rdf:resource="http://identifiers.org/obo.chebi/CHEBI:62683"/>
                </rdf:Bag>
              </bqbiol:is>
            </rdf:Description>
          </rdf:RDF>
        </annotation>
      </speciesType>
      <speciesType metaid="meta_t_0552" sboTerm="SBO:0000247" id="t_0552" name="Met-tRNA(Met)">
        <annotation>
          <rdf:RDF>
            <rdf:Description rdf:about="#meta_t_0552">
              <bqbiol:is>
                <rdf:Bag>
                  <rdf:li rdf:resource="http://identifiers.org/obo.chebi/CHEBI:16635"/>
                  <rdf:li rdf:resource="http://identifiers.org/kegg.compound/C02430"/>
                </rdf:Bag>
              </bqbiol:is>
            </rdf:Description>
          </rdf:RDF>
        </annotation>
      </speciesType>
      <speciesType metaid="meta_t_0553" sboTerm="SBO:0000247" id="t_0553" name="methanethiol">
        <annotation>
          <rdf:RDF>
            <rdf:Description rdf:about="#meta_t_0553">
              <bqbiol:is>
                <rdf:Bag>
                  <rdf:li rdf:resource="http://identifiers.org/obo.chebi/CHEBI:16007"/>
                  <rdf:li rdf:resource="http://identifiers.org/kegg.compound/C00409"/>
                </rdf:Bag>
              </bqbiol:is>
            </rdf:Description>
          </rdf:RDF>
        </annotation>
      </speciesType>
      <speciesType metaid="meta_t_0554" sboTerm="SBO:0000247" id="t_0554" name="methylglyoxal">
        <annotation>
          <rdf:RDF>
            <rdf:Description rdf:about="#meta_t_0554">
              <bqbiol:is>
                <rdf:Bag>
                  <rdf:li rdf:resource="http://identifiers.org/obo.chebi/CHEBI:17158"/>
                  <rdf:li rdf:resource="http://identifiers.org/kegg.compound/C00546"/>
                </rdf:Bag>
              </bqbiol:is>
            </rdf:Description>
          </rdf:RDF>
        </annotation>
      </speciesType>
      <speciesType metaid="meta_t_0555" sboTerm="SBO:0000247" id="t_0555" name="myo-inositol">
        <annotation>
          <rdf:RDF>
            <rdf:Description rdf:about="#meta_t_0555">
              <bqbiol:is>
                <rdf:Bag>
                  <rdf:li rdf:resource="http://identifiers.org/obo.chebi/CHEBI:17268"/>
                  <rdf:li rdf:resource="http://identifiers.org/kegg.compound/C00137"/>
                </rdf:Bag>
              </bqbiol:is>
            </rdf:Description>
          </rdf:RDF>
        </annotation>
      </speciesType>
      <speciesType metaid="meta_t_0556" sboTerm="SBO:0000247" id="t_0556" name="myo-inositol 1,3,4,5,6-pentakisphosphate">
        <annotation>
          <rdf:RDF>
            <rdf:Description rdf:about="#meta_t_0556">
              <bqbiol:is>
                <rdf:Bag>
                  <rdf:li rdf:resource="http://identifiers.org/obo.chebi/CHEBI:57733"/>
                  <rdf:li rdf:resource="http://identifiers.org/kegg.compound/C01284"/>
                </rdf:Bag>
              </bqbiol:is>
            </rdf:Description>
          </rdf:RDF>
        </annotation>
      </speciesType>
      <speciesType metaid="meta_t_0557" sboTerm="SBO:0000247" id="t_0557" name="myo-inositol hexakisphosphate">
        <annotation>
          <rdf:RDF>
            <rdf:Description rdf:about="#meta_t_0557">
              <bqbiol:is>
                <rdf:Bag>
                  <rdf:li rdf:resource="http://identifiers.org/obo.chebi/CHEBI:58130"/>
                  <rdf:li rdf:resource="http://identifiers.org/kegg.compound/C01204"/>
                </rdf:Bag>
              </bqbiol:is>
            </rdf:Description>
          </rdf:RDF>
        </annotation>
      </speciesType>
      <speciesType metaid="meta_t_0558" sboTerm="SBO:0000247" id="t_0558" name="myristate">
        <annotation>
          <rdf:RDF>
            <rdf:Description rdf:about="#meta_t_0558">
              <bqbiol:is>
                <rdf:Bag>
                  <rdf:li rdf:resource="http://identifiers.org/obo.chebi/CHEBI:30807"/>
                  <rdf:li rdf:resource="http://identifiers.org/kegg.compound/C06424"/>
                </rdf:Bag>
              </bqbiol:is>
            </rdf:Description>
          </rdf:RDF>
        </annotation>
      </speciesType>
      <speciesType metaid="meta_t_0559" sboTerm="SBO:0000247" id="t_0559" name="myristoleate">
        <annotation>
          <rdf:RDF>
            <rdf:Description rdf:about="#meta_t_0559">
              <bqbiol:is>
                <rdf:Bag>
                  <rdf:li rdf:resource="http://identifiers.org/obo.chebi/CHEBI:32370"/>
                  <rdf:li rdf:resource="http://identifiers.org/kegg.compound/C08322"/>
                </rdf:Bag>
              </bqbiol:is>
            </rdf:Description>
          </rdf:RDF>
        </annotation>
      </speciesType>
      <speciesType metaid="meta_t_0560" sboTerm="SBO:0000247" id="t_0560" name="myristoyl-ACP">
        <annotation>
          <rdf:RDF>
            <rdf:Description rdf:about="#meta_t_0560">
              <bqbiol:is>
                <rdf:Bag>
                  <rdf:li rdf:resource="http://identifiers.org/obo.chebi/CHEBI:50651"/>
                  <rdf:li rdf:resource="http://identifiers.org/kegg.compound/C05761"/>
                </rdf:Bag>
              </bqbiol:is>
            </rdf:Description>
          </rdf:RDF>
        </annotation>
      </speciesType>
      <speciesType metaid="meta_t_0561" sboTerm="SBO:0000247" id="t_0561" name="myristoyl-CoA">
        <annotation>
          <rdf:RDF>
            <rdf:Description rdf:about="#meta_t_0561">
              <bqbiol:is>
                <rdf:Bag>
                  <rdf:li rdf:resource="http://identifiers.org/obo.chebi/CHEBI:57385"/>
                  <rdf:li rdf:resource="http://identifiers.org/kegg.compound/C02593"/>
                </rdf:Bag>
              </bqbiol:is>
            </rdf:Description>
          </rdf:RDF>
        </annotation>
      </speciesType>
      <speciesType metaid="meta_t_0562" sboTerm="SBO:0000247" id="t_0562" name="N(1)-acetylspermidine">
        <annotation>
          <rdf:RDF>
            <rdf:Description rdf:about="#meta_t_0562">
              <bqbiol:is>
                <rdf:Bag>
                  <rdf:li rdf:resource="http://identifiers.org/obo.chebi/CHEBI:58324"/>
                  <rdf:li rdf:resource="http://identifiers.org/kegg.compound/C00612"/>
                </rdf:Bag>
              </bqbiol:is>
            </rdf:Description>
          </rdf:RDF>
        </annotation>
      </speciesType>
      <speciesType metaid="meta_t_0563" sboTerm="SBO:0000247" id="t_0563" name="N(1)-acetylspermine">
        <annotation>
          <rdf:RDF>
            <rdf:Description rdf:about="#meta_t_0563">
              <bqbiol:is>
                <rdf:Bag>
                  <rdf:li rdf:resource="http://identifiers.org/obo.chebi/CHEBI:58101"/>
                  <rdf:li rdf:resource="http://identifiers.org/kegg.compound/C02567"/>
                </rdf:Bag>
              </bqbiol:is>
            </rdf:Description>
          </rdf:RDF>
        </annotation>
      </speciesType>
      <speciesType metaid="meta_t_0564" sboTerm="SBO:0000247" id="t_0564" name="N(2)-acetyl-L-ornithine">
        <annotation>
          <rdf:RDF>
            <rdf:Description rdf:about="#meta_t_0564">
              <bqbiol:is>
                <rdf:Bag>
                  <rdf:li rdf:resource="http://identifiers.org/obo.chebi/CHEBI:16543"/>
                  <rdf:li rdf:resource="http://identifiers.org/kegg.compound/C00437"/>
                </rdf:Bag>
              </bqbiol:is>
            </rdf:Description>
          </rdf:RDF>
        </annotation>
      </speciesType>
      <speciesType metaid="meta_t_0565" sboTerm="SBO:0000247" id="t_0565" name="N(pros)-methyl-L-histidine">
        <annotation>
          <rdf:RDF>
            <rdf:Description rdf:about="#meta_t_0565">
              <bqbiol:is>
                <rdf:Bag>
                  <rdf:li rdf:resource="http://identifiers.org/obo.chebi/CHEBI:27596"/>
                  <rdf:li rdf:resource="http://identifiers.org/kegg.compound/C01152"/>
                </rdf:Bag>
              </bqbiol:is>
            </rdf:Description>
          </rdf:RDF>
        </annotation>
      </speciesType>
      <speciesType metaid="meta_t_0566" sboTerm="SBO:0000247" id="t_0566" name="N,N&apos;-diacetylchitobiosyldiphosphodolichol">
        <annotation>
          <rdf:RDF>
            <rdf:Description rdf:about="#meta_t_0566">
              <bqbiol:is>
                <rdf:Bag>
                  <rdf:li rdf:resource="http://identifiers.org/obo.chebi/CHEBI:12427"/>
                  <rdf:li rdf:resource="http://identifiers.org/kegg.compound/C04537"/>
                </rdf:Bag>
              </bqbiol:is>
            </rdf:Description>
          </rdf:RDF>
        </annotation>
      </speciesType>
      <speciesType metaid="meta_t_0567" sboTerm="SBO:0000247" id="t_0567" name="N,N&apos;-diformyldityrosine">
        <annotation>
          <rdf:RDF>
            <rdf:Description rdf:about="#meta_t_0567">
              <bqbiol:is>
                <rdf:Bag>
                  <rdf:li rdf:resource="http://identifiers.org/obo.chebi/CHEBI:50611"/>
                </rdf:Bag>
              </bqbiol:is>
            </rdf:Description>
          </rdf:RDF>
        </annotation>
      </speciesType>
      <speciesType metaid="meta_t_0568" sboTerm="SBO:0000247" id="t_0568" name="N-(5-phospho-beta-D-ribosyl)anthranilate">
        <annotation>
          <rdf:RDF>
            <rdf:Description rdf:about="#meta_t_0568">
              <bqbiol:is>
                <rdf:Bag>
                  <rdf:li rdf:resource="http://identifiers.org/obo.chebi/CHEBI:18277"/>
                  <rdf:li rdf:resource="http://identifiers.org/kegg.compound/C04302"/>
                </rdf:Bag>
              </bqbiol:is>
            </rdf:Description>
          </rdf:RDF>
        </annotation>
      </speciesType>
      <speciesType metaid="meta_t_0569" sboTerm="SBO:0000247" id="t_0569" name="N-[(R)-4-phosphonopantothenoyl]-L-cysteine">
        <annotation>
          <rdf:RDF>
            <rdf:Description rdf:about="#meta_t_0569">
              <bqbiol:is>
                <rdf:Bag>
                  <rdf:li rdf:resource="http://identifiers.org/obo.chebi/CHEBI:59458"/>
                  <rdf:li rdf:resource="http://identifiers.org/kegg.compound/C04352"/>
                </rdf:Bag>
              </bqbiol:is>
            </rdf:Description>
          </rdf:RDF>
        </annotation>
      </speciesType>
      <speciesType metaid="meta_t_0570" sboTerm="SBO:0000247" id="t_0570" name="N-acetyl-alpha-D-glucosamine 1-phosphate">
        <annotation>
          <rdf:RDF>
            <rdf:Description rdf:about="#meta_t_0570">
              <bqbiol:is>
                <rdf:Bag>
                  <rdf:li rdf:resource="http://identifiers.org/obo.chebi/CHEBI:16446"/>
                  <rdf:li rdf:resource="http://identifiers.org/kegg.compound/C04501"/>
                </rdf:Bag>
              </bqbiol:is>
            </rdf:Description>
          </rdf:RDF>
        </annotation>
      </speciesType>
      <speciesType metaid="meta_t_0571" sboTerm="SBO:0000247" id="t_0571" name="N-acetyl-D-glucosamine 6-phosphate">
        <annotation>
          <rdf:RDF>
            <rdf:Description rdf:about="#meta_t_0571">
              <bqbiol:is>
                <rdf:Bag>
                  <rdf:li rdf:resource="http://identifiers.org/obo.chebi/CHEBI:57513"/>
                  <rdf:li rdf:resource="http://identifiers.org/kegg.compound/C00357"/>
                </rdf:Bag>
              </bqbiol:is>
            </rdf:Description>
          </rdf:RDF>
        </annotation>
      </speciesType>
      <speciesType metaid="meta_t_0572" sboTerm="SBO:0000247" id="t_0572" name="N-acetyl-L-gamma-glutamyl phosphate">
        <annotation>
          <rdf:RDF>
            <rdf:Description rdf:about="#meta_t_0572">
              <bqbiol:is>
                <rdf:Bag>
                  <rdf:li rdf:resource="http://identifiers.org/obo.chebi/CHEBI:57936"/>
                  <rdf:li rdf:resource="http://identifiers.org/kegg.compound/C04133"/>
                </rdf:Bag>
              </bqbiol:is>
            </rdf:Description>
          </rdf:RDF>
        </annotation>
      </speciesType>
      <speciesType metaid="meta_t_0573" sboTerm="SBO:0000247" id="t_0573" name="N-acetyl-L-glutamate">
        <annotation>
          <rdf:RDF>
            <rdf:Description rdf:about="#meta_t_0573">
              <bqbiol:is>
                <rdf:Bag>
                  <rdf:li rdf:resource="http://identifiers.org/obo.chebi/CHEBI:44337"/>
                  <rdf:li rdf:resource="http://identifiers.org/kegg.compound/C00624"/>
                </rdf:Bag>
              </bqbiol:is>
            </rdf:Description>
          </rdf:RDF>
        </annotation>
      </speciesType>
      <speciesType metaid="meta_t_0574" sboTerm="SBO:0000247" id="t_0574" name="N-acetylputrescine">
        <annotation>
          <rdf:RDF>
            <rdf:Description rdf:about="#meta_t_0574">
              <bqbiol:is>
                <rdf:Bag>
                  <rdf:li rdf:resource="http://identifiers.org/obo.chebi/CHEBI:58263"/>
                  <rdf:li rdf:resource="http://identifiers.org/kegg.compound/C02714"/>
                </rdf:Bag>
              </bqbiol:is>
            </rdf:Description>
          </rdf:RDF>
        </annotation>
      </speciesType>
      <speciesType metaid="meta_t_0575" sboTerm="SBO:0000247" id="t_0575" name="N-carbamoyl-L-aspartate">
        <annotation>
          <rdf:RDF>
            <rdf:Description rdf:about="#meta_t_0575">
              <bqbiol:is>
                <rdf:Bag>
                  <rdf:li rdf:resource="http://identifiers.org/obo.chebi/CHEBI:32814"/>
                  <rdf:li rdf:resource="http://identifiers.org/kegg.compound/C00438"/>
                </rdf:Bag>
              </bqbiol:is>
            </rdf:Description>
          </rdf:RDF>
        </annotation>
      </speciesType>
      <speciesType metaid="meta_t_0576" sboTerm="SBO:0000247" id="t_0576" name="N-formyl-L-kynurenine">
        <annotation>
          <rdf:RDF>
            <rdf:Description rdf:about="#meta_t_0576">
              <bqbiol:is>
                <rdf:Bag>
                  <rdf:li rdf:resource="http://identifiers.org/obo.chebi/CHEBI:30249"/>
                  <rdf:li rdf:resource="http://identifiers.org/kegg.compound/C02700"/>
                </rdf:Bag>
              </bqbiol:is>
            </rdf:Description>
          </rdf:RDF>
        </annotation>
      </speciesType>
      <speciesType metaid="meta_t_0577" sboTerm="SBO:0000247" id="t_0577" name="N-formyl-L-tyrosine">
        <annotation>
          <rdf:RDF>
            <rdf:Description rdf:about="#meta_t_0577">
              <bqbiol:is>
                <rdf:Bag>
                  <rdf:li rdf:resource="http://identifiers.org/obo.chebi/CHEBI:50603"/>
                </rdf:Bag>
              </bqbiol:is>
            </rdf:Description>
          </rdf:RDF>
        </annotation>
      </speciesType>
      <speciesType metaid="meta_t_0579" sboTerm="SBO:0000247" id="t_0579" name="NAD">
        <annotation>
          <rdf:RDF>
            <rdf:Description rdf:about="#meta_t_0579">
              <bqbiol:is>
                <rdf:Bag>
                  <rdf:li rdf:resource="http://identifiers.org/obo.chebi/CHEBI:57540"/>
                  <rdf:li rdf:resource="http://identifiers.org/kegg.compound/C00003"/>
                </rdf:Bag>
              </bqbiol:is>
            </rdf:Description>
          </rdf:RDF>
        </annotation>
      </speciesType>
      <speciesType metaid="meta_t_0580" sboTerm="SBO:0000247" id="t_0580" name="NADH">
        <annotation>
          <rdf:RDF>
            <rdf:Description rdf:about="#meta_t_0580">
              <bqbiol:is>
                <rdf:Bag>
                  <rdf:li rdf:resource="http://identifiers.org/obo.chebi/CHEBI:57945"/>
                  <rdf:li rdf:resource="http://identifiers.org/kegg.compound/C00004"/>
                </rdf:Bag>
              </bqbiol:is>
            </rdf:Description>
          </rdf:RDF>
        </annotation>
      </speciesType>
      <speciesType metaid="meta_t_0581" sboTerm="SBO:0000247" id="t_0581" name="NADP(+)">
        <annotation>
          <rdf:RDF>
            <rdf:Description rdf:about="#meta_t_0581">
              <bqbiol:is>
                <rdf:Bag>
                  <rdf:li rdf:resource="http://identifiers.org/obo.chebi/CHEBI:58349"/>
                  <rdf:li rdf:resource="http://identifiers.org/kegg.compound/C00006"/>
                </rdf:Bag>
              </bqbiol:is>
            </rdf:Description>
          </rdf:RDF>
        </annotation>
      </speciesType>
      <speciesType metaid="meta_t_0582" sboTerm="SBO:0000247" id="t_0582" name="NADPH">
        <annotation>
          <rdf:RDF>
            <rdf:Description rdf:about="#meta_t_0582">
              <bqbiol:is>
                <rdf:Bag>
                  <rdf:li rdf:resource="http://identifiers.org/obo.chebi/CHEBI:57783"/>
                  <rdf:li rdf:resource="http://identifiers.org/kegg.compound/C00005"/>
                </rdf:Bag>
              </bqbiol:is>
            </rdf:Description>
          </rdf:RDF>
        </annotation>
      </speciesType>
      <speciesType metaid="meta_t_0583" sboTerm="SBO:0000247" id="t_0583" name="nicotinamide">
        <annotation>
          <rdf:RDF>
            <rdf:Description rdf:about="#meta_t_0583">
              <bqbiol:is>
                <rdf:Bag>
                  <rdf:li rdf:resource="http://identifiers.org/obo.chebi/CHEBI:17154"/>
                  <rdf:li rdf:resource="http://identifiers.org/kegg.compound/C00153"/>
                </rdf:Bag>
              </bqbiol:is>
            </rdf:Description>
          </rdf:RDF>
        </annotation>
      </speciesType>
      <speciesType metaid="meta_t_0584" sboTerm="SBO:0000247" id="t_0584" name="nicotinamide ribose">
        <annotation>
          <rdf:RDF>
            <rdf:Description rdf:about="#meta_t_0584">
              <bqbiol:is>
                <rdf:Bag>
                  <rdf:li rdf:resource="http://identifiers.org/obo.chebi/CHEBI:15927"/>
                  <rdf:li rdf:resource="http://identifiers.org/kegg.compound/C03150"/>
                </rdf:Bag>
              </bqbiol:is>
            </rdf:Description>
          </rdf:RDF>
        </annotation>
      </speciesType>
      <speciesType metaid="meta_t_0585" sboTerm="SBO:0000247" id="t_0585" name="nicotinate">
        <annotation>
          <rdf:RDF>
            <rdf:Description rdf:about="#meta_t_0585">
              <bqbiol:is>
                <rdf:Bag>
                  <rdf:li rdf:resource="http://identifiers.org/obo.chebi/CHEBI:32544"/>
                  <rdf:li rdf:resource="http://identifiers.org/kegg.compound/C00253"/>
                </rdf:Bag>
              </bqbiol:is>
            </rdf:Description>
          </rdf:RDF>
        </annotation>
      </speciesType>
      <speciesType metaid="meta_t_0586" sboTerm="SBO:0000247" id="t_0586" name="nicotinic acid D-ribonucleotide">
        <annotation>
          <rdf:RDF>
            <rdf:Description rdf:about="#meta_t_0586">
              <bqbiol:is>
                <rdf:Bag>
                  <rdf:li rdf:resource="http://identifiers.org/obo.chebi/CHEBI:57502"/>
                  <rdf:li rdf:resource="http://identifiers.org/kegg.compound/C01185"/>
                </rdf:Bag>
              </bqbiol:is>
            </rdf:Description>
          </rdf:RDF>
        </annotation>
      </speciesType>
      <speciesType metaid="meta_t_0587" sboTerm="SBO:0000247" id="t_0587" name="NMN">
        <annotation>
          <rdf:RDF>
            <rdf:Description rdf:about="#meta_t_0587">
              <bqbiol:is>
                <rdf:Bag>
                  <rdf:li rdf:resource="http://identifiers.org/obo.chebi/CHEBI:14649"/>
                  <rdf:li rdf:resource="http://identifiers.org/kegg.compound/C00455"/>
                </rdf:Bag>
              </bqbiol:is>
            </rdf:Description>
          </rdf:RDF>
        </annotation>
      </speciesType>
      <speciesType metaid="meta_t_0588" sboTerm="SBO:0000247" id="t_0588" name="nonadecaprenyl diphosphate">
        <annotation>
          <rdf:RDF>
            <rdf:Description rdf:about="#meta_t_0588">
              <bqbiol:is>
                <rdf:Bag>
                  <rdf:li rdf:resource="http://identifiers.org/obo.chebi/CHEBI:53034"/>
                </rdf:Bag>
              </bqbiol:is>
            </rdf:Description>
          </rdf:RDF>
        </annotation>
      </speciesType>
      <speciesType metaid="meta_t_0589" sboTerm="SBO:0000247" id="t_0589" name="nonaprenyl 4-hydroxybenzoate">
        <annotation>
          <rdf:RDF>
            <rdf:Description rdf:about="#meta_t_0589">
              <bqbiol:is>
                <rdf:Bag>
                  <rdf:li rdf:resource="http://identifiers.org/obo.chebi/CHEBI:18162"/>
                  <rdf:li rdf:resource="http://identifiers.org/kegg.compound/C03885"/>
                </rdf:Bag>
              </bqbiol:is>
            </rdf:Description>
          </rdf:RDF>
        </annotation>
      </speciesType>
      <speciesType metaid="meta_t_0590" sboTerm="SBO:0000247" id="t_0590" name="nonaprenyl diphosphate">
        <annotation>
          <rdf:RDF>
            <rdf:Description rdf:about="#meta_t_0590">
              <bqbiol:is>
                <rdf:Bag>
                  <rdf:li rdf:resource="http://identifiers.org/obo.chebi/CHEBI:53044"/>
                  <rdf:li rdf:resource="http://identifiers.org/kegg.compound/C04145"/>
                </rdf:Bag>
              </bqbiol:is>
            </rdf:Description>
          </rdf:RDF>
        </annotation>
      </speciesType>
      <speciesType metaid="meta_t_0591" sboTerm="SBO:0000247" id="t_0591" name="O-acetyl-L-homoserine">
        <annotation>
          <rdf:RDF>
            <rdf:Description rdf:about="#meta_t_0591">
              <bqbiol:is>
                <rdf:Bag>
                  <rdf:li rdf:resource="http://identifiers.org/obo.chebi/CHEBI:16288"/>
                  <rdf:li rdf:resource="http://identifiers.org/kegg.compound/C01077"/>
                </rdf:Bag>
              </bqbiol:is>
            </rdf:Description>
          </rdf:RDF>
        </annotation>
      </speciesType>
      <speciesType metaid="meta_t_0592" sboTerm="SBO:0000247" id="t_0592" name="O-acetyl-L-serine">
        <annotation>
          <rdf:RDF>
            <rdf:Description rdf:about="#meta_t_0592">
              <bqbiol:is>
                <rdf:Bag>
                  <rdf:li rdf:resource="http://identifiers.org/obo.chebi/CHEBI:17981"/>
                  <rdf:li rdf:resource="http://identifiers.org/kegg.compound/C00979"/>
                </rdf:Bag>
              </bqbiol:is>
            </rdf:Description>
          </rdf:RDF>
        </annotation>
      </speciesType>
      <speciesType metaid="meta_t_0593" sboTerm="SBO:0000247" id="t_0593" name="O-acetylcarnitine">
        <annotation>
          <rdf:RDF>
            <rdf:Description rdf:about="#meta_t_0593">
              <bqbiol:is>
                <rdf:Bag>
                  <rdf:li rdf:resource="http://identifiers.org/obo.chebi/CHEBI:57589"/>
                  <rdf:li rdf:resource="http://identifiers.org/kegg.compound/C02571"/>
                </rdf:Bag>
              </bqbiol:is>
            </rdf:Description>
          </rdf:RDF>
        </annotation>
      </speciesType>
      <speciesType metaid="meta_t_0594" sboTerm="SBO:0000247" id="t_0594" name="O-phospho-L-homoserine">
        <annotation>
          <rdf:RDF>
            <rdf:Description rdf:about="#meta_t_0594">
              <bqbiol:is>
                <rdf:Bag>
                  <rdf:li rdf:resource="http://identifiers.org/obo.chebi/CHEBI:57590"/>
                  <rdf:li rdf:resource="http://identifiers.org/kegg.compound/C01102"/>
                </rdf:Bag>
              </bqbiol:is>
            </rdf:Description>
          </rdf:RDF>
        </annotation>
      </speciesType>
      <speciesType metaid="meta_t_0595" sboTerm="SBO:0000247" id="t_0595" name="O-phosphoethanolamine">
        <annotation>
          <rdf:RDF>
            <rdf:Description rdf:about="#meta_t_0595">
              <bqbiol:is>
                <rdf:Bag>
                  <rdf:li rdf:resource="http://identifiers.org/obo.chebi/CHEBI:58190"/>
                  <rdf:li rdf:resource="http://identifiers.org/kegg.compound/C00346"/>
                </rdf:Bag>
              </bqbiol:is>
            </rdf:Description>
          </rdf:RDF>
        </annotation>
      </speciesType>
      <speciesType metaid="meta_t_0596" sboTerm="SBO:0000247" id="t_0596" name="O-succinyl-L-homoserine">
        <annotation>
          <rdf:RDF>
            <rdf:Description rdf:about="#meta_t_0596">
              <bqbiol:is>
                <rdf:Bag>
                  <rdf:li rdf:resource="http://identifiers.org/obo.chebi/CHEBI:57661"/>
                  <rdf:li rdf:resource="http://identifiers.org/kegg.compound/C01118"/>
                </rdf:Bag>
              </bqbiol:is>
            </rdf:Description>
          </rdf:RDF>
        </annotation>
      </speciesType>
      <speciesType sboTerm="SBO:0000247" id="t_0597" name="octadec-9-ynoyl-ACP"/>
      <speciesType metaid="meta_t_0598" sboTerm="SBO:0000247" id="t_0598" name="octadec-9-ynoyl-CoA">
        <annotation>
          <rdf:RDF>
            <rdf:Description rdf:about="#meta_t_0598">
              <bqbiol:is>
                <rdf:Bag>
                  <rdf:li rdf:resource="http://identifiers.org/obo.chebi/CHEBI:53151"/>
                </rdf:Bag>
              </bqbiol:is>
            </rdf:Description>
          </rdf:RDF>
        </annotation>
      </speciesType>
      <speciesType metaid="meta_t_0599" sboTerm="SBO:0000247" id="t_0599" name="octadecaprenyl diphosphate">
        <annotation>
          <rdf:RDF>
            <rdf:Description rdf:about="#meta_t_0599">
              <bqbiol:is>
                <rdf:Bag>
                  <rdf:li rdf:resource="http://identifiers.org/obo.chebi/CHEBI:53035"/>
                </rdf:Bag>
              </bqbiol:is>
            </rdf:Description>
          </rdf:RDF>
        </annotation>
      </speciesType>
      <speciesType metaid="meta_t_0600" sboTerm="SBO:0000247" id="t_0600" name="octanoate">
        <annotation>
          <rdf:RDF>
            <rdf:Description rdf:about="#meta_t_0600">
              <bqbiol:is>
                <rdf:Bag>
                  <rdf:li rdf:resource="http://identifiers.org/obo.chebi/CHEBI:25646"/>
                  <rdf:li rdf:resource="http://identifiers.org/kegg.compound/C06423"/>
                </rdf:Bag>
              </bqbiol:is>
            </rdf:Description>
          </rdf:RDF>
        </annotation>
      </speciesType>
      <speciesType metaid="meta_t_0601" sboTerm="SBO:0000247" id="t_0601" name="octanoyl-ACP">
        <annotation>
          <rdf:RDF>
            <rdf:Description rdf:about="#meta_t_0601">
              <bqbiol:is>
                <rdf:Bag>
                  <rdf:li rdf:resource="http://identifiers.org/obo.chebi/CHEBI:7725"/>
                  <rdf:li rdf:resource="http://identifiers.org/kegg.compound/C05752"/>
                </rdf:Bag>
              </bqbiol:is>
            </rdf:Description>
          </rdf:RDF>
        </annotation>
      </speciesType>
      <speciesType metaid="meta_t_0602" sboTerm="SBO:0000247" id="t_0602" name="octanoyl-CoA">
        <annotation>
          <rdf:RDF>
            <rdf:Description rdf:about="#meta_t_0602">
              <bqbiol:is>
                <rdf:Bag>
                  <rdf:li rdf:resource="http://identifiers.org/obo.chebi/CHEBI:57386"/>
                  <rdf:li rdf:resource="http://identifiers.org/kegg.compound/C01944"/>
                </rdf:Bag>
              </bqbiol:is>
            </rdf:Description>
          </rdf:RDF>
        </annotation>
      </speciesType>
      <speciesType metaid="meta_t_0603" sboTerm="SBO:0000247" id="t_0603" name="octaprenyl diphosphate">
        <annotation>
          <rdf:RDF>
            <rdf:Description rdf:about="#meta_t_0603">
              <bqbiol:is>
                <rdf:Bag>
                  <rdf:li rdf:resource="http://identifiers.org/obo.chebi/CHEBI:53045"/>
                  <rdf:li rdf:resource="http://identifiers.org/kegg.compound/C04146"/>
                </rdf:Bag>
              </bqbiol:is>
            </rdf:Description>
          </rdf:RDF>
        </annotation>
      </speciesType>
      <speciesType metaid="meta_t_0604" sboTerm="SBO:0000247" id="t_0604" name="oleate">
        <annotation>
          <rdf:RDF>
            <rdf:Description rdf:about="#meta_t_0604">
              <bqbiol:is>
                <rdf:Bag>
                  <rdf:li rdf:resource="http://identifiers.org/obo.chebi/CHEBI:30823"/>
                  <rdf:li rdf:resource="http://identifiers.org/kegg.compound/C00712"/>
                </rdf:Bag>
              </bqbiol:is>
            </rdf:Description>
          </rdf:RDF>
        </annotation>
      </speciesType>
      <speciesType metaid="meta_t_0605" sboTerm="SBO:0000247" id="t_0605" name="oleoyl-CoA">
        <annotation>
          <rdf:RDF>
            <rdf:Description rdf:about="#meta_t_0605">
              <bqbiol:is>
                <rdf:Bag>
                  <rdf:li rdf:resource="http://identifiers.org/obo.chebi/CHEBI:57387"/>
                  <rdf:li rdf:resource="http://identifiers.org/kegg.compound/C00510"/>
                </rdf:Bag>
              </bqbiol:is>
            </rdf:Description>
          </rdf:RDF>
        </annotation>
      </speciesType>
      <speciesType metaid="meta_t_0606" sboTerm="SBO:0000247" id="t_0606" name="ornithine">
        <annotation>
          <rdf:RDF>
            <rdf:Description rdf:about="#meta_t_0606">
              <bqbiol:is>
                <rdf:Bag>
                  <rdf:li rdf:resource="http://identifiers.org/obo.chebi/CHEBI:46912"/>
                  <rdf:li rdf:resource="http://identifiers.org/kegg.compound/C01602"/>
                </rdf:Bag>
              </bqbiol:is>
            </rdf:Description>
          </rdf:RDF>
        </annotation>
      </speciesType>
      <speciesType metaid="meta_t_0607" sboTerm="SBO:0000247" id="t_0607" name="orotate">
        <annotation>
          <rdf:RDF>
            <rdf:Description rdf:about="#meta_t_0607">
              <bqbiol:is>
                <rdf:Bag>
                  <rdf:li rdf:resource="http://identifiers.org/obo.chebi/CHEBI:30839"/>
                  <rdf:li rdf:resource="http://identifiers.org/kegg.compound/C00295"/>
                </rdf:Bag>
              </bqbiol:is>
            </rdf:Description>
          </rdf:RDF>
        </annotation>
      </speciesType>
      <speciesType metaid="meta_t_0608" sboTerm="SBO:0000247" id="t_0608" name="orotidine 5&apos;-(dihydrogen phosphate)">
        <annotation>
          <rdf:RDF>
            <rdf:Description rdf:about="#meta_t_0608">
              <bqbiol:is>
                <rdf:Bag>
                  <rdf:li rdf:resource="http://identifiers.org/obo.chebi/CHEBI:57538"/>
                  <rdf:li rdf:resource="http://identifiers.org/kegg.compound/C01103"/>
                </rdf:Bag>
              </bqbiol:is>
            </rdf:Description>
          </rdf:RDF>
        </annotation>
      </speciesType>
      <speciesType metaid="meta_t_0609" sboTerm="SBO:0000247" id="t_0609" name="oxaloacetate">
        <annotation>
          <rdf:RDF>
            <rdf:Description rdf:about="#meta_t_0609">
              <bqbiol:is>
                <rdf:Bag>
                  <rdf:li rdf:resource="http://identifiers.org/obo.chebi/CHEBI:16452"/>
                  <rdf:li rdf:resource="http://identifiers.org/kegg.compound/C00036"/>
                </rdf:Bag>
              </bqbiol:is>
            </rdf:Description>
          </rdf:RDF>
        </annotation>
      </speciesType>
      <speciesType metaid="meta_t_0610" sboTerm="SBO:0000247" id="t_0610" name="oxygen">
        <annotation>
          <rdf:RDF>
            <rdf:Description rdf:about="#meta_t_0610">
              <bqbiol:is>
                <rdf:Bag>
                  <rdf:li rdf:resource="http://identifiers.org/obo.chebi/CHEBI:15379"/>
                  <rdf:li rdf:resource="http://identifiers.org/kegg.compound/C00007"/>
                </rdf:Bag>
              </bqbiol:is>
            </rdf:Description>
          </rdf:RDF>
        </annotation>
      </speciesType>
      <speciesType metaid="meta_t_0612" sboTerm="SBO:0000247" id="t_0612" name="P(1),P(4)-bis(5&apos;-adenosyl) tetraphosphate">
        <annotation>
          <rdf:RDF>
            <rdf:Description rdf:about="#meta_t_0612">
              <bqbiol:is>
                <rdf:Bag>
                  <rdf:li rdf:resource="http://identifiers.org/obo.chebi/CHEBI:58141"/>
                  <rdf:li rdf:resource="http://identifiers.org/kegg.compound/C01260"/>
                </rdf:Bag>
              </bqbiol:is>
            </rdf:Description>
          </rdf:RDF>
        </annotation>
      </speciesType>
      <speciesType metaid="meta_t_0613" sboTerm="SBO:0000247" id="t_0613" name="P(1),P(4)-bis(5&apos;-guanosyl) tetraphosphate">
        <annotation>
          <rdf:RDF>
            <rdf:Description rdf:about="#meta_t_0613">
              <bqbiol:is>
                <rdf:Bag>
                  <rdf:li rdf:resource="http://identifiers.org/obo.chebi/CHEBI:57553"/>
                  <rdf:li rdf:resource="http://identifiers.org/kegg.compound/C01261"/>
                </rdf:Bag>
              </bqbiol:is>
            </rdf:Description>
          </rdf:RDF>
        </annotation>
      </speciesType>
      <speciesType metaid="meta_t_0614" sboTerm="SBO:0000247" id="t_0614" name="P1-(5&apos;-adenosyl),P4-(5&apos;-guanosyl) tetraphosphate">
        <annotation>
          <rdf:RDF>
            <rdf:Description rdf:about="#meta_t_0614">
              <bqbiol:is>
                <rdf:Bag>
                  <rdf:li rdf:resource="http://identifiers.org/obo.chebi/CHEBI:52968"/>
                </rdf:Bag>
              </bqbiol:is>
            </rdf:Description>
          </rdf:RDF>
        </annotation>
      </speciesType>
      <speciesType metaid="meta_t_0615" sboTerm="SBO:0000247" id="t_0615" name="palmitate">
        <annotation>
          <rdf:RDF>
            <rdf:Description rdf:about="#meta_t_0615">
              <bqbiol:is>
                <rdf:Bag>
                  <rdf:li rdf:resource="http://identifiers.org/obo.chebi/CHEBI:7896"/>
                  <rdf:li rdf:resource="http://identifiers.org/kegg.compound/C00249"/>
                </rdf:Bag>
              </bqbiol:is>
            </rdf:Description>
          </rdf:RDF>
        </annotation>
      </speciesType>
      <speciesType metaid="meta_t_0616" sboTerm="SBO:0000247" id="t_0616" name="palmitoleate">
        <annotation>
          <rdf:RDF>
            <rdf:Description rdf:about="#meta_t_0616">
              <bqbiol:is>
                <rdf:Bag>
                  <rdf:li rdf:resource="http://identifiers.org/obo.chebi/CHEBI:32372"/>
                  <rdf:li rdf:resource="http://identifiers.org/kegg.compound/C08362"/>
                </rdf:Bag>
              </bqbiol:is>
            </rdf:Description>
          </rdf:RDF>
        </annotation>
      </speciesType>
      <speciesType metaid="meta_t_0617" sboTerm="SBO:0000247" id="t_0617" name="palmitoleoyl-CoA">
        <annotation>
          <rdf:RDF>
            <rdf:Description rdf:about="#meta_t_0617">
              <bqbiol:is>
                <rdf:Bag>
                  <rdf:li rdf:resource="http://identifiers.org/obo.chebi/CHEBI:61540"/>
                </rdf:Bag>
              </bqbiol:is>
            </rdf:Description>
          </rdf:RDF>
        </annotation>
      </speciesType>
      <speciesType metaid="meta_t_0618" sboTerm="SBO:0000247" id="t_0618" name="palmitoyl-ACP">
        <annotation>
          <rdf:RDF>
            <rdf:Description rdf:about="#meta_t_0618">
              <bqbiol:is>
                <rdf:Bag>
                  <rdf:li rdf:resource="http://identifiers.org/obo.chebi/CHEBI:5697"/>
                  <rdf:li rdf:resource="http://identifiers.org/kegg.compound/C05764"/>
                </rdf:Bag>
              </bqbiol:is>
            </rdf:Description>
          </rdf:RDF>
        </annotation>
      </speciesType>
      <speciesType metaid="meta_t_0619" sboTerm="SBO:0000247" id="t_0619" name="palmitoyl-CoA">
        <annotation>
          <rdf:RDF>
            <rdf:Description rdf:about="#meta_t_0619">
              <bqbiol:is>
                <rdf:Bag>
                  <rdf:li rdf:resource="http://identifiers.org/obo.chebi/CHEBI:57379"/>
                  <rdf:li rdf:resource="http://identifiers.org/kegg.compound/C00154"/>
                </rdf:Bag>
              </bqbiol:is>
            </rdf:Description>
          </rdf:RDF>
        </annotation>
      </speciesType>
      <speciesType metaid="meta_t_0620" sboTerm="SBO:0000247" id="t_0620" name="pantetheine 4&apos;-phosphate">
        <annotation>
          <rdf:RDF>
            <rdf:Description rdf:about="#meta_t_0620">
              <bqbiol:is>
                <rdf:Bag>
                  <rdf:li rdf:resource="http://identifiers.org/obo.chebi/CHEBI:47942"/>
                  <rdf:li rdf:resource="http://identifiers.org/kegg.compound/C01134"/>
                </rdf:Bag>
              </bqbiol:is>
            </rdf:Description>
          </rdf:RDF>
        </annotation>
      </speciesType>
      <speciesType metaid="meta_t_0621" sboTerm="SBO:0000247" id="t_0621" name="pectin">
        <annotation>
          <rdf:RDF>
            <rdf:Description rdf:about="#meta_t_0621">
              <bqbiol:is>
                <rdf:Bag>
                  <rdf:li rdf:resource="http://identifiers.org/obo.chebi/CHEBI:17309"/>
                  <rdf:li rdf:resource="http://identifiers.org/kegg.compound/C00714"/>
                </rdf:Bag>
              </bqbiol:is>
            </rdf:Description>
          </rdf:RDF>
        </annotation>
      </speciesType>
      <speciesType metaid="meta_t_0622" sboTerm="SBO:0000247" id="t_0622" name="pentadecaprenyl diphosphate">
        <annotation>
          <rdf:RDF>
            <rdf:Description rdf:about="#meta_t_0622">
              <bqbiol:is>
                <rdf:Bag>
                  <rdf:li rdf:resource="http://identifiers.org/obo.chebi/CHEBI:53038"/>
                </rdf:Bag>
              </bqbiol:is>
            </rdf:Description>
          </rdf:RDF>
        </annotation>
      </speciesType>
      <speciesType metaid="meta_t_0623" sboTerm="SBO:0000247" id="t_0623" name="pentaprenyl diphosphate">
        <annotation>
          <rdf:RDF>
            <rdf:Description rdf:about="#meta_t_0623">
              <bqbiol:is>
                <rdf:Bag>
                  <rdf:li rdf:resource="http://identifiers.org/obo.chebi/CHEBI:53048"/>
                  <rdf:li rdf:resource="http://identifiers.org/kegg.compound/C04217"/>
                </rdf:Bag>
              </bqbiol:is>
            </rdf:Description>
          </rdf:RDF>
        </annotation>
      </speciesType>
      <speciesType metaid="meta_t_0624" sboTerm="SBO:0000247" id="t_0624" name="Phe-tRNA(Phe)">
        <annotation>
          <rdf:RDF>
            <rdf:Description rdf:about="#meta_t_0624">
              <bqbiol:is>
                <rdf:Bag>
                  <rdf:li rdf:resource="http://identifiers.org/obo.chebi/CHEBI:29153"/>
                  <rdf:li rdf:resource="http://identifiers.org/kegg.compound/C03511"/>
                </rdf:Bag>
              </bqbiol:is>
            </rdf:Description>
          </rdf:RDF>
        </annotation>
      </speciesType>
      <speciesType metaid="meta_t_0625" sboTerm="SBO:0000247" id="t_0625" name="phenethyl acetate">
        <annotation>
          <rdf:RDF>
            <rdf:Description rdf:about="#meta_t_0625">
              <bqbiol:is>
                <rdf:Bag>
                  <rdf:li rdf:resource="http://identifiers.org/obo.chebi/CHEBI:31988"/>
                  <rdf:li rdf:resource="http://identifiers.org/kegg.compound/C12303"/>
                </rdf:Bag>
              </bqbiol:is>
            </rdf:Description>
          </rdf:RDF>
        </annotation>
      </speciesType>
      <speciesType metaid="meta_t_0626" sboTerm="SBO:0000247" id="t_0626" name="phenylacetaldehyde">
        <annotation>
          <rdf:RDF>
            <rdf:Description rdf:about="#meta_t_0626">
              <bqbiol:is>
                <rdf:Bag>
                  <rdf:li rdf:resource="http://identifiers.org/obo.chebi/CHEBI:16424"/>
                  <rdf:li rdf:resource="http://identifiers.org/kegg.compound/C00601"/>
                </rdf:Bag>
              </bqbiol:is>
            </rdf:Description>
          </rdf:RDF>
        </annotation>
      </speciesType>
      <speciesType metaid="meta_t_0627" sboTerm="SBO:0000247" id="t_0627" name="phenylacetic acid">
        <annotation>
          <rdf:RDF>
            <rdf:Description rdf:about="#meta_t_0627">
              <bqbiol:is>
                <rdf:Bag>
                  <rdf:li rdf:resource="http://identifiers.org/obo.chebi/CHEBI:18401"/>
                  <rdf:li rdf:resource="http://identifiers.org/kegg.compound/C07086"/>
                </rdf:Bag>
              </bqbiol:is>
            </rdf:Description>
          </rdf:RDF>
        </annotation>
      </speciesType>
      <speciesType metaid="meta_t_0628" sboTerm="SBO:0000247" id="t_0628" name="phosphate">
        <annotation>
          <rdf:RDF>
            <rdf:Description rdf:about="#meta_t_0628">
              <bqbiol:is>
                <rdf:Bag>
                  <rdf:li rdf:resource="http://identifiers.org/obo.chebi/CHEBI:43474"/>
                  <rdf:li rdf:resource="http://identifiers.org/kegg.compound/C00009"/>
                </rdf:Bag>
              </bqbiol:is>
            </rdf:Description>
          </rdf:RDF>
        </annotation>
      </speciesType>
      <speciesType metaid="meta_t_0629" sboTerm="SBO:0000247" id="t_0629" name="phosphatidate">
        <annotation>
          <rdf:RDF>
            <rdf:Description rdf:about="#meta_t_0629">
              <bqbiol:is>
                <rdf:Bag>
                  <rdf:li rdf:resource="http://identifiers.org/obo.chebi/CHEBI:57739"/>
                  <rdf:li rdf:resource="http://identifiers.org/kegg.compound/C00416"/>
                </rdf:Bag>
              </bqbiol:is>
            </rdf:Description>
          </rdf:RDF>
        </annotation>
      </speciesType>
      <speciesType metaid="meta_t_0630" sboTerm="SBO:0000247" id="t_0630" name="phosphatidyl-L-serine">
        <annotation>
          <rdf:RDF>
            <rdf:Description rdf:about="#meta_t_0630">
              <bqbiol:is>
                <rdf:Bag>
                  <rdf:li rdf:resource="http://identifiers.org/obo.chebi/CHEBI:18303"/>
                  <rdf:li rdf:resource="http://identifiers.org/kegg.compound/C02737"/>
                </rdf:Bag>
              </bqbiol:is>
            </rdf:Description>
          </rdf:RDF>
        </annotation>
      </speciesType>
      <speciesType metaid="meta_t_0631" sboTerm="SBO:0000247" id="t_0631" name="phosphatidyl-N,N-dimethylethanolamine">
        <annotation>
          <rdf:RDF>
            <rdf:Description rdf:about="#meta_t_0631">
              <bqbiol:is>
                <rdf:Bag>
                  <rdf:li rdf:resource="http://identifiers.org/obo.chebi/CHEBI:52332"/>
                  <rdf:li rdf:resource="http://identifiers.org/kegg.compound/C04308"/>
                </rdf:Bag>
              </bqbiol:is>
            </rdf:Description>
          </rdf:RDF>
        </annotation>
      </speciesType>
      <speciesType metaid="meta_t_0632" sboTerm="SBO:0000247" id="t_0632" name="phosphatidyl-N-methylethanolamine">
        <annotation>
          <rdf:RDF>
            <rdf:Description rdf:about="#meta_t_0632">
              <bqbiol:is>
                <rdf:Bag>
                  <rdf:li rdf:resource="http://identifiers.org/obo.chebi/CHEBI:15958"/>
                  <rdf:li rdf:resource="http://identifiers.org/kegg.compound/C01241"/>
                </rdf:Bag>
              </bqbiol:is>
            </rdf:Description>
          </rdf:RDF>
        </annotation>
      </speciesType>
      <speciesType metaid="meta_t_0633" sboTerm="SBO:0000247" id="t_0633" name="phosphatidylcholine">
        <annotation>
          <rdf:RDF>
            <rdf:Description rdf:about="#meta_t_0633">
              <bqbiol:is>
                <rdf:Bag>
                  <rdf:li rdf:resource="http://identifiers.org/obo.chebi/CHEBI:49183"/>
                  <rdf:li rdf:resource="http://identifiers.org/kegg.compound/C00157"/>
                </rdf:Bag>
              </bqbiol:is>
            </rdf:Description>
          </rdf:RDF>
        </annotation>
      </speciesType>
      <speciesType metaid="meta_t_0634" sboTerm="SBO:0000247" id="t_0634" name="phosphatidylethanolamine">
        <annotation>
          <rdf:RDF>
            <rdf:Description rdf:about="#meta_t_0634">
              <bqbiol:is>
                <rdf:Bag>
                  <rdf:li rdf:resource="http://identifiers.org/obo.chebi/CHEBI:16038"/>
                  <rdf:li rdf:resource="http://identifiers.org/kegg.compound/C00350"/>
                </rdf:Bag>
              </bqbiol:is>
            </rdf:Description>
          </rdf:RDF>
        </annotation>
      </speciesType>
      <speciesType metaid="meta_t_0635" sboTerm="SBO:0000247" id="t_0635" name="phosphatidylglycerol">
        <annotation>
          <rdf:RDF>
            <rdf:Description rdf:about="#meta_t_0635">
              <bqbiol:is>
                <rdf:Bag>
                  <rdf:li rdf:resource="http://identifiers.org/obo.chebi/CHEBI:60523"/>
                  <rdf:li rdf:resource="http://identifiers.org/kegg.compound/C00344"/>
                </rdf:Bag>
              </bqbiol:is>
            </rdf:Description>
          </rdf:RDF>
        </annotation>
      </speciesType>
      <speciesType metaid="meta_t_0636" sboTerm="SBO:0000247" id="t_0636" name="phosphatidylinositol">
        <annotation>
          <rdf:RDF>
            <rdf:Description rdf:about="#meta_t_0636">
              <bqbiol:is>
                <rdf:Bag>
                  <rdf:li rdf:resource="http://identifiers.org/obo.chebi/CHEBI:28874"/>
                </rdf:Bag>
              </bqbiol:is>
            </rdf:Description>
          </rdf:RDF>
        </annotation>
      </speciesType>
      <speciesType metaid="meta_t_0637" sboTerm="SBO:0000247" id="t_0637" name="phosphoenolpyruvate">
        <annotation>
          <rdf:RDF>
            <rdf:Description rdf:about="#meta_t_0637">
              <bqbiol:is>
                <rdf:Bag>
                  <rdf:li rdf:resource="http://identifiers.org/obo.chebi/CHEBI:58702"/>
                  <rdf:li rdf:resource="http://identifiers.org/kegg.compound/C00074"/>
                </rdf:Bag>
              </bqbiol:is>
            </rdf:Description>
          </rdf:RDF>
        </annotation>
      </speciesType>
      <speciesType metaid="meta_t_0639" sboTerm="SBO:0000247" id="t_0639" name="phosphoribosyl-carboxy-aminoimidazole">
        <annotation>
          <rdf:RDF>
            <rdf:Description rdf:about="#meta_t_0639">
              <bqbiol:is>
                <rdf:Bag>
                  <rdf:li rdf:resource="http://identifiers.org/obo.chebi/CHEBI:58564"/>
                  <rdf:li rdf:resource="http://identifiers.org/kegg.compound/C04751"/>
                </rdf:Bag>
              </bqbiol:is>
            </rdf:Description>
          </rdf:RDF>
        </annotation>
      </speciesType>
      <speciesType metaid="meta_t_0640" sboTerm="SBO:0000247" id="t_0640" name="phosphoribosyl-formamido-carboxamide">
        <annotation>
          <rdf:RDF>
            <rdf:Description rdf:about="#meta_t_0640">
              <bqbiol:is>
                <rdf:Bag>
                  <rdf:li rdf:resource="http://identifiers.org/obo.chebi/CHEBI:58467"/>
                  <rdf:li rdf:resource="http://identifiers.org/kegg.compound/C04734"/>
                </rdf:Bag>
              </bqbiol:is>
            </rdf:Description>
          </rdf:RDF>
        </annotation>
      </speciesType>
      <speciesType metaid="meta_t_0641" sboTerm="SBO:0000247" id="t_0641" name="phytosphingosine">
        <annotation>
          <rdf:RDF>
            <rdf:Description rdf:about="#meta_t_0641">
              <bqbiol:is>
                <rdf:Bag>
                  <rdf:li rdf:resource="http://identifiers.org/obo.chebi/CHEBI:46961"/>
                  <rdf:li rdf:resource="http://identifiers.org/kegg.compound/C12144"/>
                </rdf:Bag>
              </bqbiol:is>
            </rdf:Description>
          </rdf:RDF>
        </annotation>
      </speciesType>
      <speciesType metaid="meta_t_0642" sboTerm="SBO:0000247" id="t_0642" name="phytosphingosine 1-phosphate">
        <annotation>
          <rdf:RDF>
            <rdf:Description rdf:about="#meta_t_0642">
              <bqbiol:is>
                <rdf:Bag>
                  <rdf:li rdf:resource="http://identifiers.org/obo.chebi/CHEBI:46970"/>
                </rdf:Bag>
              </bqbiol:is>
            </rdf:Description>
          </rdf:RDF>
        </annotation>
      </speciesType>
      <speciesType metaid="meta_t_0643" sboTerm="SBO:0000247" id="t_0643" name="pimeloyl-CoA">
        <annotation>
          <rdf:RDF>
            <rdf:Description rdf:about="#meta_t_0643">
              <bqbiol:is>
                <rdf:Bag>
                  <rdf:li rdf:resource="http://identifiers.org/obo.chebi/CHEBI:57360"/>
                  <rdf:li rdf:resource="http://identifiers.org/kegg.compound/C01063"/>
                </rdf:Bag>
              </bqbiol:is>
            </rdf:Description>
          </rdf:RDF>
        </annotation>
      </speciesType>
      <speciesType metaid="meta_t_0644" sboTerm="SBO:0000247" id="t_0644" name="polysulphur">
        <annotation>
          <rdf:RDF>
            <rdf:Description rdf:about="#meta_t_0644">
              <bqbiol:is>
                <rdf:Bag>
                  <rdf:li rdf:resource="http://identifiers.org/obo.chebi/CHEBI:17909"/>
                  <rdf:li rdf:resource="http://identifiers.org/kegg.compound/C00087"/>
                </rdf:Bag>
              </bqbiol:is>
            </rdf:Description>
          </rdf:RDF>
        </annotation>
      </speciesType>
      <speciesType metaid="meta_t_0645" sboTerm="SBO:0000247" id="t_0645" name="porphobilinogen">
        <annotation>
          <rdf:RDF>
            <rdf:Description rdf:about="#meta_t_0645">
              <bqbiol:is>
                <rdf:Bag>
                  <rdf:li rdf:resource="http://identifiers.org/obo.chebi/CHEBI:58126"/>
                  <rdf:li rdf:resource="http://identifiers.org/kegg.compound/C00931"/>
                </rdf:Bag>
              </bqbiol:is>
            </rdf:Description>
          </rdf:RDF>
        </annotation>
      </speciesType>
      <speciesType metaid="meta_t_0646" sboTerm="SBO:0000247" id="t_0646" name="potassium">
        <annotation>
          <rdf:RDF>
            <rdf:Description rdf:about="#meta_t_0646">
              <bqbiol:is>
                <rdf:Bag>
                  <rdf:li rdf:resource="http://identifiers.org/obo.chebi/CHEBI:26216"/>
                  <rdf:li rdf:resource="http://identifiers.org/kegg.compound/C00238"/>
                </rdf:Bag>
              </bqbiol:is>
            </rdf:Description>
          </rdf:RDF>
        </annotation>
      </speciesType>
      <speciesType metaid="meta_t_0647" sboTerm="SBO:0000247" id="t_0647" name="precorrin-2">
        <annotation>
          <rdf:RDF>
            <rdf:Description rdf:about="#meta_t_0647">
              <bqbiol:is>
                <rdf:Bag>
                  <rdf:li rdf:resource="http://identifiers.org/obo.chebi/CHEBI:58827"/>
                  <rdf:li rdf:resource="http://identifiers.org/kegg.compound/C02463"/>
                </rdf:Bag>
              </bqbiol:is>
            </rdf:Description>
          </rdf:RDF>
        </annotation>
      </speciesType>
      <speciesType metaid="meta_t_0648" sboTerm="SBO:0000247" id="t_0648" name="prenyl diphosphate">
        <annotation>
          <rdf:RDF>
            <rdf:Description rdf:about="#meta_t_0648">
              <bqbiol:is>
                <rdf:Bag>
                  <rdf:li rdf:resource="http://identifiers.org/obo.chebi/CHEBI:57623"/>
                  <rdf:li rdf:resource="http://identifiers.org/kegg.compound/C00235"/>
                </rdf:Bag>
              </bqbiol:is>
            </rdf:Description>
          </rdf:RDF>
        </annotation>
      </speciesType>
      <speciesType metaid="meta_t_0649" sboTerm="SBO:0000247" id="t_0649" name="prephenate">
        <annotation>
          <rdf:RDF>
            <rdf:Description rdf:about="#meta_t_0649">
              <bqbiol:is>
                <rdf:Bag>
                  <rdf:li rdf:resource="http://identifiers.org/obo.chebi/CHEBI:29934"/>
                  <rdf:li rdf:resource="http://identifiers.org/kegg.compound/C00254"/>
                </rdf:Bag>
              </bqbiol:is>
            </rdf:Description>
          </rdf:RDF>
        </annotation>
      </speciesType>
      <speciesType metaid="meta_t_0650" sboTerm="SBO:0000247" id="t_0650" name="preuroporphyrinogen">
        <annotation>
          <rdf:RDF>
            <rdf:Description rdf:about="#meta_t_0650">
              <bqbiol:is>
                <rdf:Bag>
                  <rdf:li rdf:resource="http://identifiers.org/obo.chebi/CHEBI:57845"/>
                  <rdf:li rdf:resource="http://identifiers.org/kegg.compound/C01024"/>
                </rdf:Bag>
              </bqbiol:is>
            </rdf:Description>
          </rdf:RDF>
        </annotation>
      </speciesType>
      <speciesType metaid="meta_t_0651" sboTerm="SBO:0000247" id="t_0651" name="Pro-tRNA(Pro)">
        <annotation>
          <rdf:RDF>
            <rdf:Description rdf:about="#meta_t_0651">
              <bqbiol:is>
                <rdf:Bag>
                  <rdf:li rdf:resource="http://identifiers.org/obo.chebi/CHEBI:29154"/>
                  <rdf:li rdf:resource="http://identifiers.org/kegg.compound/C02702"/>
                </rdf:Bag>
              </bqbiol:is>
            </rdf:Description>
          </rdf:RDF>
        </annotation>
      </speciesType>
      <speciesType metaid="meta_t_0652" sboTerm="SBO:0000247" id="t_0652" name="propionyl-CoA">
        <annotation>
          <rdf:RDF>
            <rdf:Description rdf:about="#meta_t_0652">
              <bqbiol:is>
                <rdf:Bag>
                  <rdf:li rdf:resource="http://identifiers.org/obo.chebi/CHEBI:57392"/>
                  <rdf:li rdf:resource="http://identifiers.org/kegg.compound/C00100"/>
                </rdf:Bag>
              </bqbiol:is>
            </rdf:Description>
          </rdf:RDF>
        </annotation>
      </speciesType>
      <speciesType metaid="meta_t_0653" sboTerm="SBO:0000247" id="t_0653" name="protoporphyrin">
        <annotation>
          <rdf:RDF>
            <rdf:Description rdf:about="#meta_t_0653">
              <bqbiol:is>
                <rdf:Bag>
                  <rdf:li rdf:resource="http://identifiers.org/obo.chebi/CHEBI:36159"/>
                  <rdf:li rdf:resource="http://identifiers.org/kegg.compound/C02191"/>
                </rdf:Bag>
              </bqbiol:is>
            </rdf:Description>
          </rdf:RDF>
        </annotation>
      </speciesType>
      <speciesType metaid="meta_t_0654" sboTerm="SBO:0000247" id="t_0654" name="protoporphyrinogen">
        <annotation>
          <rdf:RDF>
            <rdf:Description rdf:about="#meta_t_0654">
              <bqbiol:is>
                <rdf:Bag>
                  <rdf:li rdf:resource="http://identifiers.org/obo.chebi/CHEBI:57307"/>
                  <rdf:li rdf:resource="http://identifiers.org/kegg.compound/C01079"/>
                </rdf:Bag>
              </bqbiol:is>
            </rdf:Description>
          </rdf:RDF>
        </annotation>
      </speciesType>
      <speciesType metaid="meta_t_0655" sboTerm="SBO:0000247" id="t_0655" name="PRPP">
        <annotation>
          <rdf:RDF>
            <rdf:Description rdf:about="#meta_t_0655">
              <bqbiol:is>
                <rdf:Bag>
                  <rdf:li rdf:resource="http://identifiers.org/obo.chebi/CHEBI:58017"/>
                  <rdf:li rdf:resource="http://identifiers.org/kegg.compound/C00119"/>
                </rdf:Bag>
              </bqbiol:is>
            </rdf:Description>
          </rdf:RDF>
        </annotation>
      </speciesType>
      <speciesType metaid="meta_t_0656" sboTerm="SBO:0000247" id="t_0656" name="pseudouridine 5&apos;-phosphate">
        <annotation>
          <rdf:RDF>
            <rdf:Description rdf:about="#meta_t_0656">
              <bqbiol:is>
                <rdf:Bag>
                  <rdf:li rdf:resource="http://identifiers.org/obo.chebi/CHEBI:58380"/>
                  <rdf:li rdf:resource="http://identifiers.org/kegg.compound/C01168"/>
                </rdf:Bag>
              </bqbiol:is>
            </rdf:Description>
          </rdf:RDF>
        </annotation>
      </speciesType>
      <speciesType metaid="meta_t_0657" sboTerm="SBO:0000247" id="t_0657" name="putrescine">
        <annotation>
          <rdf:RDF>
            <rdf:Description rdf:about="#meta_t_0657">
              <bqbiol:is>
                <rdf:Bag>
                  <rdf:li rdf:resource="http://identifiers.org/obo.chebi/CHEBI:326268"/>
                  <rdf:li rdf:resource="http://identifiers.org/kegg.compound/C00134"/>
                </rdf:Bag>
              </bqbiol:is>
            </rdf:Description>
          </rdf:RDF>
        </annotation>
      </speciesType>
      <speciesType metaid="meta_t_0658" sboTerm="SBO:0000247" id="t_0658" name="pyridoxal">
        <annotation>
          <rdf:RDF>
            <rdf:Description rdf:about="#meta_t_0658">
              <bqbiol:is>
                <rdf:Bag>
                  <rdf:li rdf:resource="http://identifiers.org/obo.chebi/CHEBI:17310"/>
                  <rdf:li rdf:resource="http://identifiers.org/kegg.compound/C00250"/>
                </rdf:Bag>
              </bqbiol:is>
            </rdf:Description>
          </rdf:RDF>
        </annotation>
      </speciesType>
      <speciesType metaid="meta_t_0659" sboTerm="SBO:0000247" id="t_0659" name="pyridoxal 5&apos;-phosphate">
        <annotation>
          <rdf:RDF>
            <rdf:Description rdf:about="#meta_t_0659">
              <bqbiol:is>
                <rdf:Bag>
                  <rdf:li rdf:resource="http://identifiers.org/obo.chebi/CHEBI:597326"/>
                  <rdf:li rdf:resource="http://identifiers.org/kegg.compound/C00018"/>
                </rdf:Bag>
              </bqbiol:is>
            </rdf:Description>
          </rdf:RDF>
        </annotation>
      </speciesType>
      <speciesType metaid="meta_t_0660" sboTerm="SBO:0000247" id="t_0660" name="pyridoxamine">
        <annotation>
          <rdf:RDF>
            <rdf:Description rdf:about="#meta_t_0660">
              <bqbiol:is>
                <rdf:Bag>
                  <rdf:li rdf:resource="http://identifiers.org/obo.chebi/CHEBI:57761"/>
                  <rdf:li rdf:resource="http://identifiers.org/kegg.compound/C00534"/>
                </rdf:Bag>
              </bqbiol:is>
            </rdf:Description>
          </rdf:RDF>
        </annotation>
      </speciesType>
      <speciesType metaid="meta_t_0661" sboTerm="SBO:0000247" id="t_0661" name="pyridoxamine 5&apos;-phosphate">
        <annotation>
          <rdf:RDF>
            <rdf:Description rdf:about="#meta_t_0661">
              <bqbiol:is>
                <rdf:Bag>
                  <rdf:li rdf:resource="http://identifiers.org/obo.chebi/CHEBI:58451"/>
                  <rdf:li rdf:resource="http://identifiers.org/kegg.compound/C00647"/>
                </rdf:Bag>
              </bqbiol:is>
            </rdf:Description>
          </rdf:RDF>
        </annotation>
      </speciesType>
      <speciesType metaid="meta_t_0662" sboTerm="SBO:0000247" id="t_0662" name="pyridoxine">
        <annotation>
          <rdf:RDF>
            <rdf:Description rdf:about="#meta_t_0662">
              <bqbiol:is>
                <rdf:Bag>
                  <rdf:li rdf:resource="http://identifiers.org/obo.chebi/CHEBI:16709"/>
                  <rdf:li rdf:resource="http://identifiers.org/kegg.compound/C00314"/>
                </rdf:Bag>
              </bqbiol:is>
            </rdf:Description>
          </rdf:RDF>
        </annotation>
      </speciesType>
      <speciesType metaid="meta_t_0663" sboTerm="SBO:0000247" id="t_0663" name="pyridoxine 5&apos;-phosphate">
        <annotation>
          <rdf:RDF>
            <rdf:Description rdf:about="#meta_t_0663">
              <bqbiol:is>
                <rdf:Bag>
                  <rdf:li rdf:resource="http://identifiers.org/obo.chebi/CHEBI:58589"/>
                  <rdf:li rdf:resource="http://identifiers.org/kegg.compound/C00627"/>
                </rdf:Bag>
              </bqbiol:is>
            </rdf:Description>
          </rdf:RDF>
        </annotation>
      </speciesType>
      <speciesType metaid="meta_t_0664" sboTerm="SBO:0000247" id="t_0664" name="pyruvate">
        <annotation>
          <rdf:RDF>
            <rdf:Description rdf:about="#meta_t_0664">
              <bqbiol:is>
                <rdf:Bag>
                  <rdf:li rdf:resource="http://identifiers.org/obo.chebi/CHEBI:15361"/>
                  <rdf:li rdf:resource="http://identifiers.org/kegg.compound/C00022"/>
                </rdf:Bag>
              </bqbiol:is>
            </rdf:Description>
          </rdf:RDF>
        </annotation>
      </speciesType>
      <speciesType metaid="meta_t_0665" sboTerm="SBO:0000247" id="t_0665" name="quinolinate">
        <annotation>
          <rdf:RDF>
            <rdf:Description rdf:about="#meta_t_0665">
              <bqbiol:is>
                <rdf:Bag>
                  <rdf:li rdf:resource="http://identifiers.org/obo.chebi/CHEBI:29959"/>
                  <rdf:li rdf:resource="http://identifiers.org/kegg.compound/C03722"/>
                </rdf:Bag>
              </bqbiol:is>
            </rdf:Description>
          </rdf:RDF>
        </annotation>
      </speciesType>
      <speciesType metaid="meta_t_0666" sboTerm="SBO:0000247" id="t_0666" name="riboflavin">
        <annotation>
          <rdf:RDF>
            <rdf:Description rdf:about="#meta_t_0666">
              <bqbiol:is>
                <rdf:Bag>
                  <rdf:li rdf:resource="http://identifiers.org/obo.chebi/CHEBI:57986"/>
                  <rdf:li rdf:resource="http://identifiers.org/kegg.compound/C00255"/>
                </rdf:Bag>
              </bqbiol:is>
            </rdf:Description>
          </rdf:RDF>
        </annotation>
      </speciesType>
      <speciesType metaid="meta_t_0667" sboTerm="SBO:0000247" id="t_0667" name="ribose-5-phosphate">
        <annotation>
          <rdf:RDF>
            <rdf:Description rdf:about="#meta_t_0667">
              <bqbiol:is>
                <rdf:Bag>
                  <rdf:li rdf:resource="http://identifiers.org/obo.chebi/CHEBI:18189"/>
                  <rdf:li rdf:resource="http://identifiers.org/kegg.compound/C03736"/>
                </rdf:Bag>
              </bqbiol:is>
            </rdf:Description>
          </rdf:RDF>
        </annotation>
      </speciesType>
      <speciesType metaid="meta_t_0668" sboTerm="SBO:0000247" id="t_0668" name="S(8)-aminomethyldihydrolipoamide">
        <annotation>
          <rdf:RDF>
            <rdf:Description rdf:about="#meta_t_0668">
              <bqbiol:is>
                <rdf:Bag>
                  <rdf:li rdf:resource="http://identifiers.org/obo.chebi/CHEBI:50622"/>
                </rdf:Bag>
              </bqbiol:is>
            </rdf:Description>
          </rdf:RDF>
        </annotation>
      </speciesType>
      <speciesType metaid="meta_t_0669" sboTerm="SBO:0000247" id="t_0669" name="S(8)-aminomethyldihydrolipoylprotein">
        <annotation>
          <rdf:RDF>
            <rdf:Description rdf:about="#meta_t_0669">
              <bqbiol:is>
                <rdf:Bag>
                  <rdf:li rdf:resource="http://identifiers.org/obo.chebi/CHEBI:16882"/>
                  <rdf:li rdf:resource="http://identifiers.org/kegg.compound/C01242"/>
                </rdf:Bag>
              </bqbiol:is>
            </rdf:Description>
          </rdf:RDF>
        </annotation>
      </speciesType>
      <speciesType metaid="meta_t_0670" sboTerm="SBO:0000247" id="t_0670" name="S(8)-succinyldihydrolipoamide">
        <annotation>
          <rdf:RDF>
            <rdf:Description rdf:about="#meta_t_0670">
              <bqbiol:is>
                <rdf:Bag>
                  <rdf:li rdf:resource="http://identifiers.org/obo.chebi/CHEBI:17432"/>
                  <rdf:li rdf:resource="http://identifiers.org/kegg.compound/C01169"/>
                </rdf:Bag>
              </bqbiol:is>
            </rdf:Description>
          </rdf:RDF>
        </annotation>
      </speciesType>
      <speciesType metaid="meta_t_0671" sboTerm="SBO:0000247" id="t_0671" name="S-adenosyl-4-methylthio-2-oxobutanoate">
        <annotation>
          <rdf:RDF>
            <rdf:Description rdf:about="#meta_t_0671">
              <bqbiol:is>
                <rdf:Bag>
                  <rdf:li rdf:resource="http://identifiers.org/obo.chebi/CHEBI:16490"/>
                  <rdf:li rdf:resource="http://identifiers.org/kegg.compound/C04425"/>
                </rdf:Bag>
              </bqbiol:is>
            </rdf:Description>
          </rdf:RDF>
        </annotation>
      </speciesType>
      <speciesType metaid="meta_t_0672" sboTerm="SBO:0000247" id="t_0672" name="S-adenosyl-L-homocysteine">
        <annotation>
          <rdf:RDF>
            <rdf:Description rdf:about="#meta_t_0672">
              <bqbiol:is>
                <rdf:Bag>
                  <rdf:li rdf:resource="http://identifiers.org/obo.chebi/CHEBI:16680"/>
                  <rdf:li rdf:resource="http://identifiers.org/kegg.compound/C00021"/>
                </rdf:Bag>
              </bqbiol:is>
            </rdf:Description>
          </rdf:RDF>
        </annotation>
      </speciesType>
      <speciesType metaid="meta_t_0673" sboTerm="SBO:0000247" id="t_0673" name="S-adenosyl-L-methionine">
        <annotation>
          <rdf:RDF>
            <rdf:Description rdf:about="#meta_t_0673">
              <bqbiol:is>
                <rdf:Bag>
                  <rdf:li rdf:resource="http://identifiers.org/obo.chebi/CHEBI:15414"/>
                  <rdf:li rdf:resource="http://identifiers.org/kegg.compound/C00019"/>
                </rdf:Bag>
              </bqbiol:is>
            </rdf:Description>
          </rdf:RDF>
        </annotation>
      </speciesType>
      <speciesType metaid="meta_t_0674" sboTerm="SBO:0000247" id="t_0674" name="S-adenosylmethioninamine">
        <annotation>
          <rdf:RDF>
            <rdf:Description rdf:about="#meta_t_0674">
              <bqbiol:is>
                <rdf:Bag>
                  <rdf:li rdf:resource="http://identifiers.org/obo.chebi/CHEBI:57443"/>
                  <rdf:li rdf:resource="http://identifiers.org/kegg.compound/C01137"/>
                </rdf:Bag>
              </bqbiol:is>
            </rdf:Description>
          </rdf:RDF>
        </annotation>
      </speciesType>
      <speciesType metaid="meta_t_0675" sboTerm="SBO:0000247" id="t_0675" name="S-formylglutathione">
        <annotation>
          <rdf:RDF>
            <rdf:Description rdf:about="#meta_t_0675">
              <bqbiol:is>
                <rdf:Bag>
                  <rdf:li rdf:resource="http://identifiers.org/obo.chebi/CHEBI:57688"/>
                  <rdf:li rdf:resource="http://identifiers.org/kegg.compound/C01031"/>
                </rdf:Bag>
              </bqbiol:is>
            </rdf:Description>
          </rdf:RDF>
        </annotation>
      </speciesType>
      <speciesType metaid="meta_t_0676" sboTerm="SBO:0000247" id="t_0676" name="S-methyl-5-thio-alpha-D-ribose 1-phosphate">
        <annotation>
          <rdf:RDF>
            <rdf:Description rdf:about="#meta_t_0676">
              <bqbiol:is>
                <rdf:Bag>
                  <rdf:li rdf:resource="http://identifiers.org/obo.chebi/CHEBI:58533"/>
                  <rdf:li rdf:resource="http://identifiers.org/kegg.compound/C04188"/>
                </rdf:Bag>
              </bqbiol:is>
            </rdf:Description>
          </rdf:RDF>
        </annotation>
      </speciesType>
      <speciesType metaid="meta_t_0677" sboTerm="SBO:0000247" id="t_0677" name="S-methyl-5-thio-D-ribulose 1-phosphate">
        <annotation>
          <rdf:RDF>
            <rdf:Description rdf:about="#meta_t_0677">
              <bqbiol:is>
                <rdf:Bag>
                  <rdf:li rdf:resource="http://identifiers.org/obo.chebi/CHEBI:58548"/>
                  <rdf:li rdf:resource="http://identifiers.org/kegg.compound/C04582"/>
                </rdf:Bag>
              </bqbiol:is>
            </rdf:Description>
          </rdf:RDF>
        </annotation>
      </speciesType>
      <speciesType metaid="meta_t_0678" sboTerm="SBO:0000247" id="t_0678" name="S-methyl-L-methionine">
        <annotation>
          <rdf:RDF>
            <rdf:Description rdf:about="#meta_t_0678">
              <bqbiol:is>
                <rdf:Bag>
                  <rdf:li rdf:resource="http://identifiers.org/obo.chebi/CHEBI:17728"/>
                  <rdf:li rdf:resource="http://identifiers.org/kegg.compound/C03172"/>
                </rdf:Bag>
              </bqbiol:is>
            </rdf:Description>
          </rdf:RDF>
        </annotation>
      </speciesType>
      <speciesType metaid="meta_t_0679" sboTerm="SBO:0000247" id="t_0679" name="sedoheptulose 1,7-bisphosphate">
        <annotation>
          <rdf:RDF>
            <rdf:Description rdf:about="#meta_t_0679">
              <bqbiol:is>
                <rdf:Bag>
                  <rdf:li rdf:resource="http://identifiers.org/obo.chebi/CHEBI:58335"/>
                  <rdf:li rdf:resource="http://identifiers.org/kegg.compound/C00447"/>
                </rdf:Bag>
              </bqbiol:is>
            </rdf:Description>
          </rdf:RDF>
        </annotation>
      </speciesType>
      <speciesType metaid="meta_t_0680" sboTerm="SBO:0000247" id="t_0680" name="sedoheptulose 7-phosphate">
        <annotation>
          <rdf:RDF>
            <rdf:Description rdf:about="#meta_t_0680">
              <bqbiol:is>
                <rdf:Bag>
                  <rdf:li rdf:resource="http://identifiers.org/obo.chebi/CHEBI:57483"/>
                  <rdf:li rdf:resource="http://identifiers.org/kegg.compound/C05382"/>
                </rdf:Bag>
              </bqbiol:is>
            </rdf:Description>
          </rdf:RDF>
        </annotation>
      </speciesType>
      <speciesType metaid="meta_t_0681" sboTerm="SBO:0000247" id="t_0681" name="Ser-tRNA(Ser)">
        <annotation>
          <rdf:RDF>
            <rdf:Description rdf:about="#meta_t_0681">
              <bqbiol:is>
                <rdf:Bag>
                  <rdf:li rdf:resource="http://identifiers.org/obo.chebi/CHEBI:29162"/>
                  <rdf:li rdf:resource="http://identifiers.org/kegg.compound/C02553"/>
                </rdf:Bag>
              </bqbiol:is>
            </rdf:Description>
          </rdf:RDF>
        </annotation>
      </speciesType>
      <speciesType metaid="meta_t_0682" sboTerm="SBO:0000247" id="t_0682" name="shikimate">
        <annotation>
          <rdf:RDF>
            <rdf:Description rdf:about="#meta_t_0682">
              <bqbiol:is>
                <rdf:Bag>
                  <rdf:li rdf:resource="http://identifiers.org/obo.chebi/CHEBI:36208"/>
                  <rdf:li rdf:resource="http://identifiers.org/kegg.compound/C00493"/>
                </rdf:Bag>
              </bqbiol:is>
            </rdf:Description>
          </rdf:RDF>
        </annotation>
      </speciesType>
      <speciesType metaid="meta_t_0683" sboTerm="SBO:0000247" id="t_0683" name="siroheme">
        <annotation>
          <rdf:RDF>
            <rdf:Description rdf:about="#meta_t_0683">
              <bqbiol:is>
                <rdf:Bag>
                  <rdf:li rdf:resource="http://identifiers.org/obo.chebi/CHEBI:60052"/>
                  <rdf:li rdf:resource="http://identifiers.org/kegg.compound/C00748"/>
                </rdf:Bag>
              </bqbiol:is>
            </rdf:Description>
          </rdf:RDF>
        </annotation>
      </speciesType>
      <speciesType metaid="meta_t_0684" sboTerm="SBO:0000247" id="t_0684" name="sirohydrochlorin">
        <annotation>
          <rdf:RDF>
            <rdf:Description rdf:about="#meta_t_0684">
              <bqbiol:is>
                <rdf:Bag>
                  <rdf:li rdf:resource="http://identifiers.org/obo.chebi/CHEBI:58351"/>
                  <rdf:li rdf:resource="http://identifiers.org/kegg.compound/C05778"/>
                </rdf:Bag>
              </bqbiol:is>
            </rdf:Description>
          </rdf:RDF>
        </annotation>
      </speciesType>
      <speciesType metaid="meta_t_0685" sboTerm="SBO:0000247" id="t_0685" name="sn-glycero-3-phosphocholine">
        <annotation>
          <rdf:RDF>
            <rdf:Description rdf:about="#meta_t_0685">
              <bqbiol:is>
                <rdf:Bag>
                  <rdf:li rdf:resource="http://identifiers.org/obo.chebi/CHEBI:16870"/>
                  <rdf:li rdf:resource="http://identifiers.org/kegg.compound/C00670"/>
                </rdf:Bag>
              </bqbiol:is>
            </rdf:Description>
          </rdf:RDF>
        </annotation>
      </speciesType>
      <speciesType metaid="meta_t_0686" sboTerm="SBO:0000247" id="t_0686" name="sodium">
        <annotation>
          <rdf:RDF>
            <rdf:Description rdf:about="#meta_t_0686">
              <bqbiol:is>
                <rdf:Bag>
                  <rdf:li rdf:resource="http://identifiers.org/obo.chebi/CHEBI:26708"/>
                  <rdf:li rdf:resource="http://identifiers.org/kegg.compound/C01330"/>
                </rdf:Bag>
              </bqbiol:is>
            </rdf:Description>
          </rdf:RDF>
        </annotation>
      </speciesType>
      <speciesType metaid="meta_t_0687" sboTerm="SBO:0000247" id="t_0687" name="spermidine">
        <annotation>
          <rdf:RDF>
            <rdf:Description rdf:about="#meta_t_0687">
              <bqbiol:is>
                <rdf:Bag>
                  <rdf:li rdf:resource="http://identifiers.org/obo.chebi/CHEBI:57834"/>
                  <rdf:li rdf:resource="http://identifiers.org/kegg.compound/C00315"/>
                </rdf:Bag>
              </bqbiol:is>
            </rdf:Description>
          </rdf:RDF>
        </annotation>
      </speciesType>
      <speciesType metaid="meta_t_0688" sboTerm="SBO:0000247" id="t_0688" name="spermine">
        <annotation>
          <rdf:RDF>
            <rdf:Description rdf:about="#meta_t_0688">
              <bqbiol:is>
                <rdf:Bag>
                  <rdf:li rdf:resource="http://identifiers.org/obo.chebi/CHEBI:45725"/>
                  <rdf:li rdf:resource="http://identifiers.org/kegg.compound/C00750"/>
                </rdf:Bag>
              </bqbiol:is>
            </rdf:Description>
          </rdf:RDF>
        </annotation>
      </speciesType>
      <speciesType metaid="meta_t_0689" sboTerm="SBO:0000247" id="t_0689" name="sphinganine">
        <annotation>
          <rdf:RDF>
            <rdf:Description rdf:about="#meta_t_0689">
              <bqbiol:is>
                <rdf:Bag>
                  <rdf:li rdf:resource="http://identifiers.org/obo.chebi/CHEBI:57817"/>
                  <rdf:li rdf:resource="http://identifiers.org/kegg.compound/C00836"/>
                </rdf:Bag>
              </bqbiol:is>
            </rdf:Description>
          </rdf:RDF>
        </annotation>
      </speciesType>
      <speciesType metaid="meta_t_0690" sboTerm="SBO:0000247" id="t_0690" name="sphinganine 1-phosphate">
        <annotation>
          <rdf:RDF>
            <rdf:Description rdf:about="#meta_t_0690">
              <bqbiol:is>
                <rdf:Bag>
                  <rdf:li rdf:resource="http://identifiers.org/obo.chebi/CHEBI:57939"/>
                  <rdf:li rdf:resource="http://identifiers.org/kegg.compound/C01120"/>
                </rdf:Bag>
              </bqbiol:is>
            </rdf:Description>
          </rdf:RDF>
        </annotation>
      </speciesType>
      <speciesType metaid="meta_t_0691" sboTerm="SBO:0000247" id="t_0691" name="squalene">
        <annotation>
          <rdf:RDF>
            <rdf:Description rdf:about="#meta_t_0691">
              <bqbiol:is>
                <rdf:Bag>
                  <rdf:li rdf:resource="http://identifiers.org/obo.chebi/CHEBI:15440"/>
                  <rdf:li rdf:resource="http://identifiers.org/kegg.compound/C00751"/>
                </rdf:Bag>
              </bqbiol:is>
            </rdf:Description>
          </rdf:RDF>
        </annotation>
      </speciesType>
      <speciesType metaid="meta_t_0692" sboTerm="SBO:0000247" id="t_0692" name="stearate">
        <annotation>
          <rdf:RDF>
            <rdf:Description rdf:about="#meta_t_0692">
              <bqbiol:is>
                <rdf:Bag>
                  <rdf:li rdf:resource="http://identifiers.org/obo.chebi/CHEBI:25629"/>
                  <rdf:li rdf:resource="http://identifiers.org/kegg.compound/C01530"/>
                </rdf:Bag>
              </bqbiol:is>
            </rdf:Description>
          </rdf:RDF>
        </annotation>
      </speciesType>
      <speciesType sboTerm="SBO:0000247" id="t_0693" name="stearoyl-ACP"/>
      <speciesType metaid="meta_t_0694" sboTerm="SBO:0000247" id="t_0694" name="stearoyl-CoA">
        <annotation>
          <rdf:RDF>
            <rdf:Description rdf:about="#meta_t_0694">
              <bqbiol:is>
                <rdf:Bag>
                  <rdf:li rdf:resource="http://identifiers.org/obo.chebi/CHEBI:57394"/>
                  <rdf:li rdf:resource="http://identifiers.org/kegg.compound/C00412"/>
                </rdf:Bag>
              </bqbiol:is>
            </rdf:Description>
          </rdf:RDF>
        </annotation>
      </speciesType>
      <speciesType metaid="meta_t_0695" sboTerm="SBO:0000247" id="t_0695" name="succinate">
        <annotation>
          <rdf:RDF>
            <rdf:Description rdf:about="#meta_t_0695">
              <bqbiol:is>
                <rdf:Bag>
                  <rdf:li rdf:resource="http://identifiers.org/obo.chebi/CHEBI:30031"/>
                  <rdf:li rdf:resource="http://identifiers.org/kegg.compound/C00042"/>
                </rdf:Bag>
              </bqbiol:is>
            </rdf:Description>
          </rdf:RDF>
        </annotation>
      </speciesType>
      <speciesType metaid="meta_t_0696" sboTerm="SBO:0000247" id="t_0696" name="succinic semialdehyde">
        <annotation>
          <rdf:RDF>
            <rdf:Description rdf:about="#meta_t_0696">
              <bqbiol:is>
                <rdf:Bag>
                  <rdf:li rdf:resource="http://identifiers.org/obo.chebi/CHEBI:57706"/>
                  <rdf:li rdf:resource="http://identifiers.org/kegg.compound/C00232"/>
                </rdf:Bag>
              </bqbiol:is>
            </rdf:Description>
          </rdf:RDF>
        </annotation>
      </speciesType>
      <speciesType metaid="meta_t_0697" sboTerm="SBO:0000247" id="t_0697" name="succinyl-CoA">
        <annotation>
          <rdf:RDF>
            <rdf:Description rdf:about="#meta_t_0697">
              <bqbiol:is>
                <rdf:Bag>
                  <rdf:li rdf:resource="http://identifiers.org/obo.chebi/CHEBI:57292"/>
                  <rdf:li rdf:resource="http://identifiers.org/kegg.compound/C00091"/>
                </rdf:Bag>
              </bqbiol:is>
            </rdf:Description>
          </rdf:RDF>
        </annotation>
      </speciesType>
      <speciesType metaid="meta_t_0698" sboTerm="SBO:0000247" id="t_0698" name="sucrose">
        <annotation>
          <rdf:RDF>
            <rdf:Description rdf:about="#meta_t_0698">
              <bqbiol:is>
                <rdf:Bag>
                  <rdf:li rdf:resource="http://identifiers.org/obo.chebi/CHEBI:17992"/>
                  <rdf:li rdf:resource="http://identifiers.org/kegg.compound/C00089"/>
                </rdf:Bag>
              </bqbiol:is>
            </rdf:Description>
          </rdf:RDF>
        </annotation>
      </speciesType>
      <speciesType metaid="meta_t_0699" sboTerm="SBO:0000247" id="t_0699" name="sulphate">
        <annotation>
          <rdf:RDF>
            <rdf:Description rdf:about="#meta_t_0699">
              <bqbiol:is>
                <rdf:Bag>
                  <rdf:li rdf:resource="http://identifiers.org/obo.chebi/CHEBI:16189"/>
                  <rdf:li rdf:resource="http://identifiers.org/kegg.compound/C00059"/>
                </rdf:Bag>
              </bqbiol:is>
            </rdf:Description>
          </rdf:RDF>
        </annotation>
      </speciesType>
      <speciesType metaid="meta_t_0700" sboTerm="SBO:0000247" id="t_0700" name="sulphite">
        <annotation>
          <rdf:RDF>
            <rdf:Description rdf:about="#meta_t_0700">
              <bqbiol:is>
                <rdf:Bag>
                  <rdf:li rdf:resource="http://identifiers.org/obo.chebi/CHEBI:17137"/>
                  <rdf:li rdf:resource="http://identifiers.org/kegg.compound/C11481"/>
                </rdf:Bag>
              </bqbiol:is>
            </rdf:Description>
          </rdf:RDF>
        </annotation>
      </speciesType>
      <speciesType metaid="meta_t_0701" sboTerm="SBO:0000247" id="t_0701" name="taurine">
        <annotation>
          <rdf:RDF>
            <rdf:Description rdf:about="#meta_t_0701">
              <bqbiol:is>
                <rdf:Bag>
                  <rdf:li rdf:resource="http://identifiers.org/obo.chebi/CHEBI:15891"/>
                  <rdf:li rdf:resource="http://identifiers.org/kegg.compound/C00245"/>
                </rdf:Bag>
              </bqbiol:is>
            </rdf:Description>
          </rdf:RDF>
        </annotation>
      </speciesType>
      <speciesType metaid="meta_t_0702" sboTerm="SBO:0000247" id="t_0702" name="taurocholic acid">
        <annotation>
          <rdf:RDF>
            <rdf:Description rdf:about="#meta_t_0702">
              <bqbiol:is>
                <rdf:Bag>
                  <rdf:li rdf:resource="http://identifiers.org/obo.chebi/CHEBI:36257"/>
                  <rdf:li rdf:resource="http://identifiers.org/kegg.compound/C05122"/>
                </rdf:Bag>
              </bqbiol:is>
            </rdf:Description>
          </rdf:RDF>
        </annotation>
      </speciesType>
      <speciesType metaid="meta_t_0703" sboTerm="SBO:0000247" id="t_0703" name="TDP">
        <annotation>
          <rdf:RDF>
            <rdf:Description rdf:about="#meta_t_0703">
              <bqbiol:is>
                <rdf:Bag>
                  <rdf:li rdf:resource="http://identifiers.org/obo.chebi/CHEBI:45931"/>
                  <rdf:li rdf:resource="http://identifiers.org/kegg.compound/C00068"/>
                </rdf:Bag>
              </bqbiol:is>
            </rdf:Description>
          </rdf:RDF>
        </annotation>
      </speciesType>
      <speciesType metaid="meta_t_0704" sboTerm="SBO:0000247" id="t_0704" name="tetracosanoyl-CoA">
        <annotation>
          <rdf:RDF>
            <rdf:Description rdf:about="#meta_t_0704">
              <bqbiol:is>
                <rdf:Bag>
                  <rdf:li rdf:resource="http://identifiers.org/obo.chebi/CHEBI:52974"/>
                  <rdf:li rdf:resource="http://identifiers.org/kegg.compound/C16529"/>
                </rdf:Bag>
              </bqbiol:is>
            </rdf:Description>
          </rdf:RDF>
        </annotation>
      </speciesType>
      <speciesType metaid="meta_t_0705" sboTerm="SBO:0000247" id="t_0705" name="tetradecaprenyl diphosphate">
        <annotation>
          <rdf:RDF>
            <rdf:Description rdf:about="#meta_t_0705">
              <bqbiol:is>
                <rdf:Bag>
                  <rdf:li rdf:resource="http://identifiers.org/obo.chebi/CHEBI:53039"/>
                </rdf:Bag>
              </bqbiol:is>
            </rdf:Description>
          </rdf:RDF>
        </annotation>
      </speciesType>
      <speciesType sboTerm="SBO:0000247" id="t_0706" name="tetradecenoyl-CoA"/>
      <speciesType metaid="meta_t_0707" sboTerm="SBO:0000247" id="t_0707" name="tetrahydropteroyltri-L-glutamic acid">
        <annotation>
          <rdf:RDF>
            <rdf:Description rdf:about="#meta_t_0707">
              <bqbiol:is>
                <rdf:Bag>
                  <rdf:li rdf:resource="http://identifiers.org/obo.chebi/CHEBI:58140"/>
                  <rdf:li rdf:resource="http://identifiers.org/kegg.compound/C04144"/>
                </rdf:Bag>
              </bqbiol:is>
            </rdf:Description>
          </rdf:RDF>
        </annotation>
      </speciesType>
      <speciesType metaid="meta_t_0708" sboTerm="SBO:0000247" id="t_0708" name="THF">
        <annotation>
          <rdf:RDF>
            <rdf:Description rdf:about="#meta_t_0708">
              <bqbiol:is>
                <rdf:Bag>
                  <rdf:li rdf:resource="http://identifiers.org/obo.chebi/CHEBI:20506"/>
                  <rdf:li rdf:resource="http://identifiers.org/kegg.compound/C00101"/>
                </rdf:Bag>
              </bqbiol:is>
            </rdf:Description>
          </rdf:RDF>
        </annotation>
      </speciesType>
      <speciesType metaid="meta_t_0709" sboTerm="SBO:0000247" id="t_0709" name="thiamine">
        <annotation>
          <rdf:RDF>
            <rdf:Description rdf:about="#meta_t_0709">
              <bqbiol:is>
                <rdf:Bag>
                  <rdf:li rdf:resource="http://identifiers.org/obo.chebi/CHEBI:18385"/>
                  <rdf:li rdf:resource="http://identifiers.org/kegg.compound/C00378"/>
                </rdf:Bag>
              </bqbiol:is>
            </rdf:Description>
          </rdf:RDF>
        </annotation>
      </speciesType>
      <speciesType metaid="meta_t_0710" sboTerm="SBO:0000247" id="t_0710" name="Thr-tRNA(Thr)">
        <annotation>
          <rdf:RDF>
            <rdf:Description rdf:about="#meta_t_0710">
              <bqbiol:is>
                <rdf:Bag>
                  <rdf:li rdf:resource="http://identifiers.org/obo.chebi/CHEBI:29163"/>
                  <rdf:li rdf:resource="http://identifiers.org/kegg.compound/C02992"/>
                </rdf:Bag>
              </bqbiol:is>
            </rdf:Description>
          </rdf:RDF>
        </annotation>
      </speciesType>
      <speciesType metaid="meta_t_0711" sboTerm="SBO:0000247" id="t_0711" name="thymidine">
        <annotation>
          <rdf:RDF>
            <rdf:Description rdf:about="#meta_t_0711">
              <bqbiol:is>
                <rdf:Bag>
                  <rdf:li rdf:resource="http://identifiers.org/obo.chebi/CHEBI:17748"/>
                  <rdf:li rdf:resource="http://identifiers.org/kegg.compound/C00214"/>
                </rdf:Bag>
              </bqbiol:is>
            </rdf:Description>
          </rdf:RDF>
        </annotation>
      </speciesType>
      <speciesType metaid="meta_t_0712" sboTerm="SBO:0000247" id="t_0712" name="thymine">
        <annotation>
          <rdf:RDF>
            <rdf:Description rdf:about="#meta_t_0712">
              <bqbiol:is>
                <rdf:Bag>
                  <rdf:li rdf:resource="http://identifiers.org/obo.chebi/CHEBI:17821"/>
                  <rdf:li rdf:resource="http://identifiers.org/kegg.compound/C00178"/>
                </rdf:Bag>
              </bqbiol:is>
            </rdf:Description>
          </rdf:RDF>
        </annotation>
      </speciesType>
      <speciesType metaid="meta_t_0713" sboTerm="SBO:0000247" id="t_0713" name="TMP">
        <annotation>
          <rdf:RDF>
            <rdf:Description rdf:about="#meta_t_0713">
              <bqbiol:is>
                <rdf:Bag>
                  <rdf:li rdf:resource="http://identifiers.org/obo.chebi/CHEBI:9533"/>
                  <rdf:li rdf:resource="http://identifiers.org/kegg.compound/C01081"/>
                </rdf:Bag>
              </bqbiol:is>
            </rdf:Description>
          </rdf:RDF>
        </annotation>
      </speciesType>
      <speciesType metaid="meta_t_0714" sboTerm="SBO:0000247" id="t_0714" name="trans-2,3-didehydroacyl-CoA">
        <annotation>
          <rdf:RDF>
            <rdf:Description rdf:about="#meta_t_0714">
              <bqbiol:is>
                <rdf:Bag>
                  <rdf:li rdf:resource="http://identifiers.org/obo.chebi/CHEBI:50998"/>
                  <rdf:li rdf:resource="http://identifiers.org/kegg.compound/C00658"/>
                </rdf:Bag>
              </bqbiol:is>
            </rdf:Description>
          </rdf:RDF>
        </annotation>
      </speciesType>
      <speciesType metaid="meta_t_0715" sboTerm="SBO:0000247" id="t_0715" name="trans-4-coumarate">
        <annotation>
          <rdf:RDF>
            <rdf:Description rdf:about="#meta_t_0715">
              <bqbiol:is>
                <rdf:Bag>
                  <rdf:li rdf:resource="http://identifiers.org/obo.chebi/CHEBI:12876"/>
                  <rdf:li rdf:resource="http://identifiers.org/kegg.compound/C00811"/>
                </rdf:Bag>
              </bqbiol:is>
            </rdf:Description>
          </rdf:RDF>
        </annotation>
      </speciesType>
      <speciesType metaid="meta_t_0716" sboTerm="SBO:0000247" id="t_0716" name="trans-4-hydroxy-L-proline">
        <annotation>
          <rdf:RDF>
            <rdf:Description rdf:about="#meta_t_0716">
              <bqbiol:is>
                <rdf:Bag>
                  <rdf:li rdf:resource="http://identifiers.org/obo.chebi/CHEBI:18095"/>
                  <rdf:li rdf:resource="http://identifiers.org/kegg.compound/C01157"/>
                </rdf:Bag>
              </bqbiol:is>
            </rdf:Description>
          </rdf:RDF>
        </annotation>
      </speciesType>
      <speciesType metaid="meta_t_0717" sboTerm="SBO:0000247" id="t_0717" name="trans-aconitate">
        <annotation>
          <rdf:RDF>
            <rdf:Description rdf:about="#meta_t_0717">
              <bqbiol:is>
                <rdf:Bag>
                  <rdf:li rdf:resource="http://identifiers.org/obo.chebi/CHEBI:15708"/>
                  <rdf:li rdf:resource="http://identifiers.org/kegg.compound/C02341"/>
                </rdf:Bag>
              </bqbiol:is>
            </rdf:Description>
          </rdf:RDF>
        </annotation>
      </speciesType>
      <speciesType metaid="meta_t_0718" sboTerm="SBO:0000247" id="t_0718" name="trans-dec-2-enoyl-CoA">
        <annotation>
          <rdf:RDF>
            <rdf:Description rdf:about="#meta_t_0718">
              <bqbiol:is>
                <rdf:Bag>
                  <rdf:li rdf:resource="http://identifiers.org/obo.chebi/CHEBI:61406"/>
                  <rdf:li rdf:resource="http://identifiers.org/kegg.compound/C05275"/>
                </rdf:Bag>
              </bqbiol:is>
            </rdf:Description>
          </rdf:RDF>
        </annotation>
      </speciesType>
      <speciesType metaid="meta_t_0719" sboTerm="SBO:0000247" id="t_0719" name="trans-dodec-2-enoyl-CoA">
        <annotation>
          <rdf:RDF>
            <rdf:Description rdf:about="#meta_t_0719">
              <bqbiol:is>
                <rdf:Bag>
                  <rdf:li rdf:resource="http://identifiers.org/obo.chebi/CHEBI:57330"/>
                  <rdf:li rdf:resource="http://identifiers.org/kegg.compound/C03221"/>
                </rdf:Bag>
              </bqbiol:is>
            </rdf:Description>
          </rdf:RDF>
        </annotation>
      </speciesType>
      <speciesType metaid="meta_t_0720" sboTerm="SBO:0000247" id="t_0720" name="trans-hexacos-2-enoyl-CoA">
        <annotation>
          <rdf:RDF>
            <rdf:Description rdf:about="#meta_t_0720">
              <bqbiol:is>
                <rdf:Bag>
                  <rdf:li rdf:resource="http://identifiers.org/obo.chebi/CHEBI:52975"/>
                </rdf:Bag>
              </bqbiol:is>
            </rdf:Description>
          </rdf:RDF>
        </annotation>
      </speciesType>
      <speciesType metaid="meta_t_0721" sboTerm="SBO:0000247" id="t_0721" name="trans-octadec-2-enoyl-CoA">
        <annotation>
          <rdf:RDF>
            <rdf:Description rdf:about="#meta_t_0721">
              <bqbiol:is>
                <rdf:Bag>
                  <rdf:li rdf:resource="http://identifiers.org/obo.chebi/CHEBI:50570"/>
                  <rdf:li rdf:resource="http://identifiers.org/kegg.compound/C16218"/>
                </rdf:Bag>
              </bqbiol:is>
            </rdf:Description>
          </rdf:RDF>
        </annotation>
      </speciesType>
      <speciesType metaid="meta_t_0722" sboTerm="SBO:0000247" id="t_0722" name="trans-tetradec-2-enoyl-CoA">
        <annotation>
          <rdf:RDF>
            <rdf:Description rdf:about="#meta_t_0722">
              <bqbiol:is>
                <rdf:Bag>
                  <rdf:li rdf:resource="http://identifiers.org/obo.chebi/CHEBI:61405"/>
                  <rdf:li rdf:resource="http://identifiers.org/kegg.compound/C05273"/>
                </rdf:Bag>
              </bqbiol:is>
            </rdf:Description>
          </rdf:RDF>
        </annotation>
      </speciesType>
      <speciesType metaid="meta_t_0723" sboTerm="SBO:0000247" id="t_0723" name="trehalose">
        <annotation>
          <rdf:RDF>
            <rdf:Description rdf:about="#meta_t_0723">
              <bqbiol:is>
                <rdf:Bag>
                  <rdf:li rdf:resource="http://identifiers.org/obo.chebi/CHEBI:16551"/>
                  <rdf:li rdf:resource="http://identifiers.org/kegg.compound/C01083"/>
                </rdf:Bag>
[truncated: 4,169,292 more chars]
