# Supplementary material for: Improving metabolic flux predictions using absolute gene expression data
Source: BMC Syst Biol. 2012 Jun 19;6:73. doi: 10.1186/1752-0509-6-73 (PMC3477026; doi:10.1186/1752-0509-6-73)
Supplement: Additional file 3 — Gene data 75%.Gene expression data, generated by RNA-Seq, on cellular culture grown at 75% maximum biomass level, in units of reads per kilobase of transcript per million mapped reads (RPKM). [file 1752-0509-6-73-S3.txt]

gene	mean	std
YGL188C-A	7.54E-27	1.07E-26
YGR038C-B	3.23E-14	2.00E-15
YML045W	9.69E-14	5.99E-15
YFR006W	1.18E+02	3.49E-01
YDL215C	3.84E+01	1.20E-01
YOR124C	3.61E+01	1.89E-01
YIL082W	1.52E-06	1.27E-06
YEL032C-A	0.00E+00	0.00E+00
YFL058W	0.00E+00	0.00E+00
YLL065W	0.00E+00	0.00E+00
YNL067W-A	0.00E+00	0.00E+00
YER117W	3.63E+02	1.01E+01
YAR035C-A	5.30E-01	3.27E-02
YML045W-A	9.73E-02	6.01E-03
YOL165C	9.93E-02	6.14E-03
YDR004W	2.20E+01	2.59E-01
YBL011W	4.96E+01	3.17E-01
YGR037C	2.71E+02	1.38E+00
YGL196W	2.94E+01	8.61E-02
YOR031W	2.25E+01	9.57E-02
YDR318W	1.74E+01	4.01E-01
YFL003C	2.09E+00	4.87E-02
YDR182W-A	1.63E+01	3.32E-02
YOL089C	1.35E+01	8.14E-02
YDR238C	1.24E+02	9.19E-02
YGL006W	1.23E+01	3.07E-01
YGR053C	4.02E+00	1.07E-01
YMR204C	1.03E+01	8.71E-02
YBR126C	6.70E+01	1.45E+00
YOR186C-A	8.16E+00	2.16E-01
YCR088W	1.19E+02	2.77E+00
YLR344W	2.29E+02	1.27E+01
YBR131C-A	4.77E-01	2.95E-02
YKL068W-A	1.48E+02	1.09E+01
YKR089C	2.88E+01	5.33E-01
YPL028W	1.25E+02	2.34E+00
YGR240C-A	4.05E+00	2.51E-01
YJL195C	2.13E-01	3.00E-02
YBL001C	1.44E+02	1.15E+00
YPL267W	1.33E+00	1.30E-01
YNL103W-A	0.00E+00	0.00E+00
YIL100W	1.33E+00	8.24E-02
YML099W-A	8.42E-01	3.97E-02
YGR181W	6.16E+01	9.59E-02
YFR045W	1.16E+01	9.52E-02
YDL211C	1.40E+01	2.14E-01
YPR144C	5.55E+01	3.80E-01
YOR018W	1.03E+01	1.45E-01
YER003C	3.15E+02	5.51E+00
YER154W	2.28E+01	2.81E-01
YPL037C	2.77E+02	1.00E+01
YFR017C	2.07E+00	2.62E-02
YGL212W	5.74E+00	1.23E-01
YHR104W	6.67E+01	8.91E-01
YDL136W	7.02E+01	7.51E+00
YBL036C	6.82E+01	1.57E+00
YCL009C	3.01E+01	2.66E+00
YMR173W	8.34E+01	5.36E+00
YNR051C	1.10E+02	4.03E+00
YCR002C	5.13E+01	1.40E-01
YGR059W	1.10E+00	3.05E-02
YDR368W	8.64E+01	3.44E+00
YHR078W	1.94E+01	3.34E-01
YDL040C	4.90E+01	2.39E-01
YKR011C	2.18E+01	2.38E-01
YML070W	1.07E+02	7.62E-01
YER023C-A	1.60E+00	1.85E-01
YMR296C	4.60E+01	1.98E+00
YLR080W	7.96E+00	2.56E-01
YGL207W	1.25E+02	3.27E+00
YIR024C	4.80E+00	1.69E-01
YMR085W	6.17E+00	2.48E-01
YKL030W	5.66E-01	3.50E-02
YOR378W	4.96E-01	4.75E-02
YBR021W	1.60E+01	7.63E-01
YPL125W	4.71E+01	1.38E+00
YGL030W	2.55E+03	7.69E+01
YML082W	2.99E+01	4.03E-01
YMR304W	3.13E+01	8.84E-01
YPR004C	1.44E+02	2.61E+00
YDL193W	2.70E+01	6.66E-01
YML042W	2.80E+00	3.77E-02
YPL122C	3.17E+01	1.12E+00
YCR041W	2.51E+00	6.42E-02
YKL096C-B	8.58E-01	5.30E-02
YBR041W	5.65E+01	1.19E+00
YKR046C	4.68E+01	7.96E-01
YDL021W	1.56E+01	2.51E-01
YLR382C	2.33E+01	7.79E-01
YAR007C	4.95E+01	1.24E+00
YMR040W	9.41E+00	8.59E-01
YJR080C	3.86E+01	1.21E+00
YGR031C-A	1.17E+00	1.12E-01
YDL162C	1.08E+00	1.03E-01
YGR090W	1.10E+02	1.54E+00
YEL032W	5.49E+01	3.61E-01
YBR153W	2.49E+01	5.94E-01
YDR273W	6.91E+00	3.72E-01
YLR120W-A	9.45E+00	2.88E-01
YHR070W	3.25E+01	7.76E-01
YDL132W	6.56E+01	2.56E+00
YGR066C	1.63E+00	7.14E-02
YER065C	2.25E+01	1.83E-01
YLR364W	6.40E+01	5.42E+00
YMR309C	2.38E+02	6.06E+00
YCR073W-A	1.29E+01	7.97E-01
YER158W-A	5.96E-01	3.68E-02
YHR105W	8.03E+00	1.61E-01
YER048C	6.75E+01	2.78E-02
YDR413C	1.08E+00	9.12E-02
YEL018C-A	7.65E-01	1.04E-01
YER060W-A	1.18E+00	7.91E-02
YMR033W	7.18E+01	6.06E-01
YLR204W	6.92E+01	1.40E+00
YDL210W	2.68E+00	6.36E-02
YBR114W	2.78E+01	8.92E-01
YBR092C	1.45E+01	3.11E-01
YPR132W	1.17E+03	1.36E+02
YDR290W	6.21E-02	8.79E-02
YER096W	5.40E+00	1.90E-02
YNL049C	5.87E+01	1.89E+00
YNL200C	2.15E+01	3.10E-01
YIR017W-A	2.11E-01	8.78E-02
YBR196C-A	5.84E+00	2.44E-01
YJL143W	4.49E+01	2.33E+00
YBR131W	1.63E+01	7.51E-01
YEL009C-A	1.10E+00	1.55E-01
YJL197W	4.03E+01	1.28E+00
YMR194W	4.41E+02	2.74E+01
YEL053C	2.69E+01	3.97E-01
YDL026W	4.90E-01	3.21E-01
YNL141W	1.61E+02	1.40E+01
YPR120C	1.27E+01	1.85E-02
YLR053C	1.96E+00	6.38E-02
YLR267W	2.46E+00	4.23E-02
YEL012W	2.34E+01	9.47E-01
YDR189W	6.79E+01	1.75E+00
YOR349W	6.52E+00	5.72E-03
YBR292C	2.19E+00	2.76E-02
YDL016C	4.66E+01	2.68E+00
YKL066W	1.03E+02	5.74E-01
YMR097C	1.87E+01	2.81E-01
YER130C	7.15E+01	3.69E+00
YDR170W-A	5.16E-01	5.96E-02
YGL179C	1.32E+01	3.18E-01
YOL103W-A	1.32E+00	2.83E-02
YDR455C	6.94E-01	4.29E-02
YLR380W	2.00E+01	9.16E-01
YPL005W	1.43E+01	4.54E-01
YER019W	3.68E+01	2.15E+00
YGL137W	2.35E+02	4.62E+00
YFR014C	3.27E+01	1.41E+00
YDL061C	4.10E+02	2.23E+01
YLR307C-A	7.93E+00	6.57E-01
YDL018C	2.42E+01	1.09E+00
YHR045W	2.03E+01	4.99E-01
YIL102C	5.61E-01	3.47E-02
YDR430C	4.61E+01	3.56E+00
YGL096W	1.11E+01	4.41E-01
YDR517W	7.12E+01	7.65E-01
YLR103C	2.39E+01	8.12E-02
YPL136W	2.83E-01	2.29E-01
YBR024W	1.58E+01	1.49E+00
YDR036C	7.37E+01	3.18E+00
YPL158C	9.45E+00	3.47E-01
YKL098W	1.81E+01	3.72E-01
YLR007W	1.82E+01	2.21E-01
YLL015W	2.88E+01	8.33E-01
YLR389C	5.59E+01	3.01E+00
YNR075W	1.43E+01	1.29E-01
YMR307W	8.25E+02	4.29E+01
YER084W	8.87E-01	5.48E-02
YJR038C	2.98E-01	1.02E-01
YDL141W	2.16E+01	1.15E+00
YNL130C-A	2.79E-01	3.95E-01
YHR137W	1.45E+01	5.99E-01
YKL086W	1.01E+00	2.20E-01
YIL015W	3.00E+00	3.57E-01
YKL180W	5.61E+02	3.13E+01
YNL297C	4.18E+01	2.54E+00
YGR189C	1.44E+02	1.07E+01
YMR182W-A	3.34E+01	2.11E+00
YHL014C	1.24E+01	3.20E-01
YLL001W	5.41E+01	1.49E+00
YER139C	1.75E+01	1.13E+00
YNL010W	1.15E+02	1.17E+01
YDR453C	1.14E+01	9.48E-03
YGR156W	9.96E+00	3.79E-01
YJL106W	5.04E+00	3.27E-01
YMR089C	6.29E+01	3.97E+00
YHR206W	5.57E+01	1.84E+00
YJL007C	5.51E-01	2.26E-01
YMR107W	7.15E+00	6.16E-01
YDL240C-A	7.84E-01	2.68E-01
YML077W	8.62E+01	7.28E+00
YNL292W	2.06E+01	2.99E-01
YLR241W	4.18E+01	1.08E+00
YPL251W	2.83E-01	1.75E-02
YGL142C	2.42E+01	1.04E+00
YBR231C	1.13E+01	8.66E-01
YDL082W	5.71E+02	2.58E+01
YLR113W	5.96E+01	3.96E+00
YFR002W	4.28E+01	9.07E-01
YLR167W	3.56E+03	3.51E+02
YIR003W	1.62E+01	1.88E-01
YCR017C	5.46E+01	2.82E+00
YOR374W	1.24E+02	1.10E+01
YNL312W	7.54E+01	2.89E+00
YKR065C	4.89E+01	2.84E+00
YOR148C	9.14E+00	9.00E-01
YNR052C	4.57E+01	3.35E-01
YPL260W	6.00E+01	4.32E+00
YBR067C	1.65E+02	2.87E+01
YML073C	4.01E+02	4.95E+00
YOR096W	1.55E+03	3.21E+01
YDL217C	4.77E+01	8.66E-01
YIL011W	8.66E-01	2.08E-01
YBR291C	1.89E+02	2.60E+01
YHR180C-B	1.01E+00	2.26E-01
YNL174W	3.78E-01	1.29E-01
YGR029W	5.91E+01	2.64E+00
YKL206C	3.84E+01	2.71E+00
YGL229C	7.28E+00	7.94E-01
YEL070W	4.81E-01	5.05E-02
YDL164C	2.91E+01	2.34E+00
YGL008C	2.80E+03	6.92E+01
YJR094W-A	3.83E+02	7.37E+01
YFL055W	6.11E+00	3.78E-01
YDR541C	2.02E+01	4.89E-01
YCL024W	1.03E+01	1.53E+00
YNL002C	1.18E+02	5.04E+00
YFL029C	2.41E+01	1.25E+00
YOR237W	4.11E+00	3.94E-01
YIL099W	1.45E+00	1.31E-01
YGL173C	1.80E+02	5.20E+00
YBR286W	5.94E+02	3.27E+01
YLR040C	3.86E+00	3.89E-01
YOR386W	1.78E+01	1.21E+00
YLR076C	8.07E-01	9.32E-02
YLR439W	5.45E+00	4.51E-01
YBL100W-C	5.28E-01	2.20E-01
YDR442W	8.64E-01	2.55E-01
YPR140W	3.12E+01	7.67E-01
YLR183C	4.25E+01	4.56E+00
YJR044C	8.16E+01	7.51E-01
YMR194C-B	8.91E+01	1.18E+00
YBR003W	5.06E+01	4.13E+00
YPR175W	3.10E+01	2.28E+00
YOR086C	1.09E+02	3.71E+00
YOR090C	3.84E+01	4.98E-01
YGR012W	2.07E+01	1.46E+00
YGL128C	3.65E+00	4.85E-01
YML066C	3.41E-01	1.97E-01
YGR101W	2.21E+01	8.41E-01
YAL016W	1.71E+02	9.80E+00
YEL059C-A	1.67E+01	1.98E+00
YGR203W	1.02E+01	1.04E+00
YKL194C	1.64E+01	4.03E-01
YGR097W	2.10E+01	2.94E+00
YJL136W-A	7.55E-01	3.14E-01
YNL100W	7.42E+01	7.91E+00
YBR080C	1.03E+02	4.77E+00
YGR150C	4.15E+01	1.96E+00
YBL022C	4.20E+01	3.62E+00
YKL181W	1.04E+02	9.62E-01
YDL206W	1.31E+01	1.22E+00
YMR048W	1.67E+01	7.13E-01
YKL015W	3.91E+01	1.99E+00
YBR250W	3.37E+00	7.33E-02
YLL021W	4.38E+01	4.81E-01
YKR093W	8.12E+01	1.29E+01
YGL004C	1.99E+01	1.24E-01
YOR212W	1.16E+01	9.08E-01
YJR034W	3.76E+01	2.69E-01
YOR014W	4.68E+01	2.08E-01
YLR346C	5.47E+00	5.36E-01
YHR116W	5.51E+00	6.73E-01
YCR038W-A	0.00E+00	0.00E+00
YDR365W-B	0.00E+00	0.00E+00
YEL077W-A	0.00E+00	0.00E+00
YDR198C	1.88E+01	8.69E-01
YLR239C	2.21E+01	1.92E+00
YIL029C	8.66E+00	7.35E-01
YJL188C	3.38E-01	2.73E-01
YOR146W	5.61E-01	3.47E-02
YHR027C	1.28E+02	7.46E+00
YIL115C	4.58E+01	5.13E-01
YOR190W	6.35E+00	8.26E-02
YBR048W	2.74E+02	1.92E+01
YPL249C-A	6.82E+02	1.02E+02
YGR261C	5.95E+01	7.29E-01
YPL259C	2.03E+01	8.44E-01
YEL069C	2.78E-01	1.72E-02
YIL014C-A	1.98E+01	2.28E+00
YJR059W	4.19E+01	1.79E+00
YHR137C-A	3.32E-01	1.14E-01
YLR398C	3.79E+01	1.55E-01
YBL059C-A	6.19E+01	7.77E+00
YPL186C	8.60E+00	4.32E-01
YKL177W	5.34E+00	1.04E+00
YPR185W	2.66E+01	1.80E+00
YMR245W	5.89E-01	8.51E-02
YOR003W	3.84E+00	2.69E-01
YLL025W	4.67E+00	1.95E-01
YHL024W	1.69E+00	7.94E-02
YLL002W	2.35E+01	2.61E+00
YPR029C	4.45E+01	3.72E-01
YGR142W	1.25E+01	9.69E-01
YDR425W	6.78E+00	7.25E-01
YOR033C	3.03E+01	1.47E+00
YDR117C	2.36E+01	4.45E-01
YOL145C	5.76E+01	7.23E-02
YHR165W-A	4.12E-01	2.55E-02
YDR098C-B	2.02E-02	4.50E-03
YPL052W	5.15E+01	9.81E-01
YGL167C	1.08E+02	6.50E+00
YGR225W	2.16E+00	3.59E-01
YDL128W	1.10E+02	6.02E+00
YNL074C	2.03E+01	3.96E-02
YOR267C	2.34E+01	1.15E-02
YDL083C	7.55E+02	7.97E+01
YBR086C	7.31E+01	4.77E-01
YBR056W	5.32E+01	1.46E+00
YBR191W-A	2.35E+02	5.34E+01
YPL054W	7.39E-01	2.13E-01
YFL020C	8.19E-01	2.15E-01
YHR014W	7.11E-01	7.85E-02
YGR292W	1.09E-01	1.05E-02
YPR159W	1.44E+02	1.89E+00
YBR221C	3.11E+02	5.29E+00
YKL104C	1.52E+02	1.15E+01
YLR031W	2.99E-01	1.97E-01
YBL032W	5.34E+01	1.90E+00
YLR408C	6.32E+00	1.84E-01
YFR052W	9.39E+01	5.33E+00
YLL017W	3.86E+00	6.27E-01
YLR121C	1.85E+01	2.99E+00
YBL008W	2.43E+01	7.87E-01
YOR314W	8.48E-01	1.44E-01
YMR267W	5.46E+01	3.15E+00
YDR055W	6.45E+01	9.59E+00
YEL013W	1.65E+02	1.08E+00
YJL046W	1.34E+01	1.56E-01
YER110C	2.04E+02	2.10E+01
YLR342W	5.00E+02	4.19E+00
YCR102W-A	3.03E+00	1.88E-01
YKL213C	6.94E+01	4.08E+00
YOR142W	2.05E+02	2.51E+01
YIR021W	1.89E+01	8.66E-01
YHR043C	3.24E+01	3.67E+00
YGL205W	3.23E+00	2.04E-01
YOR022C	1.22E+01	1.07E-01
YBR223C	8.57E+00	8.96E-01
YDR301W	3.40E+01	2.74E+00
YGL226W	8.03E+00	9.68E-01
YGL033W	6.56E-01	1.33E-01
YNR059W	1.25E+01	5.68E-01
YDL237W	6.10E+01	5.86E+00
YIL069C	1.90E+02	1.53E+01
YJL136C	1.43E+02	4.61E+00
YDL105W	1.86E+01	2.03E-01
YLR038C	1.62E+02	8.24E-01
YER137W-A	2.87E-01	2.16E-01
YER123W	2.13E+01	7.22E-01
YKL075C	1.93E+01	1.00E+00
YMR017W	1.18E+00	3.52E-01
YOR211C	2.09E+01	6.99E-01
YDR008C	1.41E+00	3.46E-01
YJR093C	2.20E+01	4.04E-01
YMR262W	1.82E+01	5.44E-01
YPR066W	1.27E+01	2.15E-01
YJL066C	2.48E+01	7.73E-01
YER188W	1.04E+01	3.26E-01
YIL086C	1.76E+01	3.13E+00
YCR054C	2.60E+01	1.56E+00
YOR254C	2.00E+02	4.93E+00
YAR050W	5.11E-01	1.19E-01
YNL193W	1.95E+01	1.95E+00
YDR125C	1.57E+01	1.92E+00
YOR351C	5.88E-01	1.61E-02
YLR395C	2.18E+02	1.63E+01
YHR063C	1.88E+02	1.49E+01
YKL135C	4.70E+01	4.13E+00
YDR193W	9.16E-01	1.33E-01
YOR262W	5.09E+01	3.15E+00
YMR117C	2.20E+00	1.47E-01
YMR137C	1.13E+01	2.92E-01
YNL059C	3.07E+01	1.87E+00
YLR231C	6.19E+01	5.47E+00
YDR216W	1.60E+01	2.79E+00
YNL306W	1.15E+02	9.89E+00
YLR315W	7.73E+00	1.26E+00
YKL146W	2.21E+01	1.62E+00
YFR007W	2.02E+01	1.08E+00
YGL001C	5.56E+01	4.65E+00
YKL067W	2.45E+02	3.60E+00
YIL036W	2.25E+01	2.59E+00
YNL195C	2.12E+00	2.54E-01
YMR060C	3.20E+01	1.12E+00
YKL054C	9.06E+01	1.12E+01
YDR168W	5.74E+01	5.06E+00
YOR257W	1.12E+01	7.53E-01
YML095C	2.17E+01	6.70E-01
YBR139W	4.29E+01	3.69E+00
YOR180C	9.67E+00	5.98E-01
YDR477W	6.50E+01	5.58E+00
YER051W	1.46E+01	1.29E+00
YBL061C	2.38E+01	8.29E-01
YNL286W	3.30E+01	1.56E+00
YDR247W	2.21E+01	1.74E+00
YNR010W	5.94E+00	1.31E+00
YKR009C	5.24E+00	5.27E-01
YCL045C	6.41E+01	2.75E-01
YGL227W	1.21E+01	5.15E-01
YFR005C	3.85E+01	7.19E-01
YER104W	1.07E+01	9.30E-01
YPR108W-A	4.01E+00	3.21E-01
YKL093W	8.07E+00	1.10E+00
YIL080W	7.06E-02	9.31E-03
YDR242W	1.46E+01	1.84E-01
YOL025W	1.68E+01	1.07E+00
YCR047W-A	4.14E-01	2.56E-02
YDL101C	1.76E+01	1.56E+00
YJL144W	1.44E+01	7.92E-01
YGL259W	2.13E+00	5.98E-01
YHL046W-A	3.94E-01	2.43E-02
YGL157W	7.50E+01	5.13E+00
YFR004W	1.23E+02	7.56E+00
YFL054C	5.74E+00	1.28E-01
YIL170W	2.63E-01	4.98E-02
YNL327W	1.32E+02	1.65E+01
YMR136W	1.10E+01	1.32E+00
YEL014C	0.00E+00	0.00E+00
YLL061W	1.90E+01	7.22E+00
YBR166C	3.30E+01	2.28E+00
YGR069W	2.80E+00	1.87E-01
YDR327W	1.04E+00	1.21E-01
YIL095W	1.39E+01	8.93E-02
YOR203W	1.13E+01	1.02E+00
YJR141W	2.60E+01	2.86E+00
YIR020W-A	8.44E-02	1.19E-01
YPL261C	3.44E-01	7.67E-02
YPL152W	1.36E+01	1.46E+00
YNL240C	2.41E+01	8.73E-01
YJR096W	2.10E+01	9.05E-01
YBL108C-A	5.06E-01	2.66E-01
YPL135C-A	3.75E-01	1.97E-01
YHR203C	3.33E+02	6.35E+01
YPL119C	1.01E+01	5.03E-01
YDR320W-B	6.82E+00	1.68E-02
YOR324C	1.99E+01	1.10E+00
YFR015C	9.37E+00	1.20E+00
YDR322C-A	1.87E+02	1.68E+01
YOL099C	5.98E+00	7.38E-01
YJL081C	6.38E+01	1.53E+00
YNL155W	2.36E+01	4.07E+00
YOR144C	2.47E+01	6.25E-01
YCR091W	5.22E+00	5.03E-01
YIL067C	3.85E+01	3.42E+00
YLR264W	1.04E+03	6.39E+00
YLR123C	6.47E+00	1.22E+00
YDR333C	4.86E+01	2.89E+00
YGR164W	6.66E+00	9.40E-01
YLR447C	3.05E+02	6.36E-01
YNL127W	2.29E+01	6.20E-01
YMR302C	5.55E+01	4.34E+00
YEL051W	2.65E+02	1.96E+01
YGR194C	1.33E+01	2.00E+00
YBR227C	3.56E+01	4.09E+00
YBR088C	1.04E+02	6.81E-01
YGL117W	9.42E+00	1.50E+00
YOR298W	6.24E+00	5.33E-01
YJL093C	1.58E+01	1.02E+00
YER107W-A	3.95E-01	1.64E-01
YNL334C	9.48E-02	3.94E-02
YMR145C	1.85E+02	6.70E+00
YHR049C-A	1.43E+00	2.02E-01
YBR233W	3.17E+01	3.06E+00
YDL129W	1.22E+01	2.83E-02
YDL172C	1.07E+00	6.01E-02
YOR043W	1.09E+02	3.00E+00
YGL181W	4.94E+01	5.32E-01
YHR072W	7.07E+01	1.42E+00
YER188C-A	3.61E-01	1.23E-01
YLR429W	1.06E+02	3.12E-01
YOL057W	4.63E+01	4.85E+00
YMR004W	3.65E+01	2.45E+00
YHL004W	3.36E+01	2.42E+00
YOR277C	3.63E+00	1.44E+00
YHL011C	1.16E+02	1.56E+01
YEL005C	9.85E+00	2.11E+00
YGL204C	2.66E+01	8.27E-01
YMR261C	5.59E+01	1.62E+00
YDR011W	6.16E+01	2.45E+00
YOR352W	1.77E+01	1.47E+00
YER062C	1.18E+02	1.84E+01
YFL011W	1.13E+00	1.80E-01
YOR317W	2.30E+02	2.27E+01
YDR506C	9.93E+00	2.15E-01
YMR028W	1.83E+01	7.44E-01
YPR108W	1.55E+02	1.75E+01
YBR299W	9.56E-02	6.31E-02
YGR019W	4.93E+01	6.70E+00
YPL113C	6.54E+00	4.88E-02
YEL007W	1.10E+01	1.63E+00
YMR256C	2.41E+02	3.44E+01
YBR006W	2.59E+01	5.83E-02
YHR048W	4.34E+00	5.82E-01
YHR211W	3.35E+00	5.05E-01
YDL045W-A	3.82E+01	2.68E+00
YDL231C	3.42E+01	6.36E-01
YBR061C	4.48E+01	7.41E+00
YLR400W	3.19E-01	8.36E-02
YGL076C	5.12E+02	5.78E+01
YHR098C	7.31E+01	6.14E+00
YDL199C	1.38E+01	1.42E+00
YOR259C	1.31E+02	1.36E+01
YER098W	1.30E+01	1.44E+00
YLR326W	6.25E+00	8.70E-01
YML057C-A	3.30E-01	2.04E-02
YBL071W-A	3.09E+01	5.51E+00
YHR016C	1.68E+01	1.61E+00
YDL202W	2.14E+01	2.01E+00
YPL075W	6.01E+01	3.01E+00
YMR100W	5.41E+01	3.54E+00
YER129W	3.09E+01	4.58E-01
YGR254W	2.59E+03	8.78E+01
YNR020C	3.09E+01	4.33E+00
YNL078W	1.12E+01	2.20E-02
YNL142W	8.85E+01	8.87E+00
YKL161C	1.00E+01	1.40E+00
YDR288W	5.05E+01	9.28E-01
YLR146W-A	1.62E+01	3.56E+00
YBR181C	1.77E+02	4.36E+00
YLL043W	3.47E+01	2.31E+00
YKR097W	3.63E+00	9.87E-01
YDR334W	3.58E+01	1.97E+00
YDR374C	4.86E-01	6.86E-02
YDR505C	4.40E+01	3.56E-01
YBR119W	2.62E+01	8.44E-01
YOR002W	6.47E+01	4.30E+00
YER009W	5.40E+02	6.47E+01
YOR110W	2.93E+01	3.20E+00
YLR169W	4.65E-01	3.30E-01
YHL032C	2.56E+01	6.29E-01
YPL123C	9.23E+00	5.25E-01
YPR177C	3.51E-01	1.84E-01
YNL295W	3.70E+01	5.32E+00
YGL217C	8.72E-01	1.23E-01
YPR097W	3.56E+01	2.90E+00
YLR109W	1.65E+03	2.45E+02
YMR232W	7.30E+00	3.49E-02
YBL008W-A	4.03E+00	1.28E-01
YEL060C	1.45E+02	1.45E+01
YLR363W-A	1.20E+02	2.00E+01
YJL142C	1.21E+01	1.47E+00
YJL090C	2.05E+01	3.83E-01
YJR148W	2.12E+01	2.41E+00
YBR132C	1.75E+01	2.40E+00
YER171W	3.55E+01	2.08E+00
YDR525W-A	1.01E+02	4.58E+00
YNL035C	3.68E+01	2.29E-01
YNR019W	4.73E+01	3.65E+00
YOL123W	1.58E+02	5.03E+00
YOR075W	1.42E+01	6.18E-01
YKL007W	7.97E+01	7.03E+00
YJR151W-A	1.28E+00	6.73E-01
YLL055W	5.42E+01	1.20E+01
YLR032W	1.22E+01	6.38E-01
YNL070W	1.30E+02	1.45E+01
YCR087W	1.20E+00	2.61E-01
YOR132W	4.85E+00	1.24E+00
YLR089C	3.90E+01	4.36E-01
YDR034C-A	1.08E+00	4.47E-01
YNL048W	3.08E+01	7.49E-01
YML090W	3.28E-01	1.36E-01
YHL019C	2.73E+01	3.70E+00
YDL126C	2.42E+02	2.14E+01
YOR008C-A	4.56E-01	6.45E-01
YOR074C	7.21E+01	6.75E+00
YOR072W-A	7.97E+00	1.41E-01
YHR123W	8.85E+01	2.48E+00
YDL220C	7.30E+00	4.87E-01
YKL036C	1.92E+00	3.50E-01
YNL044W	1.05E+02	1.09E+01
YJR023C	9.93E-01	9.26E-02
YDR397C	2.48E+01	1.60E+00
YGL141W	2.54E+01	1.46E+00
YLR322W	4.03E-01	1.67E-01
YKL141W	1.02E+02	3.01E-01
YNL234W	3.70E+01	1.49E+00
YOL098C	6.21E+01	1.22E+00
YPR055W	2.79E+01	1.51E+00
YDR487C	2.22E+02	1.50E+01
YOR137C	3.62E+01	3.47E+00
YNL069C	2.03E+03	4.61E+02
YFR050C	2.65E+02	9.51E+00
YOR268C	2.71E-01	9.26E-02
YBL013W	7.14E+00	8.64E-01
YJR011C	2.64E+01	2.07E+00
YKR016W	3.42E+01	7.33E-01
YCR061W	8.77E+00	1.25E+00
YPR069C	3.38E+02	2.94E+01
YDR350C	2.67E+01	1.92E+00
YMR268C	3.42E+00	4.69E-01
YNR045W	2.15E+01	1.93E+00
YNL024C	1.28E+01	1.01E+00
YLR401C	4.50E+01	2.24E+00
YDL226C	3.34E+01	4.07E+00
YDR259C	3.99E+00	2.99E-01
YMR098C	2.13E+01	1.09E+00
YOL047C	2.93E+00	1.30E-01
YOR354C	4.28E+01	1.45E+00
YKL065W-A	1.63E+00	3.08E-01
YDR102C	4.54E-01	1.19E-01
YPL115C	2.27E+01	1.04E+00
YBR192W	4.49E+01	2.32E+00
YGL060W	2.89E+01	2.14E+00
YPL132W	2.15E+01	1.55E+00
YBL019W	9.95E+00	1.07E+00
YLR056W	7.58E+01	8.90E+00
YIL012W	8.07E-01	3.35E-01
YIL027C	1.21E+02	3.42E+00
YJR001W	5.76E+01	2.24E+00
YGR193C	4.09E+01	2.53E+00
YOR153W	1.38E+02	9.23E+00
YML060W	2.02E+01	1.19E+00
YGR008C	2.27E+01	2.71E+00
YER045C	1.74E+01	9.75E-01
YGR174W-A	5.64E+00	6.95E-01
YLR461W	1.80E-01	9.45E-02
YLR061W	2.12E+03	3.16E+02
YBR176W	2.51E+01	9.38E-01
YPL104W	9.73E+00	1.14E+00
YGR287C	5.11E+00	2.48E-01
YGR127W	1.55E+01	2.81E+00
YPL243W	1.32E+02	7.47E+00
YDR050C	2.59E+03	2.77E+02
YLR449W	1.18E+01	1.81E+00
YOR256C	3.48E+01	1.87E+00
YJL125C	4.45E+01	3.49E+00
YDR074W	3.36E+01	6.30E+00
YHR063W-A	1.33E-01	1.88E-01
YLR118C	5.07E+01	5.67E+00
YOR304W	3.71E+01	1.41E-01
YHR159W	1.15E+01	5.65E-01
YPL249C	1.40E+01	1.27E+00
YBR007C	1.56E+01	1.20E+00
YDR414C	1.60E+01	1.43E+00
YEL017W	3.88E+01	4.32E+00
YHR108W	7.75E+01	7.37E+00
YMR209C	2.53E+01	3.10E-01
YER136W	1.41E+02	2.32E+01
YDL007C-A	3.25E-01	2.15E-01
YER046W-A	1.88E+00	2.46E-02
YJL074C	2.37E+01	3.52E+00
YIL115W-A	8.67E-01	1.35E-01
YGR121W-A	2.78E+00	1.72E-01
YJL009W	8.61E-01	3.31E-01
YBR037C	3.06E+00	6.97E-01
YGL145W	2.86E+01	2.18E+00
YFR019W	1.92E+01	7.33E-01
YBR072C-A	2.76E-01	3.91E-01
YOR155C	3.63E+01	8.37E-01
YOR172W	2.31E+01	3.40E+00
YDL063C	8.37E+01	6.41E-01
YDL001W	2.25E+01	3.43E+00
YER087W	1.19E+01	1.10E+00
YGL013C	3.22E+01	5.11E-01
YDR191W	1.20E+01	8.06E-01
YOR147W	3.92E+01	1.61E+00
YOR219C	2.51E+01	1.03E+00
YOR231C-A	6.50E-01	3.41E-01
YGR222W	2.19E+01	8.74E-01
YDR017C	4.45E+01	1.35E+00
YDR440W	3.10E+01	3.84E+00
YGR182C	1.05E+02	3.75E+00
YBL083C	5.99E+00	1.11E+00
YBR204C	2.46E+01	5.00E-01
YKL080W	4.27E+02	1.01E+01
YNL187W	1.39E+01	1.06E+00
YAL011W	5.12E+00	9.41E-01
YPL172C	2.66E+01	6.62E-01
YGL075C	1.65E+01	9.03E-01
YDL161W	3.68E+01	6.62E+00
YNR068C	6.30E+00	8.33E-01
YGL144C	2.00E+01	2.49E+00
YBL064C	4.55E+01	2.54E+00
YPR130C	1.42E+00	1.62E-01
YCR025C	1.00E+01	9.27E-01
Q0055	2.38E+03	4.18E+02
YHR122W	6.00E+01	1.23E+00
YMR076C	2.38E+01	1.49E+00
YLL048C	6.78E+01	1.17E+00
YBR251W	7.24E+01	5.34E-01
YOR224C	1.90E+02	3.60E+01
YGL135W	1.92E+02	2.14E+01
YIL141W	5.38E+00	1.48E+00
YPL182C	5.05E-01	1.10E-01
YML087C	1.12E+01	9.17E-01
YLR421C	1.08E+02	3.16E+00
YPL036W	9.86E+00	1.68E+00
YDL075W	3.01E+02	6.14E+01
YDL055C	1.65E+03	2.42E+01
YGR004W	3.06E+01	2.27E+00
YHR198C	2.08E+01	2.01E+00
YJL036W	2.44E+01	1.86E+00
YHL031C	1.95E+01	4.38E-01
YHR143W	1.75E+02	2.95E+01
YBR214W	4.26E+00	8.26E-01
YGL154C	1.53E+01	2.39E+00
YCL055W	2.07E+01	7.91E-01
YDR057W	1.64E+01	3.65E-01
YGL070C	7.47E+01	1.45E+00
YOL003C	2.23E+01	2.38E+00
YHR021C	2.39E+03	8.69E+01
YMR290C	1.72E+02	1.86E+01
YDR188W	1.24E+02	4.65E+00
YNL280C	6.04E+01	6.08E+00
YDR009W	2.93E+00	4.19E-01
YJL165C	3.48E+01	3.77E+00
YNL242W	1.66E+01	8.20E-01
YAR035W	1.33E+00	3.14E-01
YDR261C	3.18E+01	2.67E+00
YOR149C	2.34E+01	5.07E-01
YGR274C	3.03E+01	3.85E-02
YNL321W	1.34E+01	6.08E-01
YKL138C	8.67E+01	6.74E+00
YJR099W	1.34E+01	1.55E+00
YLR433C	2.40E+01	3.14E+00
YBR095C	4.33E+01	1.74E+00
YJL150W	4.27E-01	4.58E-02
YHR076W	6.65E+01	4.35E+00
YNL243W	6.08E+01	5.39E+00
YJL155C	2.63E+01	2.67E+00
YGR295C	5.72E+01	1.68E+01
YDL238C	1.04E+01	5.62E-01
YAL037C-B	4.34E-01	1.59E-01
YJL103C	6.81E+00	1.08E+00
YPR048W	5.02E+01	3.69E+00
YLR234W	5.50E+00	2.48E-01
YBR091C	4.79E+01	4.98E+00
YDR115W	2.26E+01	3.02E+00
YFL036W	4.41E+01	1.27E+00
YKL033W-A	9.75E+01	1.11E+01
YPR032W	2.42E+01	2.27E+00
YDR335W	6.25E+01	2.65E+00
YGR273C	4.94E-01	1.46E-01
YOR042W	3.62E+01	1.14E+00
YGR244C	1.11E+02	2.49E+01
YDL114W-A	3.21E+00	4.64E-01
YKL193C	5.42E+01	2.33E+00
YOR012W	8.89E+00	1.35E+00
YLR174W	1.04E+01	2.09E+00
YIR035C	3.33E+01	4.11E+00
YBR118W	2.32E+02	2.05E+01
YJL172W	1.33E+02	5.55E+00
YJR057W	3.62E+01	3.03E+00
YNL131W	3.28E+02	9.48E+00
YGR126W	7.05E+00	3.49E-01
YIL155C	3.76E+01	2.04E+00
YDL168W	6.31E+01	5.36E+00
YBL092W	1.20E+03	2.41E+02
YOR389W	1.04E+00	3.56E-01
YJL016W	3.16E+01	2.16E+00
YBR200W-A	3.96E-01	2.08E-01
YNL092W	4.21E+00	7.97E-01
YMR056C	1.42E+01	4.23E-01
YBL077W	4.45E-01	4.26E-02
YLR120C	7.43E+01	9.27E+00
YLR386W	2.96E+01	2.06E+00
YLR299W	3.07E+01	1.79E+00
YEL006W	3.84E+01	8.83E+00
YNL109W	2.60E+00	4.94E-01
YDR042C	9.80E+00	1.15E+00
YNR057C	7.07E+00	1.79E+00
YDR111C	3.83E+01	1.95E-01
YPL025C	3.62E+00	4.41E-01
YGR238C	7.10E+00	9.32E-01
YAR002W	6.51E+01	1.17E+00
YML127W	6.26E+01	7.30E+00
YAL042C-A	3.90E-01	2.16E-01
YHR097C	1.13E+01	2.02E+00
YNL178W	2.84E+03	7.85E+02
YGL007C-A	5.94E+00	1.06E+00
YKR006C	5.80E+01	8.69E+00
YOR329C	1.88E+01	1.20E+00
YHR028C	8.16E+01	5.65E+00
YPL169C	5.15E+01	2.26E+00
YAL063C	5.92E-02	3.97E-03
YKL174C	3.06E+01	4.71E-01
YMR305C	6.13E+01	6.14E+00
YMR066W	1.48E+01	8.92E-01
YBR167C	2.81E+01	2.31E+00
YJL002C	2.26E+02	3.58E+00
Q0070	6.93E+01	2.06E+01
YIL153W	1.91E+01	2.03E+00
YGL102C	4.09E-01	3.08E-01
YBR099C	7.57E+00	1.49E+00
YMR140W	2.75E+01	5.20E+00
YPL019C	2.85E+02	5.84E+01
YGR117C	3.67E+01	5.39E+00
YDR289C	2.18E+00	1.15E-02
YJL135W	5.54E-01	3.27E-01
YNL287W	2.45E+02	2.83E+00
YJL100W	1.63E+01	1.07E+00
YBR169C	2.59E+01	6.55E-01
YOR186W	1.37E+00	1.94E-01
YIL049W	1.68E+01	4.38E-02
YKL021C	4.22E+01	2.02E+00
YPL173W	3.42E+01	6.38E+00
YGR135W	1.50E+02	3.84E+00
YER066C-A	1.25E+00	5.01E-01
YJR005W	4.15E+01	1.84E+00
YKL024C	9.92E+01	9.76E+00
YBL046W	9.24E+00	1.39E+00
YDL089W	1.22E+01	1.48E+00
YIR030W-A	7.33E-01	2.82E-01
YBL020W	3.30E+01	1.95E+00
YPL003W	1.66E+01	4.51E+00
YER107C	6.44E+01	4.18E+00
YBL005W-B	1.37E-01	3.15E-02
YJL014W	1.78E+02	2.00E+01
YLR365W	1.12E+00	1.64E-01
YDR085C	6.28E+00	8.63E-01
YER111C	2.04E+01	1.58E+00
YGR165W	5.06E+01	3.42E+00
YDR204W	3.87E+01	9.24E-01
YGR163W	3.87E+01	1.80E+00
YDR072C	1.48E+02	1.48E+01
YHR056W-A	5.44E-01	1.03E-01
YOR118W	1.73E+01	2.00E+00
YPR198W	3.49E+01	1.06E+00
YGR232W	8.27E+01	8.19E+00
YGR174C	2.52E+01	4.81E+00
YOL106W	1.21E+01	3.01E+00
YOR207C	7.03E+01	1.71E+00
YHR131W-A	4.32E-01	9.63E-02
YOL024W	2.95E+00	7.07E-01
YNL251C	2.21E+01	6.78E+00
YGR237C	1.43E+01	2.32E+00
YIL088C	1.10E+02	9.22E+00
YPL248C	3.82E+00	7.61E-02
YKR003W	5.76E+01	1.59E+00
YGR271W	2.31E+01	1.50E+00
YNL063W	1.56E+01	6.68E-02
YBL104C	1.66E+01	1.23E-01
YNL005C	1.07E+02	2.37E+01
YPL097W	2.38E+01	4.64E+00
YDL093W	3.20E+01	2.69E+00
YOR239W	7.40E+01	1.17E+01
YDR099W	1.47E+02	1.62E+01
YPR091C	4.35E+01	2.18E+00
YOR044W	2.14E+01	6.86E-01
YOL151W	2.94E+01	1.55E+00
YOR131C	4.48E+01	1.30E+00
YGR116W	5.31E+01	9.32E+00
YLR330W	7.16E+01	6.79E+00
YDR200C	1.67E+01	2.86E+00
YOR117W	1.09E+02	1.85E+01
YPL121C	2.93E-01	1.54E-01
YLR232W	3.11E-01	1.06E-01
YMR082C	3.03E-01	1.04E-01
YMR172W	9.60E+00	8.50E-01
YOL096C	1.78E+01	1.81E+00
YPR010C	2.54E+02	1.77E-02
YPL073C	6.18E-01	3.82E-02
YBR017C	7.22E+01	4.65E-01
YGL124C	1.53E+01	1.82E+00
YPR111W	1.98E+01	8.83E-01
YKL045W	1.96E+01	1.08E+00
YER144C	1.36E+01	9.76E-01
YLR328W	7.21E+01	8.55E+00
YGR055W	5.01E+02	6.99E+01
YLR207W	3.04E+01	2.40E+00
YFR010W	4.29E+01	3.00E+00
YKR094C	2.09E+03	3.50E+02
YML130C	2.32E+02	7.06E+01
YGR171C	2.98E+01	2.52E+00
YMR281W	3.19E+01	5.47E-01
YOL017W	1.53E+01	2.47E+00
YGR134W	2.48E+01	9.10E-01
YFR032C	2.06E+01	6.05E-01
YLR094C	1.13E+01	2.82E+00
YLL033W	7.56E+00	7.30E-01
YNL073W	3.00E+01	4.55E+00
YBL023C	3.16E+01	2.42E-01
YEL052W	3.91E+01	5.96E+00
YBR147W	4.32E+01	1.41E+01
YHR103W	3.74E+01	1.71E+00
YFR057W	2.37E-01	8.11E-02
YDR253C	8.09E+00	3.39E+00
YGR276C	3.95E+01	1.57E+00
YCL008C	6.68E+00	1.08E+00
YCL040W	8.55E+01	5.37E+00
YDR081C	3.73E+01	1.60E+00
YBR053C	3.26E+01	6.59E+00
YML016C	3.24E+01	1.26E+00
YDR303C	3.48E+01	5.17E+00
YLR418C	6.95E+01	1.92E+00
YKL074C	3.20E+01	4.42E+00
YLL062C	1.47E+01	3.30E+00
YHR183W	8.81E+02	7.21E+01
YOR169C	4.06E+00	2.51E-01
YDR461W	1.31E+01	8.12E-01
YBR190W	2.25E+00	3.06E-01
YDL185C-A	4.83E-01	4.28E-01
YFL056C	7.57E+00	1.26E+00
YLL045C	8.86E+02	1.56E+02
YNL320W	1.49E+01	1.41E+00
YER040W	1.93E+01	2.28E+00
YDR127W	3.98E+02	2.72E+01
YLR075W	2.10E+03	3.08E+02
YOR007C	3.76E+02	4.12E+01
YLL057C	1.83E+00	5.29E-01
YKL212W	1.58E+02	1.51E+01
YFR056C	4.09E-01	1.07E-01
YCR105W	8.69E-01	5.37E-02
YER014W	1.14E+01	1.08E+00
YDR394W	2.16E+02	3.31E+01
YGR167W	4.94E+01	7.38E-01
YML122C	6.66E-01	2.77E-01
Q0065	3.84E+02	7.26E+01
YBR089W	9.26E-01	4.36E-02
YOR036W	7.04E+00	1.66E+00
YCL049C	2.05E+01	1.73E+00
YAL047W-A	1.57E+00	2.80E-01
YDR331W	9.44E+01	6.43E+00
YEL019C	1.76E+01	2.38E+00
YIL014W	2.76E+01	4.93E+00
YLR146C	4.47E+01	1.12E+00
YKL134C	1.13E+01	1.08E+00
YPR050C	4.19E-01	1.72E-01
YGL103W	2.85E+03	2.52E+02
YDR295C	1.10E+01	2.61E+00
YLR099C	2.23E+01	1.15E+00
YOL120C	1.07E+03	3.14E+02
YAL066W	1.23E+00	5.12E-01
YPL128C	2.82E+01	3.96E+00
YLL034C	4.36E+01	1.25E-01
YBR128C	4.78E+00	8.50E-02
YBR137W	9.46E+01	3.23E+00
YKR073C	6.18E+00	8.44E-01
YPL087W	5.89E+01	7.72E+00
YJR121W	7.75E+02	8.17E+01
YDR174W	2.98E+02	4.43E+01
YGR048W	6.96E+01	1.23E+01
YDL102W	3.00E+01	2.87E+00
YOR306C	4.16E+01	6.76E-01
YER070W	3.18E+02	4.18E+01
YIL070C	2.16E+01	1.40E-02
YJR089W	2.02E+01	1.21E+00
YDR526C	2.34E-01	2.07E-01
YOR055W	2.53E-01	2.24E-01
YNL133C	1.04E+01	1.13E-01
YJL183W	6.85E+01	2.80E+00
YMR116C	1.47E+03	3.65E+02
YNR008W	3.01E+01	2.62E+00
YJR132W	3.27E+01	1.53E+00
YPL020C	1.63E+01	1.60E+00
YLR286W-A	6.27E+00	2.30E+00
YJR039W	5.77E+00	6.00E-02
YOR328W	8.08E+00	4.29E-01
YOR231W	8.19E+00	3.05E-02
YNL011C	2.18E+01	1.44E+00
YER053C-A	7.97E+00	2.62E+00
YJR120W	1.16E+02	1.60E+01
YLR390W	2.18E+01	3.58E+00
YPR135W	1.79E+01	3.82E+00
YNR069C	7.52E+00	1.77E-01
YPR107C	2.39E+01	4.62E+00
YPR145C-A	8.65E+00	2.20E+00
YNL140C	1.10E+01	1.66E-01
YML007W	1.01E+02	1.49E+01
YER058W	8.42E+00	3.14E+00
YCR097W	2.31E+01	3.17E-01
YLR362W	2.38E+01	2.09E+00
YNR048W	2.64E+01	9.42E-01
YBR039W	3.36E+02	3.15E+01
YDR230W	1.21E+00	6.21E-01
YBR117C	2.01E+00	9.52E-01
YLL007C	1.08E+01	2.26E-01
YDR013W	5.47E+01	2.85E+00
YKR060W	3.06E+01	1.45E+00
YOR099W	3.05E+02	4.60E+01
YJL062W-A	5.01E+01	2.83E-01
YIL087C	1.67E+01	4.07E+00
YOR379C	5.08E+00	1.03E+00
YPR024W	7.11E+01	5.07E+00
YGR136W	3.85E+01	4.09E+00
YNL094W	4.66E+01	1.80E+00
YNL305C	2.82E+01	4.96E+00
YPR001W	4.79E+00	8.14E-01
YIL076W	1.27E+02	4.21E-01
YNL180C	8.30E+01	4.71E+00
YDL042C	2.59E+01	1.83E+00
YML098W	7.47E+00	1.39E-01
YDL233W	8.44E+00	9.95E-01
YMR044W	1.80E+01	1.20E+00
YBR170C	3.70E+01	3.81E+00
YPR080W	1.77E+02	1.86E+01
YKR069W	9.65E+00	3.20E+00
YER151C	5.11E+01	1.93E+00
YLR044C	5.44E+03	3.74E+02
YNL082W	2.39E+01	5.21E+00
YPR158C-C	6.45E-01	5.15E-02
YAL036C	3.92E+01	2.90E+00
YBR222C	2.59E+01	1.74E+00
YGL256W	4.09E+03	1.77E+03
YHR202W	7.71E+00	2.18E+00
YHR084W	1.95E+01	2.34E+00
YJL216C	4.15E+00	5.41E-01
YDR384C	2.93E+01	2.04E-01
YNL166C	7.76E+01	2.42E+00
YCR031C	5.67E+02	1.86E+01
YHR017W	2.60E+01	1.63E+00
YGR253C	2.92E+02	1.36E+01
YMR223W	2.31E+01	2.33E+00
YBL106C	1.64E+01	4.08E+00
YBR280C	9.71E+00	2.31E+00
YML083C	5.79E-01	1.24E-02
YMR002W	2.24E+02	2.12E+01
YJL133C-A	8.17E+01	4.99E+01
YMR196W	2.81E+01	3.51E+00
YFR021W	2.05E+01	4.23E-01
YGL092W	6.77E+01	2.75E-01
YOR321W	5.23E+01	6.48E+00
YGR002C	6.83E+00	6.40E-02
YBR094W	3.67E+01	3.67E+00
YGL044C	4.14E+00	6.62E-01
YLR350W	5.21E+00	4.68E-01
YDL130W	9.47E+02	3.09E+00
YBR152W	7.60E+00	8.16E-01
YHR200W	1.96E+02	1.68E+01
YOL164W	9.75E+00	2.79E+00
YDR480W	2.48E+01	3.14E+00
YOL090W	3.64E+01	5.40E+00
YNR035C	1.35E+02	9.16E+00
YOR347C	3.81E+01	8.84E+00
YOL007C	4.26E+01	4.42E+00
YML123C	1.04E+03	9.62E+01
YNL084C	8.87E+01	7.04E+00
YOL042W	3.31E+01	3.15E+00
YDR392W	1.76E+01	2.67E+00
YFR053C	7.80E+01	2.28E+01
YOR069W	4.70E+01	1.06E+00
YAR008W	2.43E+01	1.36E+00
YDR149C	3.06E-01	1.04E-01
YMR029C	4.92E+01	6.20E+00
YDL158C	2.32E+01	2.29E+00
YMR022W	1.08E+02	2.79E+00
YBR126W-A	4.71E+01	5.93E+00
YDR246W-A	5.52E+00	5.62E-01
YHL023C	1.74E+01	5.18E-01
YIL029W-A	0.00E+00	0.00E+00
YER007C-A	8.40E+01	1.01E+01
YHR042W	4.36E+01	3.67E+00
YPL180W	2.15E+01	1.56E+00
YOR301W	1.92E+01	9.56E-01
YML010W	3.03E+01	4.82E+00
YNL106C	1.14E+01	4.24E+00
YHR155W	2.69E+01	9.83E-01
YFR040W	5.87E+01	5.55E+00
YGL147C	4.13E+02	1.26E+02
YMR175W	6.48E+00	9.87E-01
YCR022C	2.11E+00	4.51E-02
YMR313C	4.96E+01	8.70E-01
YOR005C	9.28E+00	6.06E-01
YDR222W	9.03E+00	7.51E-01
YBR284W	2.84E+00	4.95E-01
YOR177C	3.77E+00	1.58E-01
YPR020W	1.45E+02	7.39E+00
YDL125C	2.54E+02	4.05E+01
YGL104C	6.46E+00	1.59E+00
YKL126W	8.95E+01	1.44E+01
YIL136W	5.71E+00	4.67E-01
YLR098C	1.23E+01	1.80E+00
YDR027C	3.95E+01	1.89E+00
YOL033W	1.69E+01	3.28E-01
YHR139C-A	9.15E-01	7.36E-01
YDR205W	3.38E+01	3.42E+00
YJL089W	1.44E+00	1.79E-01
YBR225W	1.76E+01	1.34E+00
YDR521W	3.77E-01	1.57E-01
YHR101C	1.13E+01	7.91E-01
YNR061C	5.91E+01	4.56E+00
YLL016W	9.50E+00	1.53E-01
YER124C	2.35E+02	2.77E+01
YNL215W	6.44E+00	5.55E-01
YLR321C	2.86E+01	2.60E+00
YEL031W	1.26E+02	2.21E+01
YBR161W	2.72E+01	1.17E+00
YOL045W	1.99E+01	1.11E+00
YPR179C	7.92E+00	1.77E+00
YDL091C	1.60E+01	2.11E+00
YLR072W	2.61E+01	6.52E-01
YLR240W	1.50E+01	2.77E+00
YNR042W	7.87E-01	3.75E-01
YPR109W	3.16E+01	1.85E+00
YIL164C	2.55E+01	7.48E+00
YBR090C	1.10E+01	4.48E+00
YER095W	5.36E+01	1.08E+01
YJR115W	5.49E+00	1.56E+00
YFR009W	1.04E+02	1.38E+01
YIL055C	1.53E+00	2.55E-01
YLR068W	6.25E+00	1.87E-01
YLR085C	1.73E+01	8.83E-01
YBL016W	3.17E+00	7.09E-01
Q0143	1.35E+01	1.74E+00
YDL078C	1.31E+02	7.22E+00
YOR367W	5.02E+01	5.53E+00
YKL018W	3.90E+01	2.48E-03
YDR415C	4.15E+01	4.34E+00
YMR148W	2.78E+01	4.85E+00
YER034W	1.03E+01	6.94E-01
YMR013C	2.63E+01	7.24E+00
YCL041C	5.92E-01	2.09E-02
YLR311C	1.12E+01	1.20E+00
YHR179W	5.87E+02	1.07E+02
YOR066W	9.58E+00	1.65E+00
YPR031W	1.20E+01	1.59E-01
YOR067C	6.33E+01	4.27E+00
YBR026C	8.40E+01	1.61E+00
YDR163W	1.16E+01	3.18E+00
YNR032C-A	5.94E+01	6.13E+00
YNL146W	1.34E+01	5.70E-01
YNL184C	3.14E+00	3.43E-01
YMR026C	3.75E+01	2.33E+00
YLR325C	1.21E+03	1.53E+02
YGL235W	1.12E+00	6.91E-02
YML093W	3.23E+01	1.89E+00
YDL073W	3.00E+01	3.09E+00
YOR293C-A	5.97E-01	8.44E-01
YIL142W	5.29E+01	7.80E+00
YCR024C-A	8.23E+02	3.71E+01
YBR029C	8.50E+01	1.46E+00
YDR026C	3.01E+01	2.71E+00
YOL015W	2.08E+00	3.18E-01
YGL243W	2.62E+01	1.32E+00
Q0144	1.23E+00	1.56E-02
YMR092C	9.83E+01	1.91E+01
YDL214C	3.29E+00	7.34E-01
YPR084W	1.62E+01	1.85E-01
YDL100C	1.78E+02	1.06E+01
YMR179W	1.70E+01	1.99E+00
YLR149C	7.90E+00	1.59E+00
YMR067C	2.27E+01	4.00E+00
YNR044W	2.09E+00	8.30E-01
YHL010C	8.91E+00	1.38E-01
YBR246W	4.33E+01	1.82E+00
YJR140W-A	4.92E+00	2.32E+00
YOR095C	9.37E+01	1.44E+01
YCL001W	2.31E+02	1.83E+01
YNL236W	2.19E+01	1.49E+00
YKR044W	1.67E+01	1.53E+00
YGR003W	2.27E+01	2.12E-01
Q0105	1.91E+03	4.40E+02
YOR233W	3.93E+01	1.72E+00
YNL212W	4.76E+01	8.25E+00
YGR138C	1.12E+01	2.66E+00
YKR100C	3.34E+01	5.01E+00
YLR201C	4.32E+01	1.95E+00
YGL025C	1.29E+01	1.76E+00
YIL057C	1.26E+00	1.39E-01
YPL163C	4.26E+01	1.43E+01
YFR049W	6.20E+01	2.19E+00
YBR216C	2.41E+01	3.52E+00
YOR289W	4.08E+01	5.76E+00
YBR071W	2.13E+01	3.22E-02
YGR230W	1.30E+01	2.49E+00
YCL069W	7.72E-02	1.72E-02
YMR118C	1.43E+00	6.29E-01
YBR083W	1.77E+01	1.41E+00
YDR165W	7.83E+01	9.94E+00
YDL095W	2.47E+02	3.44E+01
YJL190C	1.94E+03	4.62E+02
YIL021C-A	4.70E-01	1.95E-01
YBR285W	3.91E+01	1.58E+01
YOR223W	1.16E+01	6.46E-01
YMR191W	3.43E+01	3.33E+00
YOL148C	1.66E+01	1.58E+00
YPL211W	2.00E+02	2.80E+01
YDR306C	2.35E+01	3.52E+00
YOR076C	1.01E+01	3.55E-01
YBR185C	2.26E+01	4.97E+00
YPL198W	1.31E+02	7.91E+00
YOR103C	2.48E+02	1.81E+01
YPL228W	2.58E+01	2.13E+00
YMR214W	8.27E+01	6.63E+00
YNL293W	1.12E+01	1.52E+00
YLR185W	2.95E+02	1.15E+01
YGR268C	1.20E+01	2.31E+00
YML088W	8.03E+00	7.25E-01
YDR510W	9.51E+01	2.53E+01
YOL062C	4.22E+01	2.86E+00
YKL164C	2.76E+02	7.64E+01
YLL037W	6.80E-01	2.01E-01
YGL219C	3.43E+01	2.60E+00
YNL208W	1.72E+02	3.69E+01
YPL220W	1.28E+02	2.34E+01
YGR028W	6.62E+01	1.41E+01
YML028W	1.87E+03	4.40E+02
YIL117C	1.28E+01	1.14E+00
YKL039W	6.66E+01	3.87E+00
YDR010C	1.64E+00	9.19E-01
YER024W	1.88E+01	3.02E-01
YNL309W	5.97E+00	1.02E+00
YJL064W	1.70E-01	2.40E-01
YPR160C-A	1.72E+00	2.12E-01
YGL061C	1.17E+01	1.13E+00
YPL203W	3.62E+01	2.82E+00
YHL026C	1.63E+01	2.25E+00
YMR047C	5.38E+01	4.53E+00
YER121W	1.06E+01	1.97E+00
YOL092W	1.21E+02	1.41E+01
YBL091C	6.50E+01	3.82E-01
YLR105C	2.13E+01	1.02E+00
YGL118C	4.43E-01	9.65E-02
YHR050W-A	4.84E+01	2.64E+00
YPR052C	3.27E+02	3.96E+01
YNL225C	3.09E+01	1.68E+00
YHR151C	3.24E+01	3.44E+00
YPL070W	1.93E+01	2.81E+00
YDR217C	3.23E+01	1.75E+00
YDL122W	4.89E+01	5.64E-01
YAL064W-B	2.49E+00	1.20E+00
YNL020C	1.66E+01	4.14E+00
YDR129C	2.37E+02	3.74E+01
YGR223C	1.32E+01	2.35E+00
YOL001W	3.10E+01	1.75E-01
YNR072W	2.77E-01	1.86E-02
YLR002C	4.08E+01	3.07E+00
YAR042W	3.25E+01	8.70E-01
YFL046W	3.01E+01	2.35E+00
YNR006W	1.79E+01	1.28E+00
YOR071C	4.55E+01	3.62E+00
YOR056C	2.09E+01	2.06E+00
YNL021W	3.30E+01	3.64E+00
YCL042W	1.83E+01	1.22E+01
YFL028C	1.18E+02	1.83E+00
YHR106W	9.88E+00	1.25E-01
YLR163C	5.64E+01	6.54E+00
YOR175C	6.15E+01	6.63E+00
YOL055C	1.59E+01	3.04E+00
YIL131C	2.08E+01	7.76E-01
YKR092C	9.96E+01	1.68E+00
YGL180W	8.53E+00	2.79E+00
YOL018C	2.22E+01	6.57E-01
YJL176C	1.82E+01	4.12E+00
YMR142C	8.76E+02	2.60E+02
YDR255C	2.60E+00	3.04E-02
YMR303C	7.55E+00	2.20E+00
YML030W	9.48E+00	7.12E-01
YFL045C	5.07E+02	9.41E+01
YDR330W	2.89E+01	5.53E+00
YGR186W	3.93E+01	6.33E+00
YDR337W	5.12E+01	9.21E+00
YMR194C-A	4.48E+00	6.56E-01
YIL152W	1.86E+01	2.62E-01
YML032C	4.31E+01	2.86E+00
YIL162W	5.00E+01	4.80E+00
YIL010W	3.66E+01	4.93E+00
YAR075W	7.07E-01	4.40E-02
YDL190C	4.71E+01	3.62E+00
YNL266W	2.68E+00	7.71E-01
YOL002C	1.44E+02	3.66E+00
YGL130W	3.22E+01	2.27E+00
YER028C	1.02E+01	8.63E-01
YDL085W	3.36E+00	1.31E+00
YGL074C	2.57E-01	1.69E-01
YER143W	2.75E+01	6.78E+00
YLR434C	7.57E-01	3.66E-01
YNR022C	7.39E+01	1.92E+00
YGR177C	1.16E+01	5.31E-01
YPL090C	2.21E+02	3.88E+01
YNL098C	1.32E+02	1.49E+01
YOR089C	1.26E+02	2.23E+01
YGR131W	2.87E+00	5.23E-01
YFL066C	1.74E-02	2.46E-02
YBR076C-A	1.65E+01	2.27E+00
YCR077C	1.21E+02	1.88E+01
YGR092W	2.45E+01	1.04E+00
YPR047W	1.43E+01	3.24E+00
YGR218W	5.22E+01	7.62E+00
YHL008C	2.41E+01	2.56E+00
YJR066W	3.75E+01	3.50E+00
YHR125W	5.61E-01	3.47E-02
YLR082C	1.69E+01	3.10E+00
YLR081W	5.89E-01	1.94E-01
YKR012C	2.54E+00	2.43E-01
YBR141W-A	2.68E+00	1.66E-01
YER148W-A	1.53E+00	7.42E-01
YOR111W	1.36E+01	2.01E+00
YBR202W	5.87E+01	1.07E+01
YNR030W	6.04E+01	5.18E-01
YJL027C	2.06E-01	1.27E-02
YLR292C	1.06E+02	1.07E+01
YLL054C	1.53E+01	1.06E+00
YLR352W	1.73E+01	1.80E+00
YBL056W	1.16E+02	1.24E+01
YDR097C	3.26E+01	7.68E+00
YIL021W	9.00E+01	1.29E+01
YLR041W	3.01E+00	2.80E-01
YGL190C	6.76E+01	1.66E+01
YKL195W	5.84E+01	2.04E+01
YDL166C	4.96E+01	4.70E+00
YOL130W	7.60E+01	1.62E+00
YJL097W	6.63E+01	1.27E+00
YKL205W	4.69E+01	3.56E+00
YHR082C	5.34E+01	3.89E+00
YPL154C	4.81E+02	6.02E+01
YOL116W	2.06E+01	4.11E-02
YJL022W	4.83E-01	6.81E-02
YLR412C-A	7.21E-01	1.02E-01
YDL097C	8.92E+01	1.35E+01
YFR052C-A	1.96E+01	5.78E+00
YDR229W	1.16E+01	2.03E-01
YOR316C-A	2.96E+00	3.87E-02
YJR008W	2.03E+01	1.91E+00
YNR023W	2.81E+01	1.93E+00
YGR187C	5.97E+01	7.57E+00
YER093C-A	2.15E+01	4.03E+00
YJL163C	7.96E+00	6.69E-01
YHR160C	1.53E+00	2.25E-01
YDR182W	8.13E+01	7.00E+00
YGL139W	4.98E+01	1.36E+00
YIR034C	3.07E+01	9.17E+00
YIL020C-A	2.77E+00	7.55E-02
YJR135W-A	4.42E+01	2.73E+00
YGR255C	4.83E+01	9.88E+00
YLR236C	4.03E-01	1.47E-01
YDL079C	5.84E+00	1.25E+00
YNL233W	1.46E+01	1.28E+00
YLR329W	1.16E+01	2.22E+00
YJL057C	1.18E+01	2.67E+00
YDL154W	5.32E+00	1.61E+00
YOL048C	3.66E+01	7.65E+00
YDL169C	1.08E+01	5.17E+00
YDR307W	3.56E+01	4.40E+00
YBL039W-B	4.16E+01	6.01E+00
YDL143W	2.11E+02	1.99E+01
YJL113W	5.31E-01	1.08E-01
YPL159C	1.25E+02	1.43E+01
YNL181W	3.87E+01	7.71E+00
YGR009C	1.78E+01	2.09E+00
YOR161W-B	4.22E-01	3.74E-01
YNR037C	7.79E+01	1.05E+01
YDR418W	7.14E+02	1.11E+02
YLR020C	2.88E+01	4.27E-01
YDR061W	3.63E+01	3.20E-01
YPL168W	1.13E+01	2.08E+00
YDR053W	3.25E-01	2.01E-02
YBR002C	5.72E+01	3.47E+00
YIL106W	4.96E+01	4.14E-02
YGL024W	2.13E+00	9.43E-01
YPL179W	8.67E+01	1.20E+01
YAL017W	2.61E+01	8.05E-01
YBL084C	9.07E+00	5.42E-01
YOR195W	2.07E+01	1.54E+00
YEL045C	3.47E+01	1.10E+01
YPR074W-A	1.11E+00	4.62E-01
YDR237W	5.82E+01	8.87E+00
YLR312C	2.45E+01	7.42E-01
YDR466W	1.81E+01	2.99E+00
YER056C-A	6.71E+02	1.68E+02
YOL060C	4.42E+01	3.20E+00
YIL058W	1.43E+00	1.95E-01
YLR332W	1.92E+01	2.16E+00
YGL237C	3.00E+01	5.50E+00
YGL206C	1.95E+02	1.16E+01
YPR011C	2.86E+01	2.43E+00
YOR234C	7.92E+02	5.50E+01
YHR026W	1.61E+02	2.41E+01
YJL026C-A	2.86E-01	1.19E-01
YGR100W	4.06E+01	3.04E+00
YLR115W	1.94E+01	3.01E+00
YBR042C	4.05E+01	5.19E+00
YHR002W	2.58E+01	3.09E+00
YOR365C	1.04E+00	2.65E-01
YKR029C	2.76E+01	2.45E-01
YNL173C	3.63E+01	9.81E+00
YPR148C	6.12E+01	1.63E+01
YLR256W-A	6.70E-01	2.02E-01
YKL107W	3.05E-01	1.82E-01
YKL167C	4.60E+01	7.38E+00
YJR126C	4.66E+01	6.12E+00
YDR524W-C	4.56E-01	6.45E-01
YLR283W	1.46E+01	7.32E-01
YJR064W	1.85E+02	1.88E+01
YGR041W	3.17E+01	1.00E+00
YCR011C	5.67E+01	5.14E+00
YPR100W	6.18E+01	7.76E+00
YPL264C	1.99E+01	5.01E+00
YCR082W	9.63E+01	1.66E+00
YNL288W	3.38E+01	9.65E-02
YMR289W	2.53E+01	1.05E+00
YDR518W	7.11E+01	1.85E+01
YLR119W	1.79E+01	4.97E+00
YGL164C	6.74E+00	7.93E-01
YAR027W	6.30E+01	9.84E+00
YDL186W	4.09E-01	4.73E-02
YPR030W	3.36E+00	1.18E+00
YOL093W	1.28E+01	1.27E+00
YER105C	6.23E+01	1.57E+00
YAL053W	5.79E+01	2.60E+00
YBR175W	3.05E+01	2.27E+00
YDR096W	1.13E+01	3.00E+00
YGL039W	5.48E+01	2.95E+00
YNL230C	3.75E+00	1.47E+00
YDR282C	1.32E+01	1.61E-01
YBR191W	2.03E+02	4.28E+01
YJL180C	3.77E+01	1.34E-01
YLR208W	1.59E+02	8.84E-01
YHR145C	1.14E+02	3.94E+01
YBR288C	3.87E+01	1.43E+00
YKR050W	1.24E+01	8.80E-01
YLR070C	8.19E+00	2.77E+00
YGR248W	2.18E+00	5.57E-02
YJL034W	1.09E+03	4.05E+02
YER012W	1.26E+02	2.53E+01
YMR247C	3.20E+01	6.73E-02
Q0115	6.38E+01	1.01E+01
YCL010C	5.63E+01	7.11E+00
YNL088W	4.61E+01	4.28E+00
YJL023C	1.70E+01	4.82E+00
YLR286C	2.81E+02	2.68E+01
YDR317W	6.45E+00	5.93E-01
YDR447C	9.37E+02	6.01E+01
YNL277W	6.18E+01	2.60E+00
YPL256C	2.22E+01	8.68E+00
YGR278W	9.89E+00	5.42E-01
YDL194W	1.26E+01	1.76E+00
YOR016C	8.64E+01	5.37E-01
Q0085	9.39E+02	2.57E+02
YLR194C	4.48E+01	1.43E+01
YJL130C	3.20E+02	3.15E+01
YLR271W	9.18E+00	1.66E-01
YKR005C	5.30E+00	2.67E-01
YBR198C	3.40E+01	1.18E+00
YOR077W	1.23E+01	2.44E+00
YOR213C	3.72E+01	1.43E+00
YPR083W	2.42E+01	6.62E-01
YHR047C	4.47E+01	2.13E+00
YJL147C	2.50E+01	2.49E+00
YHR075C	1.49E+01	2.37E+00
YIL107C	2.21E+01	7.02E+00
YER147C	1.22E+01	2.26E+00
YBR069C	2.14E+02	6.45E+00
YJL175W	2.07E-01	4.62E-02
YDL159C-B	6.01E-01	1.34E-01
YLR021W	2.71E+01	2.52E+00
YML107C	2.07E+01	2.55E-01
YOR197W	3.97E+01	2.16E+00
YOR152C	1.95E+01	2.56E+00
YBR001C	1.85E+01	1.26E+00
YPR007C	1.11E+00	5.10E-01
YOR187W	2.62E+02	1.12E+01
YHL041W	1.46E+00	8.97E-01
YOR333C	4.56E-01	1.90E-01
YOL034W	1.08E+01	1.28E+00
YCR028C-A	1.81E+02	3.42E+01
YDR233C	1.45E+02	1.38E+01
YJR117W	7.60E+01	1.10E+01
YBR273C	2.20E+01	4.11E+00
YDR251W	6.65E+00	2.27E+00
YDR351W	5.32E+01	1.45E+00
YEL027W	1.22E+03	1.14E+02
YDR436W	8.27E+00	1.33E+00
YBR116C	8.13E-01	3.10E-01
YAL019W	3.89E+01	3.90E+00
YMR080C	7.64E+01	6.78E+00
YCR010C	2.53E+00	3.06E-01
YKL095W	1.41E+01	3.37E+00
YHL017W	4.30E+01	1.28E+00
YDR294C	5.08E+01	3.57E+00
YLR220W	1.06E+02	2.50E+01
YKL073W	7.79E+01	2.67E+01
YLR079W	7.88E+01	1.77E+01
YFR012W-A	9.69E+00	3.04E+00
YPL224C	3.41E+01	6.50E+00
YOR341W	2.07E+02	4.46E+00
YHR149C	6.25E+01	2.17E+00
YFR003C	3.27E+01	3.12E+00
YIL137C	5.31E+01	6.67E+00
YAR019C	9.11E+00	8.54E-01
YHR153C	3.34E+00	5.42E-02
YMR288W	2.27E+01	1.17E+00
YOL013C	2.35E+01	4.56E+00
YDR348C	4.16E+01	5.78E+00
YDL147W	1.59E+02	2.64E+01
YBL100C	6.51E-02	9.21E-02
YKL225W	5.89E-02	8.33E-02
YOR392W	4.62E-02	6.53E-02
YHL034C	1.55E+02	2.15E+01
YLR300W	9.37E+02	3.32E+01
YMR193C-A	8.87E-01	5.48E-02
YIL026C	2.59E+01	4.34E+00
YPL177C	3.60E+01	5.14E-01
Q0275	1.37E+03	3.54E+02
YLR219W	1.53E+01	4.27E-01
YMR177W	3.69E+01	8.37E+00
YNL097W-A	1.81E+00	6.94E-01
YNL296W	4.09E-01	2.53E-02
YHR064C	2.84E+02	6.25E+01
YCL061C	1.42E+01	2.76E+00
YNL300W	3.80E+01	1.55E+01
YFL030W	1.32E+01	4.44E+00
YDL123W	6.96E+00	2.50E+00
YJL053W	1.48E+01	1.53E+00
YJR091C	1.81E+01	2.78E+00
YML031C-A	9.16E-01	7.77E-01
YJL140W	8.99E+01	1.87E+01
YMR079W	1.13E+02	4.14E+00
YDR347W	6.37E+01	8.01E+00
YKR035C	4.23E+00	1.63E-01
YDL149W	7.76E+00	1.48E+00
YMR165C	7.17E+00	3.01E+00
YPR054W	6.81E-01	6.80E-02
YLR438W	7.73E+00	3.63E+00
YPL221W	1.02E+02	4.57E+00
YNL122C	3.86E+01	8.48E+00
YLR444C	7.02E-01	1.56E-01
YJL096W	4.73E+01	3.17E+00
YIL068W-A	2.28E-01	1.72E-01
YDR108W	2.23E+01	1.55E+00
YAL068C	6.17E-02	8.72E-02
YPL134C	2.38E+01	2.25E+00
YER133W	3.81E+02	4.79E+00
YMR141W-A	2.90E-01	1.53E-01
YOL088C	3.52E+01	8.72E-01
YJL202C	2.47E-01	1.52E-02
YLR349W	4.71E-01	2.08E-01
YKL026C	3.86E+00	1.20E+00
YGR246C	2.59E+01	4.34E+00
YCL074W	5.65E-01	3.62E-01
YDR208W	5.49E+01	5.58E+00
YIL097W	8.27E+00	4.72E-01
YDL228C	6.39E-02	9.04E-02
YLR354C	1.24E+03	5.85E+01
YFL013C	9.30E+00	2.22E+00
YMR294W	1.95E+00	5.54E-01
YDR234W	6.34E+01	8.72E+00
YOR120W	1.37E+01	1.09E+00
YJR054W	2.78E+01	3.51E+00
YNL249C	1.51E+01	4.07E+00
YGR247W	3.06E+01	7.11E+00
YGL159W	2.46E+01	2.56E+00
YIL071C	1.36E+01	9.16E-02
YHR102W	2.82E+01	2.63E+00
YJR040W	3.51E+01	3.78E+00
YDR310C	3.95E+01	3.68E-01
YOR108C-A	8.35E-01	6.28E-01
YPR081C	2.42E+01	2.96E+00
YML034C-A	1.64E-01	8.60E-02
YDL179W	3.53E+01	5.36E+00
YHL015W	2.94E+03	1.22E+03
YIL048W	3.77E+01	6.28E+00
YCL047C	4.65E+01	4.95E+00
YML024W	5.29E+02	2.42E+01
YMR162C	3.43E+01	2.35E+00
YMR110C	3.98E+01	5.13E+00
YKL121W	1.05E+01	1.20E+00
YNL115C	2.29E+01	4.53E+00
YOR035C	4.27E+01	4.04E+00
YPL100W	1.56E+01	1.86E+00
YHL036W	1.16E+01	2.88E+00
YDL114W	1.16E+00	1.37E-01
YOR372C	2.78E+01	2.48E+00
YOR218C	1.71E+00	6.15E-01
YKL129C	1.47E+01	4.39E+00
YLR249W	2.69E+03	4.31E+02
YKR018C	8.12E+01	1.38E+01
YJR019C	2.32E+01	3.36E+00
YER176W	3.10E+01	2.93E+00
YMR070W	1.07E+01	2.59E+00
YER084W-A	3.02E-01	3.14E-01
YPR204W	1.43E-01	5.95E-02
YDR213W	1.36E+01	1.15E+00
YAL049C	1.02E+02	7.84E+00
Q0060	1.78E+02	4.05E+01
YDR512C	1.62E+01	2.29E+00
YMR234W	3.36E+01	4.52E+00
YIL156W-A	7.38E-01	1.60E-01
YGR251W	2.99E+01	5.64E+00
YNL012W	2.16E+00	2.46E-01
YAL059W	6.74E+01	2.17E+01
YLR377C	2.72E+00	8.15E-02
YFL063W	1.39E-01	5.78E-02
YJL182C	1.99E-01	8.29E-02
YPL275W	8.90E-02	3.69E-02
YHR131C	3.63E+01	3.78E+00
YLR162W-A	2.44E+00	1.77E+00
YGL010W	1.37E+01	1.12E+00
YPL225W	7.36E+01	4.21E+00
YBR015C	8.74E+01	1.22E+01
YGR277C	2.09E+01	3.92E-01
YNL314W	1.30E+01	3.84E+00
YLR133W	1.66E+01	9.56E-01
YKL057C	5.56E+01	6.80E+00
YLR228C	2.88E+01	2.42E+00
YDR462W	9.69E+00	2.99E+00
YLR151C	1.33E+01	3.41E+00
YJL028W	1.28E-01	7.89E-03
YPR178W	1.29E+01	1.54E+00
YPR086W	6.11E+01	1.44E-02
YMR203W	1.01E+02	1.12E+01
YLR403W	5.07E+01	1.13E+01
YDL191W	6.57E+01	7.15E+00
YLR381W	1.24E+01	2.03E+00
YNL302C	4.85E+02	1.09E+02
YNR001W-A	4.94E-01	1.69E-01
YBR200W	4.13E+01	3.89E+00
YGR263C	2.48E+01	2.10E+00
YNR066C	3.13E+01	7.03E+00
YKR041W	1.28E+00	3.90E-02
YMR061W	5.58E+01	7.39E-01
YJR027W	1.45E-01	3.70E-02
YIR008C	5.88E+01	5.39E+00
YPL071C	2.94E+01	2.78E+00
YPR018W	2.95E+01	3.37E-01
YDL203C	2.00E+01	1.61E+00
YGL058W	1.14E+02	1.66E+01
YNL159C	1.70E+01	7.03E-01
YJL083W	1.18E+01	1.88E+00
YKR023W	1.03E+01	2.52E+00
YBR282W	4.42E+01	1.04E+01
YKL090W	1.24E+01	7.64E-03
YLR273C	6.07E+00	2.38E+00
YJR102C	2.95E+01	1.03E+00
YAR023C	6.57E+00	1.56E+00
YDR382W	8.62E+02	1.86E+02
YMR253C	2.30E+01	6.47E-01
YKL196C	1.27E+02	9.11E+00
YGL011C	2.73E+02	1.80E+00
YNL006W	2.63E+01	5.57E+00
YMR310C	1.53E+01	1.59E+00
YDR376W	2.28E+01	5.70E-01
YDR215C	1.17E-01	1.65E-01
YGR294W	6.17E-02	8.72E-02
YBR173C	1.72E+02	1.10E+00
YPL065W	1.64E+01	6.00E-02
YOR068C	7.35E-01	3.06E-01
YJR036C	5.43E+00	5.68E-01
YMR151W	3.62E+00	2.24E-01
YKL209C	2.99E+00	5.73E-01
YFR039C	2.75E+01	4.95E-01
YCR098C	6.03E+00	1.65E+00
YBR206W	4.69E+01	1.10E+01
YDR488C	9.91E+00	3.67E-01
YDL239C	8.60E+00	1.38E+00
YDR300C	3.36E+02	2.71E+01
YPL232W	4.78E+01	6.70E+00
YLR067C	2.73E+01	1.33E+00
YGL084C	8.54E+01	4.92E+00
YMR280C	7.31E+00	1.36E+00
YHR201C	3.60E+01	2.01E+00
YGR283C	4.75E+01	4.65E+00
YDL077C	1.46E+01	1.37E+00
YGR199W	1.46E+01	3.15E+00
YJL035C	3.03E+01	5.68E+00
YBR121C-A	5.20E+01	1.55E+01
YLR363C	1.37E+01	8.00E-01
YCR071C	3.71E+01	5.45E+00
YNL047C	1.48E+01	1.37E+00
YEL008W	1.69E+00	2.64E-01
YOR113W	8.34E+00	5.76E-02
YHR056C	2.09E+01	7.68E-01
YDL124W	4.61E+02	2.16E+02
YER027C	5.96E+01	5.35E+00
YDL243C	5.47E+00	8.24E-01
YNL222W	2.00E+01	1.25E+00
YOR377W	1.82E+01	6.10E-01
YBL045C	1.86E+02	1.82E+00
YAL015C	1.59E+01	1.99E+00
YCL002C	3.37E+01	2.16E+00
YBR057C	4.02E+01	4.36E+00
YKL185W	1.69E+01	5.21E+00
YBR047W	1.17E+01	1.29E+00
YJL086C	2.30E+00	3.02E-01
YPL078C	2.94E+02	3.16E+01
YMR153W	2.91E+01	1.78E+00
YGR112W	1.36E+01	3.95E+00
YBR077C	4.62E+01	4.71E+00
YIL007C	4.41E+00	1.46E+00
YGL052W	6.33E+00	1.11E+00
YNL192W	4.53E+01	1.38E+01
YDR328C	6.78E+01	7.09E+00
YLL063C	5.90E+00	1.34E+00
YKL006C-A	4.13E+01	5.27E+00
YIL054W	3.40E-01	1.16E-01
YCL052C	5.57E+01	7.19E+00
YFL032W	1.91E+02	8.47E+01
YEL022W	4.48E+01	6.36E+00
YKL123W	1.93E+00	1.43E+00
YOR199W	1.87E-01	2.63E-01
Q0120	1.38E+02	1.30E+01
YKR059W	8.79E+00	1.24E+00
YOR065W	7.17E+01	1.55E+01
YBL102W	8.19E+01	1.11E+01
YPR115W	2.58E+01	2.82E+00
YMR221C	4.06E+01	3.71E+00
YLR361C	1.79E+01	2.78E+00
YHR199C-A	1.14E+01	1.15E-01
YLR077W	3.27E+01	2.52E+00
YLR417W	5.47E+00	1.07E+00
YGL091C	3.13E+01	2.12E+00
YOR371C	3.27E+01	4.92E+00
YPR027C	3.67E-01	2.40E-01
YGL261C	1.23E-01	1.74E-01
YLR012C	6.47E-01	1.41E-01
YJL052W	2.32E+03	6.39E+02
YMR316C-A	4.00E+00	1.60E+00
YDR228C	1.67E+01	1.89E+00
YBR012W-B	5.20E-02	2.55E-02
YDR190C	3.45E+01	1.33E+00
YDR262W	4.60E+01	9.68E+00
YGL183C	9.53E-01	9.16E-02
YDL225W	4.59E+01	6.88E+00
YJL222W	1.40E-01	7.60E-02
YDR483W	2.18E+02	1.31E+01
YDR048C	4.09E-01	2.53E-02
YAR053W	3.52E-01	2.84E-01
YPL060W	1.53E+01	6.28E-01
YNL087W	7.43E+01	4.04E+00
YDR219C	3.81E+01	4.18E+00
YMR311C	5.08E+01	1.67E+01
YJR006W	3.97E+01	8.15E-01
YLR209C	4.47E+01	9.10E+00
YMR115W	1.50E+01	1.31E+00
YLR424W	1.36E+01	2.08E+00
YDR082W	7.68E+00	1.83E+00
YGL258W-A	3.52E+00	1.46E+00
YDR015C	1.87E-01	2.64E-01
YBR201W	6.20E+01	1.94E+01
YBL017C	9.97E+01	1.85E+01
YER005W	3.29E+01	8.67E-01
YOR198C	1.63E+02	6.02E+01
YJL012C	2.94E+02	4.80E+01
YLR399C	1.07E+02	1.57E+01
YML035C	3.02E+01	4.73E+00
YHR030C	3.90E+01	2.58E+00
YHR210C	8.19E+00	9.10E-01
YNR070W	1.40E+00	1.62E-01
YAL001C	2.73E+01	2.31E+00
YAL026C	3.50E+01	4.01E+00
YBL042C	6.23E+01	2.94E-01
YNL065W	2.22E+02	1.16E+01
YPL137C	7.74E+01	8.78E+00
Q0140	8.47E+01	1.58E+01
YDR243C	2.19E+01	2.74E+00
YER165C-A	2.40E-01	1.49E-02
YLR285C-A	6.41E+01	3.65E+00
YNL161W	2.49E+01	4.47E+00
YJL139C	2.31E+01	4.17E+00
YER037W	2.75E+01	3.80E+00
YBR256C	1.86E+02	2.90E+01
YPL268W	2.57E+01	1.98E-01
YKL019W	4.51E+01	5.33E+00
YGR114C	6.33E-01	1.97E-01
YDR286C	4.24E+01	4.20E+00
YGR132C	8.39E+01	1.71E+01
YKL189W	1.82E+01	7.49E-01
YIL113W	5.35E+00	3.79E-01
YMR158C-A	1.04E+01	3.30E+00
YNL206C	3.19E+01	5.26E+00
YGR212W	6.92E+00	1.47E+00
YMR063W	1.71E+01	1.43E+00
YNL317W	2.61E+01	5.71E+00
YAL051W	1.98E+01	1.32E+00
YLR309C	1.67E+01	3.57E+00
YDR454C	2.46E+02	7.68E+00
YHR134W	9.07E+00	7.10E-01
YGR226C	7.19E-01	1.89E-01
YGR258C	1.92E+01	5.21E-02
YBR008C	8.33E+00	1.43E+00
YCR027C	3.29E+01	5.88E+00
YJR042W	3.55E+01	7.30E-01
YKL159C	2.17E+00	6.75E-01
YNL091W	2.22E+01	3.47E+00
YOR264W	5.46E+01	8.50E+00
YMR134W	2.59E+01	4.36E+00
YKL137W	4.07E+01	9.11E+00
YAL031C	2.07E+01	1.94E-01
YGL194C-A	2.32E+01	2.30E+00
YLR005W	4.50E+01	2.76E+00
YPL147W	7.50E+00	1.88E+00
YBR245C	4.36E+01	7.01E+00
YNL291C	5.78E+01	3.45E+00
YDL159W-A	6.64E-01	5.00E-01
YPR131C	3.01E+01	2.26E+00
YKL005C	3.16E+01	2.77E+00
YGL234W	3.88E+02	1.18E+02
YJR051W	6.84E+01	5.72E+00
YLR049C	1.49E+01	6.14E+00
YOL157C	1.42E+00	8.29E-02
YBR241C	1.31E+01	8.72E-02
YJR003C	3.29E+01	7.99E-02
YHR161C	5.30E+01	1.22E+01
YLR247C	2.79E+01	8.91E+00
YBR125C	3.62E+01	6.65E+00
YMR077C	1.91E+01	2.81E+00
YJL189W	3.66E+02	1.65E+01
YAL040C	2.89E+01	1.31E+01
YOR376W	3.54E-01	1.86E-01
YHR150W	1.59E+01	1.12E-02
YDL115C	2.32E+01	1.46E+00
YNL197C	4.41E+01	2.57E+00
YFL049W	2.86E+01	4.52E+00
YGL120C	1.57E+02	1.39E+01
YNL014W	4.21E+00	8.31E-01
YGR015C	1.30E+01	6.78E-01
YMR042W	2.82E+01	4.75E+00
YDR402C	4.72E-01	1.94E-01
YJL212C	5.41E+01	3.12E+01
YMR013C-A	1.74E-03	1.97E-03
YNR003C	1.86E+01	5.02E+00
YMR016C	8.81E+00	1.61E+00
YDL146W	1.48E+01	3.74E+00
YDR246W	2.76E+01	6.71E+00
YPL062W	9.67E-01	5.08E-01
YMR282C	6.10E+01	1.17E+01
YDL064W	1.01E+02	1.52E+01
YNL239W	2.16E+02	5.90E+01
YCR035C	4.23E+01	2.10E+00
YPR102C	3.61E+02	1.02E+02
YOR299W	4.47E+01	7.73E+00
YOR325W	4.49E-01	1.00E-01
YPL016W	2.04E+01	6.87E+00
YER101C	7.41E+00	1.50E-01
YDR207C	9.40E+00	2.51E+00
YKL219W	1.40E+01	1.63E+00
YJL087C	1.39E+01	2.25E+00
YNL275W	1.56E+01	1.09E-01
YHR182C-A	1.81E-01	1.12E-02
YMR123W	5.85E+01	9.85E+00
YHR107C	6.66E+01	5.68E+00
YDL134C	1.58E+02	1.33E+01
YLR218C	2.55E+00	1.43E+00
YDR539W	4.40E+01	9.61E+00
YDR371W	1.20E+01	1.57E+00
YGL019W	1.90E+01	5.33E+00
YLR134W	1.23E+01	4.00E+00
YDL133C-A	3.36E+03	1.19E+03
YPL030W	1.70E+01	4.76E+00
YJL047C	1.65E+01	2.51E+00
YLR258W	4.68E+01	7.61E+00
YEL059W	6.03E-01	6.48E-01
YHR080C	1.83E+01	3.12E+00
YML101C-A	3.11E+00	7.92E-01
YKL154W	4.97E+01	1.92E+00
YLR285W	6.27E+01	6.61E+00
YKL182W	4.80E+02	9.06E+01
YBR274W	2.30E+01	2.95E+00
YBR254C	3.15E+01	4.07E+00
YGL156W	2.70E+01	1.13E+01
YCL039W	6.05E+00	2.28E+00
YOL084W	2.63E+00	1.06E+00
YGR007W	4.74E+01	1.02E+01
YDL088C	2.90E+01	3.46E-01
YOL043C	1.23E+01	5.36E-01
YNL329C	2.12E+01	3.23E+00
YJR106W	1.35E+01	4.74E+00
YAL063C-A	1.21E+00	9.07E-01
YER017C	5.56E+01	7.16E+00
YDR080W	8.07E+00	1.36E+00
YKR002W	1.56E+01	1.27E+00
YJR050W	4.15E+01	9.67E+00
YBL070C	1.02E+00	5.34E-01
Q0050	3.53E+03	4.56E+02
YER090C-A	7.04E-01	2.93E-01
YPL142C	1.99E-01	8.29E-02
YNL125C	2.01E+01	4.03E+00
YNR055C	3.58E+01	4.31E+00
YPR089W	4.70E+01	3.73E+00
YPL072W	1.02E+01	1.69E+00
YGL107C	2.93E+01	1.14E+00
YER181C	2.42E+00	6.91E-01
YOR288C	1.19E+02	2.34E+01
YGL095C	2.96E+01	4.38E+00
YDR169C-A	2.81E+00	1.44E+00
YKL064W	1.57E+01	3.25E+00
YGR154C	5.34E+00	2.46E-01
YNL333W	4.55E-01	6.19E-02
YMR224C	1.32E+01	2.00E+00
YDL057W	9.26E+00	5.72E-01
YNL263C	8.07E+01	1.20E+01
Q0075	7.28E+01	2.16E+01
YOL117W	1.22E+01	6.68E-01
YNL217W	3.51E+01	3.22E+00
YDR058C	2.80E+01	3.09E+00
YFL009W	3.71E+01	1.61E+00
YOL027C	7.81E+01	8.98E+00
YLR248W	9.94E+01	1.33E+01
YER074W	2.43E+02	2.35E+01
YFR047C	9.46E+01	1.38E+01
YGL224C	3.28E+01	6.62E+00
YNL008C	2.22E+01	5.98E+00
YMR304C-A	2.68E+01	8.62E+00
YHR052W	1.57E+02	1.32E+01
YER158C	1.41E+01	2.28E+00
YHR192W	8.60E+01	2.21E+00
YDR197W	2.53E+01	3.40E+00
YPL231W	4.40E+02	2.75E+01
YNL147W	9.56E+01	5.22E+00
YDR298C	1.60E+02	1.89E+01
YDL120W	6.75E+01	1.65E+01
YGL123C-A	8.32E-01	7.96E-02
YDR482C	1.43E+01	2.96E+00
YLL028W	6.74E+01	8.48E+00
YGR205W	4.29E+01	1.12E+01
YGR040W	3.22E+01	3.47E-01
YHR058C	4.00E+01	5.65E+00
YPL181W	2.87E+01	3.07E+00
YJR015W	6.29E+01	6.28E+00
YLR379W	3.98E-01	5.61E-02
YPL223C	8.83E-01	1.25E-01
YOR364W	1.59E+00	6.72E-01
YLR366W	4.52E+00	2.22E-01
YIL126W	6.61E+01	9.92E+00
YDR274C	6.02E-02	8.51E-02
YGL136C	1.15E+01	1.62E+00
YGL072C	2.66E+00	1.51E+00
YOL156W	7.33E-02	6.65E-02
YHR188C	5.76E+01	1.40E+00
YER078C	3.59E+01	5.87E+00
YOR308C	1.61E+01	5.04E-02
YNL202W	1.99E+01	5.77E-01
YDL012C	1.90E+01	2.02E+00
YOR209C	2.73E+02	2.20E+01
YBL025W	4.09E+00	2.03E+00
YHL002W	3.00E+01	6.13E+00
YGL049C	2.71E+01	1.41E+00
YBL098W	1.15E+02	1.28E+01
YHL019W-A	6.53E-01	1.42E-01
YGR152C	5.28E+01	1.09E+00
YJL127C	1.42E+01	1.22E+00
YMR275C	1.30E+01	1.71E+00
YNL137C	3.14E+01	3.81E+00
YAR031W	4.40E+00	1.05E+00
YPR190C	5.38E+01	6.70E+00
YDL027C	2.92E+01	1.17E+00
YMR239C	4.81E+01	9.69E+00
YBR297W	9.43E+00	3.44E+00
YDR316W	1.92E+01	4.01E+00
YOL071W	1.77E+01	2.58E+00
YKL153W	6.98E-01	4.91E-01
Q0255	2.59E+02	4.52E+01
YBR049C	5.88E+01	4.96E+00
YLL060C	8.05E+00	9.25E-01
YIR011C	9.51E+01	1.74E+01
YIL023C	4.59E+01	1.23E+00
YDR296W	5.11E+01	6.36E+00
YOL056W	2.08E+01	4.21E+00
YML004C	2.43E+02	5.54E+01
YGL242C	3.79E+01	1.07E+00
YML063W	1.76E+03	4.02E+02
YPR174C	3.23E+01	1.81E-01
YPL164C	9.54E+00	1.12E+00
YJL019W	1.22E+01	2.53E+00
YAR019W-A	9.46E-01	4.97E-01
YPR040W	5.39E+00	9.39E-01
YFL012W	5.06E+00	9.22E-01
YOR039W	8.13E+01	3.00E+00
YDL032W	1.22E+00	5.07E-01
YJR146W	1.22E+00	6.85E-01
YER125W	1.47E+02	3.02E+01
YER050C	1.29E+02	1.93E+01
YGR144W	2.93E+00	3.05E-01
YOR151C	1.54E+02	9.18E+00
YNL149C	1.25E+02	2.52E+01
YIR031C	1.23E+01	7.63E-01
YGL047W	1.74E+01	1.32E+00
YDL019C	1.81E+01	2.56E+00
YMR030W	1.96E+01	3.67E+00
YNL328C	2.14E+01	3.48E+00
YDR144C	3.61E+01	4.22E+00
YGR229C	1.51E+02	3.17E+01
YGR011W	1.09E+01	4.52E+00
YER142C	1.79E+01	9.00E-01
YNL024C-A	1.35E+02	7.54E+00
YJR085C	3.21E+02	1.62E+01
YGL045W	1.11E+01	9.67E-01
YHR164C	1.05E+01	2.75E+00
YOR344C	1.03E+02	1.37E+01
YFL004W	9.48E+01	2.21E+01
YBL072C	4.43E+02	1.17E+02
YLR006C	2.15E+01	3.10E+00
YNL273W	1.50E+01	2.70E+00
YFL001W	5.39E+01	4.04E+00
YDR180W	2.57E+01	1.90E+00
YLR186W	1.16E+02	6.93E+00
YIR037W	1.15E+02	2.76E+01
YFL042C	1.37E+01	6.02E-01
YJR100C	2.49E+01	3.94E+00
YKR076W	2.42E+01	4.35E+00
YBR196C-B	1.67E+01	6.98E-01
YOR139C	1.25E+00	1.54E-01
YJL038C	3.08E+00	1.31E-01
YHR114W	1.29E+01	2.41E+00
YKR078W	1.61E+01	8.08E-01
YMR155W	1.70E+01	2.95E-01
YIL156W-B	1.29E+01	2.41E+00
YOL087C	3.42E+01	4.43E+00
YKL119C	3.83E+01	1.75E+00
YOL021C	5.29E+01	3.19E+00
YAR003W	2.41E+01	5.06E+00
YOR279C	9.63E+00	1.93E+00
YPR061C	1.59E+01	2.88E+00
YDR068W	2.30E+01	4.63E+00
YDL227C	8.10E-01	2.56E-01
YBR263W	1.98E+02	2.19E+01
YPL118W	7.55E+01	1.66E+01
YCR083W	1.64E+01	3.46E+00
YKL014C	7.08E+01	7.03E+00
YNL171C	1.11E+01	3.91E+00
YMR157C	2.48E+01	6.03E+00
YNR011C	1.89E+01	1.92E+00
YMR277W	4.45E+01	1.96E+00
YLR030W	3.98E-01	2.43E-01
YFR023W	4.87E+00	7.63E-01
YDL152W	5.96E-01	3.68E-01
YEL017C-A	5.97E+02	5.32E+01
YCL026C-B	1.15E+01	3.92E+00
YJR149W	1.53E+01	9.48E-01
YPL272C	9.00E+00	1.94E+00
YBL078C	3.59E+01	5.65E+00
YHR028W-A	4.07E-01	2.14E-01
YLL049W	3.48E+01	1.19E+01
YER046W	3.10E+01	1.21E+00
YLR438C-A	6.10E+01	9.94E+00
YOR243C	7.26E+01	3.07E+00
YNL004W	4.25E+01	2.03E+00
YHR187W	4.20E+01	6.27E+00
YER091C-A	6.72E-01	9.48E-02
YGL160W	1.94E+01	8.66E-01
YMR273C	7.01E+00	3.60E+00
YNL046W	2.43E+01	4.89E+00
YDR031W	1.11E+02	2.09E+01
YFL008W	1.60E+01	3.56E+00
YNL027W	2.03E+01	5.09E+00
YIL098C	3.02E+01	1.07E+01
YDR475C	3.15E+01	1.40E+00
YMR315W	1.83E+02	3.96E+01
YBR296C-A	2.02E+00	1.89E+00
YPL018W	1.96E+01	5.74E+00
YIL017C	7.64E+00	1.36E+00
YJR061W	1.52E+01	5.61E+00
YJL095W	2.26E+01	8.72E-01
YER173W	1.58E+01	1.96E-01
YEL072W	2.50E+01	6.37E+00
YMR013W-A	3.08E+03	7.81E+02
YMR287C	3.29E+01	4.09E+00
YBL071C	1.05E+00	3.59E-01
YMR315W-A	1.00E+00	3.42E-01
YIL105C	3.69E+01	8.49E+00
YGR139W	1.93E-01	1.01E-01
YOR363C	1.26E+01	2.24E+00
YER021W	5.87E+02	1.15E+02
YCL012C	1.69E+01	2.17E+00
YKR024C	2.44E+01	1.40E+00
YMR034C	7.16E+00	1.25E+00
YDR363W-A	2.73E+02	1.60E+01
YIR017C	2.38E+01	6.57E+00
YGL031C	5.87E+02	8.09E+01
YPR013C	3.67E+01	1.73E+01
YEL057C	2.97E+00	6.79E-01
YLR396C	2.04E+01	1.12E+00
YOR192C	5.73E+00	1.50E+00
YOR247W	1.39E+01	7.03E+00
YDR181C	1.27E+01	3.25E+00
YPL143W	9.31E+02	1.28E+02
YLR171W	7.87E-01	2.25E-01
YIR033W	3.57E+01	3.36E+00
YGR266W	3.61E+01	3.31E+00
YLR375W	5.04E+01	3.21E+00
YMR168C	1.38E+01	1.14E+00
YDL014W	2.90E+02	2.23E+01
YGL027C	3.42E+01	4.81E+00
YPR137W	8.59E+01	7.33E+00
YAL023C	2.85E+02	4.04E+01
YOR009W	4.06E+00	9.13E-01
YJL071W	2.31E+01	1.47E+00
YBL010C	1.59E+01	1.66E+00
YPL063W	3.57E+01	7.46E-01
YNR007C	1.96E+01	4.81E+00
YNL281W	4.78E+01	8.85E+00
YJL073W	1.71E+01	8.20E+00
YMR255W	5.91E+01	1.61E+01
YPL022W	4.44E+01	3.93E+00
YKR028W	4.59E+01	1.57E+00
YPR025C	3.73E+01	2.46E+00
YMR297W	2.44E+02	6.00E+01
YJL105W	6.85E-01	6.56E-02
YKR106W	3.54E-01	1.58E-01
YCR107W	7.38E+00	8.74E-01
YNL054W-A	4.56E-08	2.54E-08
YDR135C	1.17E+02	2.40E+01
YDR410C	1.56E+01	3.32E+00
YKR101W	9.36E+00	1.52E+00
YPL084W	2.55E+01	3.81E+00
YEL044W	4.87E+01	1.20E+01
YPL204W	9.68E+01	1.89E+01
YGL123W	1.89E+03	4.79E+02
YDR122W	4.27E+01	1.22E+01
YKR019C	1.16E+01	1.26E+00
YOR200W	2.80E-01	3.96E-01
YHR196W	1.19E+02	5.51E+00
YOL150C	4.23E+00	1.33E+00
YGR227W	2.07E+01	1.31E+00
YOR261C	2.92E+02	5.62E+01
YIL150C	1.53E+01	3.55E+00
YBR097W	1.36E+01	2.85E+00
YDR320C-A	4.86E+01	8.88E+00
YGL197W	1.85E+01	5.70E+00
YDR107C	1.44E+01	2.99E+00
YGR129W	1.54E+01	1.37E+00
YDR528W	2.51E+01	9.21E+00
YJL091C	4.81E+01	1.60E+01
YER068C-A	1.01E+00	4.83E-01
YPL124W	4.06E+00	3.45E-01
YBR267W	8.50E+01	4.54E+00
YLR432W	5.09E+02	8.41E+01
YGR130C	4.16E+01	1.26E+01
YJL123C	8.59E+01	1.71E+01
YBR269C	2.22E+01	3.99E+00
YML047C	6.11E-01	1.52E-01
YMR230W-A	1.54E+01	2.71E+00
YLR308W	3.69E-01	1.52E-01
YML023C	1.87E+01	2.43E+00
YIL075C	8.92E+01	2.70E+01
YDR024W	5.60E+00	1.43E+00
YML120C	4.00E+01	8.64E+00
YKL089W	1.07E+01	7.51E-01
YER133W-A	3.87E-01	3.78E-01
YFL047W	2.34E+01	4.74E+00
YDR101C	2.03E+02	2.35E+01
YPR019W	2.90E+01	3.80E+00
YEL050C	2.97E+01	6.65E+00
YOL031C	5.68E+01	2.44E+01
YGR285C	1.88E+02	3.87E+01
YLR369W	2.67E+01	1.93E+00
YKR039W	1.67E+02	5.02E+01
YKL028W	2.79E+01	1.77E+00
YOL006C	3.22E+01	7.89E+00
YNL043C	7.19E+00	4.99E-01
YLL031C	3.35E+01	1.49E+00
YJL128C	5.39E+01	2.60E+00
YIL073C	8.81E-01	1.17E-01
YGR143W	2.07E+01	2.65E+00
YCR004C	1.19E+02	1.56E+01
YOR030W	3.82E+01	1.24E+00
YKL172W	2.77E+01	2.04E+00
YIL147C	2.98E+01	2.03E+00
YGL184C	8.86E+00	3.41E+00
YKL163W	4.72E+00	9.77E-01
YDR002W	5.21E+02	7.19E+01
YHR065C	7.75E+01	5.09E+00
YLR064W	5.78E+01	8.40E+00
YOR228C	3.16E+01	7.22E+00
YBR159W	1.27E+02	1.45E+01
YLR203C	4.64E+01	1.60E+00
YBR023C	5.86E+01	2.98E+00
YDL204W	8.70E+00	2.31E-01
YMR043W	4.51E+01	8.87E+00
YBL002W	6.52E+02	3.26E+01
YAL069W	1.54E-01	1.69E-02
YDR284C	2.45E+02	4.81E+01
YMR212C	5.40E+01	6.83E+00
YLR336C	3.56E+01	2.82E+00
YDR183W	1.79E+01	1.19E-01
YNR065C	1.09E+01	3.63E-01
YKR099W	5.67E+01	7.85E+00
YDR536W	7.34E-01	2.58E-01
YPL226W	1.44E+02	2.47E+01
YIL121W	7.77E+01	2.80E+00
YPL213W	2.51E+01	4.97E+00
YDR492W	1.83E+02	3.67E+01
YLL052C	1.50E+01	2.88E+00
YOL065C	3.41E+01	3.87E+00
YPL206C	6.67E+01	6.40E-01
YGR107W	1.00E+00	1.29E-01
YDR093W	2.11E+01	3.65E+00
YNL136W	2.08E+00	8.12E-02
YDL028C	3.41E+01	3.01E-01
YOR350C	2.45E+01	1.82E+00
YNR026C	4.26E+01	4.23E+00
YMR054W	9.27E+01	1.48E+01
YDR379C-A	2.18E+01	8.44E-02
Q0010	3.97E+00	1.67E+00
YGR115C	2.67E-01	1.32E-01
YMR106C	1.74E+01	5.81E-01
YDR494W	5.26E+01	1.04E+01
YMR075W	1.69E+01	1.95E+00
YJR156C	3.63E-01	2.30E-01
YLR373C	2.68E+01	1.59E+00
YDR187C	2.05E-01	4.57E-02
YBR011C	6.91E+02	3.70E+01
YGL246C	3.96E+01	2.58E+00
YPR093C	1.28E+01	9.57E-02
YDR116C	2.50E+01	1.10E+00
YJR143C	1.51E+02	7.23E+00
YMR023C	1.48E+01	1.55E-01
YOR070C	1.62E+01	6.24E-01
YBL015W	2.71E+01	2.33E+00
YPL093W	2.40E+02	1.18E+01
YLR312W-A	8.03E+01	6.79E+00
YDR123C	6.24E+01	2.88E+01
YPL008W	2.47E+01	3.07E+00
YDR336W	2.37E+01	5.05E+00
YGR162W	1.34E+02	1.75E+01
YOR185C	6.94E+01	1.91E+01
YFL034W	1.29E+01	2.28E+00
YCR059C	2.29E+01	1.88E+00
YLR096W	3.38E+01	1.66E+00
YMR094W	1.70E+01	3.31E+00
YFL027C	2.30E+01	1.32E+00
YEL020C	1.80E+01	2.90E-01
YOL053W	1.41E+01	2.63E+00
YDR088C	3.46E+01	1.13E+01
YBR208C	1.51E+01	2.29E+00
YER088C	1.94E+01	8.70E+00
YKL192C	6.37E+01	1.26E+01
YGL112C	7.63E+01	1.25E+01
YDR503C	1.61E+01	3.00E+00
YDR537C	7.02E-01	1.56E-01
YNL257C	2.78E+01	1.93E+00
YGR057C	2.34E+01	2.92E+00
YPL035C	6.70E-01	2.20E-01
YBR146W	6.92E+01	9.13E+00
YDR047W	6.98E+01	1.20E+01
YGR231C	1.05E+02	1.09E+01
YOR038C	3.02E+01	2.95E+00
YFR041C	7.01E+01	1.20E+01
YMR030W-A	6.14E+00	2.24E+00
YDR285W	3.53E+00	1.37E+00
YCR046C	1.85E+01	2.99E+00
YOR309C	5.16E+01	2.15E+01
YJR107W	1.83E+01	5.74E+00
YLR211C	1.30E+01	2.49E+00
YOR011W-A	5.04E-01	4.08E-01
YMR229C	1.41E+02	1.96E+01
YDR220C	2.85E+00	4.85E-01
YLR269C	4.89E-01	3.02E-02
YNL276C	1.64E+00	1.05E+00
YJL209W	4.42E+01	1.96E+00
YMR199W	5.02E+01	1.39E+01
Q0297	3.32E+01	1.21E+01
YDR223W	1.45E+00	1.55E-01
YJL063C	1.79E+01	2.67E+00
YFL025C	3.25E+01	6.59E+00
YBR072W	5.18E+01	3.40E+01
YGL003C	2.77E+01	2.80E-01
YGL194C	3.65E+01	4.96E-01
YBR243C	3.62E+01	1.34E+00
YNL132W	6.05E+01	7.70E-01
YKR104W	1.00E+01	2.47E+00
YKL106W	6.21E+01	6.23E+00
YFR033C	4.66E+01	5.50E+00
YKR083C	3.47E+01	3.96E+00
YMR272W-B	5.87E-01	2.44E-01
YLR347W-A	9.13E-01	5.64E-02
YIL108W	2.73E+01	2.43E-01
YJL201W	1.02E+01	2.73E+00
YBR168W	1.77E+01	5.07E+00
YIL148W	2.03E+03	4.81E+02
YLL030C	6.38E-01	3.94E-01
YDR435C	1.82E+01	6.34E+00
YBR279W	1.55E+01	2.73E+00
YHR012W	4.03E+01	1.02E+01
YKL211C	1.83E+02	1.84E+01
YDL044C	1.98E+01	5.83E-01
YBL037W	1.22E+01	3.26E+00
YMR307C-A	8.99E-01	6.77E-01
YGR054W	6.20E+01	4.01E+00
YPR060C	5.46E+01	6.63E+00
YNL117W	3.34E+00	2.67E+00
YPR036W-A	1.10E+02	7.38E+00
YBR195C	3.49E+01	3.55E+00
YDR370C	1.50E+01	1.18E+00
YPL055C	6.63E+00	3.80E-01
YPL034W	1.01E+01	2.88E-01
YPL150W	1.37E+01	1.92E+00
YAL056W	3.84E+01	2.87E+00
YPR016C	2.73E+02	2.11E+01
YER054C	6.05E+00	1.20E+00
YJL206C	1.50E+01	5.37E-01
YNL272C	2.79E+01	2.35E+00
YLR290C	2.94E+01	5.16E+00
YCR037C	1.88E+01	4.31E+00
YPR051W	8.66E+01	7.24E+00
YPL255W	1.44E+01	1.64E+00
YCL051W	9.50E+00	2.08E-01
YDR021W	3.67E+01	7.24E+00
YDR400W	5.30E+01	8.38E+00
YDR112W	6.94E-01	4.29E-02
YER077C	2.19E+01	1.61E+00
YKR017C	2.65E+01	7.03E+00
YDL175C	2.33E+01	5.86E+00
YMR306W	4.50E+00	5.97E-01
YDR458C	3.38E+01	7.68E-01
YLL044W	2.96E-01	2.89E-01
YMR161W	3.47E+01	6.00E+00
YPL229W	3.78E+00	4.49E-01
YGR093W	5.20E+01	1.18E-01
YJR097W	2.47E+01	1.23E+00
YDR265W	5.33E+01	1.03E+00
YBL075C	1.56E+01	3.09E+00
YNR033W	2.85E+01	4.49E+00
YIL173W	4.53E-02	2.32E-02
YDR446W	5.07E-01	3.98E-01
YHR051W	2.82E+02	1.36E+01
YLR088W	4.25E+01	6.51E+00
YDL050C	1.72E+00	5.61E-02
YIL135C	2.51E+01	4.25E+00
YNL041C	2.01E+01	2.12E+00
YOR311C	8.21E+01	6.46E+00
YAR015W	1.65E+02	8.13E+01
YMR090W	4.40E+01	1.36E+01
YCL029C	2.84E+01	4.76E+00
YDR493W	6.00E+01	1.14E+01
YCL058W-A	1.03E+01	8.13E-01
YIL093C	2.56E+01	1.85E+00
YCR007C	9.70E+00	7.04E-01
YML117W	2.78E+01	1.71E+00
YDL240W	3.19E+01	3.02E+00
YMR113W	2.69E+01	6.50E-01
YJR145C	6.50E+02	2.32E+02
YLR423C	2.20E+01	6.73E+00
YIL035C	3.59E+01	4.06E+00
YJR119C	2.91E+01	4.83E+00
YLR460C	4.78E+00	2.70E+00
YPL219W	1.75E+01	2.48E+00
YGL158W	4.37E+00	8.60E-01
YGR270C-A	3.92E-01	2.42E-02
YBR249C	5.74E+02	6.28E+01
YMR104C	2.49E+01	8.62E+00
Q0080	6.19E+02	1.73E+02
YAL018C	4.46E-01	2.75E-01
YDL142C	3.64E+01	4.98E+00
YLL058W	8.52E+00	1.77E+00
YKR062W	3.18E+01	6.35E+00
YDR522C	6.29E-01	1.59E-01
YMR015C	5.09E+01	5.83E-02
YML053C	1.64E+01	1.82E+00
YLR266C	2.07E+01	5.79E+00
YGR099W	2.12E+01	2.55E-01
YEL029C	3.34E+01	4.45E+00
YKL176C	8.42E+01	9.07E+00
YJL207C	3.58E+01	5.96E+00
YCL036W	2.39E+01	7.80E+00
YKL111C	9.71E-01	5.11E-01
YBL039C-A	1.21E+00	1.20E+00
YOR162C	1.19E+01	3.20E+00
YCR026C	5.50E+01	1.57E+00
YPR134W	2.82E+01	1.97E-02
YBL107C	3.78E+00	1.82E+00
YAL014C	4.80E+01	7.03E+00
YBR199W	1.07E+02	1.31E+01
YOL135C	1.23E+01	1.75E+00
YPL145C	1.74E+02	1.43E+01
YGR077C	4.29E+01	5.40E+00
YPL103C	1.29E+01	6.47E-01
YHR180W	3.04E+00	1.81E-01
YPL195W	5.54E+01	7.07E+00
YKL017C	1.85E+01	3.71E+00
YJL029C	3.12E+01	3.19E+00
YAL034C-B	6.06E-01	3.75E-02
YDR524C-A	1.93E+00	1.14E+00
YMR031W-A	3.94E-01	2.43E-02
YOR269W	2.15E+01	1.90E+00
YOR250C	2.46E+01	2.49E+00
YER109C	3.29E+01	2.33E+00
YIL161W	1.35E+01	1.50E-01
YMR227C	2.78E+00	1.33E+00
YMR257C	1.51E+01	3.56E+00
YOL163W	6.45E+00	2.45E-02
YDR467C	7.48E+00	4.62E-01
YNL250W	1.13E+01	1.07E+00
YMR254C	1.13E+00	6.58E-01
YGR049W	6.46E+00	1.63E+00
YML096W	2.77E+01	1.08E+00
YLR410W	5.44E+01	6.56E+00
YDR472W	3.08E+01	2.61E+00
YBL080C	1.08E+01	1.04E+00
YFL024C	2.20E+01	2.85E-01
YNL270C	2.64E+00	1.16E+00
YJR021C	8.66E+00	1.02E+00
YML029W	3.21E+01	7.15E+00
YDR248C	6.27E+01	6.21E+00
YEL071W	5.04E+02	1.56E+02
YGR021W	1.62E+01	5.16E+00
YBR046C	1.97E+01	2.61E+00
YGL035C	7.87E+01	8.47E-01
YMR078C	1.98E+01	1.80E+00
YPR188C	9.94E+01	1.48E+01
YKL127W	7.39E+01	1.04E+01
YPL201C	1.05E+01	2.26E+00
YOR345C	6.64E-01	2.18E-01
YPR127W	7.02E+01	2.30E+01
YLR335W	1.15E+02	1.04E+01
YDR407C	2.21E+01	7.42E+00
YEL010W	1.06E+00	6.69E-01
YPL094C	1.59E+02	1.43E+01
YKL087C	2.42E+01	9.79E+00
YMR053C	4.92E+00	1.59E+00
YLR014C	1.19E+01	2.36E-02
YJR052W	9.72E+00	3.97E-01
YDR257C	1.54E+01	7.65E-01
YDR478W	1.10E+00	2.87E-01
YPR049C	1.04E+01	4.09E-02
YBL014C	4.11E+01	1.49E+00
YJL041W	4.02E+01	4.31E+00
YIL089W	1.46E+01	7.08E+00
YOR059C	2.07E+01	1.58E+00
YBR164C	9.68E+01	3.24E+00
YOL113W	6.89E+00	7.74E-01
YDR473C	1.04E+01	6.25E-01
YEL024W	1.11E+02	3.90E+00
YIL168W	6.99E+00	3.36E-02
YKR077W	2.76E+00	1.35E+00
YPL151C	1.42E+01	2.07E+00
YIL143C	1.99E+01	4.09E+00
YBR059C	3.80E+01	4.76E+00
YIL112W	1.43E+01	1.91E+00
YML079W	1.26E+02	1.02E+01
YOR286W	1.04E+02	3.15E+01
YLR182W	3.15E+01	5.59E+00
YLR427W	2.92E+01	2.01E+00
YDR283C	2.75E+01	6.88E+00
YKL188C	5.28E+00	4.77E-01
YIL140W	2.33E+01	4.59E+00
YBR209W	2.70E-01	1.67E-02
YOR368W	1.92E+01	1.73E+00
YLR092W	9.58E+01	2.56E+01
YPL165C	2.81E+00	4.74E-01
YGR219W	1.06E+00	2.28E-02
YNL313C	5.35E+01	1.68E+00
YNR062C	6.01E-01	4.37E-01
YGL203C	4.10E+01	8.44E+00
YGL018C	1.04E+01	1.10E+00
YPL066W	2.56E+01	7.95E+00
YKL165C	1.80E+02	1.13E+02
YLR166C	2.42E+01	6.68E+00
YML050W	9.04E+00	2.64E+00
YOR126C	2.75E+01	1.68E+00
YBR126W-B	1.35E+02	1.24E+01
YNL066W	8.42E+01	1.36E+01
YNL009W	6.35E+00	2.50E+00
YGR137W	2.37E+01	4.36E+00
YDL071C	7.51E-01	2.89E-01
YLR419W	2.41E+01	5.32E+00
YOR244W	1.08E+01	3.56E+00
YCR049C	9.60E-02	5.93E-03
YGR204C-A	3.76E-01	2.33E-02
YJL132W	3.60E+01	1.66E+01
YPR170W-A	1.59E+01	3.00E+00
YBR140C	5.03E+01	8.04E+00
YDL130W-A	5.41E+01	6.40E+00
YLR394W	1.05E+01	2.29E+00
YJL047C-A	1.53E+03	1.15E+02
YJR111C	4.08E+01	1.19E+01
YKL072W	1.47E+01	1.58E+00
YGR010W	1.62E+01	1.92E+00
Q0110	4.30E+02	1.27E+02
YCR092C	1.36E+01	1.98E+00
YML118W	9.13E+00	1.73E+00
YLL059C	3.90E+00	2.15E+00
YOR079C	2.81E+01	3.25E+00
YMR141C	1.35E+01	5.82E+00
YKL140W	1.80E+01	2.56E+00
YGR061C	2.61E+02	8.63E+01
YLR206W	3.15E+01	4.86E+00
YPL127C	8.86E+01	1.08E+01
YGL153W	2.28E+01	6.13E+00
YGL028C	5.76E+01	9.35E+00
YDL218W	2.89E+00	6.87E-01
YPR036W	1.82E+02	3.05E+01
YDR201W	3.71E+01	1.03E+01
YOR391C	6.01E-02	3.71E-03
YER184C	6.08E+00	5.51E-01
YER100W	6.75E+01	8.75E+00
YHR003C	5.40E+01	5.26E-01
YPL144W	2.74E+01	1.70E+00
YKL145W	7.62E+01	9.12E+00
YOR184W	3.45E+02	1.64E+02
YJR110W	2.38E+01	1.48E+00
YGR271C-A	6.71E+01	9.41E+00
YJL213W	8.58E+00	2.99E+00
YDR502C	7.99E+02	2.94E+02
YIR014W	1.06E+01	9.66E-01
YBL024W	3.37E+01	3.25E+00
YOR318C	1.31E+01	1.50E+00
YCR052W	5.44E+01	4.54E+00
YBR028C	5.57E+01	4.08E+00
YJL154C	4.37E+01	4.42E+00
YBR129C	4.89E+01	7.90E+00
YGR197C	2.55E+01	4.58E-02
YER163C	4.83E+01	6.02E+00
YMR102C	1.72E+01	4.28E+00
YDR154C	3.66E+02	4.37E+01
YNL216W	5.08E+01	3.39E+00
YML119W	2.40E+01	4.24E+00
YDL099W	2.63E+01	2.63E+00
YLR011W	2.38E+00	6.33E-02
YCR018C	1.08E+00	5.67E-01
YKR053C	1.76E+01	6.86E+00
YJL102W	1.16E+01	2.60E+00
YIL129C	4.14E+01	7.47E+00
YJR013W	5.67E+00	2.27E+00
YMR093W	1.26E+02	1.16E+01
YHL030W	1.86E+01	1.11E+01
YER002W	2.29E+01	2.51E+00
YEL004W	5.97E+00	6.90E-01
YBR102C	2.10E+01	4.70E+00
YMR211W	2.91E+01	4.32E+00
YGR062C	6.72E+01	7.50E-01
YKL116C	1.46E+01	3.62E+00
YNL294C	1.45E+01	4.60E+00
YLR264C-A	1.24E+00	1.22E+00
YJL070C	8.93E+00	2.65E-01
YDR507C	2.23E+01	5.85E+00
YER097W	3.30E+00	1.85E+00
YJL044C	8.47E+01	3.08E+00
YNL224C	2.43E+01	2.22E+00
YDR444W	1.91E+01	3.66E+00
YDR486C	3.29E+01	6.38E+00
YGR084C	4.65E+01	2.37E+00
YLR270W	4.50E+01	6.84E+00
YKL055C	1.85E+01	2.81E+00
YJL199C	2.29E+00	1.36E-01
YLR034C	4.84E+01	1.69E+00
YDR387C	2.14E+01	2.04E+00
YLR102C	6.61E+00	4.76E-01
YGL163C	2.30E+01	2.65E+00
YKL113C	9.92E+01	2.61E+01
YGR196C	2.38E+01	1.47E+00
YBL059W	1.64E+01	3.46E+00
YHR148W	6.26E+01	7.22E+00
YPR064W	8.61E-01	1.63E-01
YML102W	2.76E+01	2.68E+00
YDR323C	7.62E+00	9.17E-01
YPL041C	7.58E+00	9.86E-01
YPL174C	1.50E+01	2.36E+00
YOL085W-A	1.93E-01	2.72E-01
YNL015W	4.89E+02	2.27E+02
YMR264W	5.97E+01	1.47E+01
YBR265W	7.92E+01	2.86E+00
YDR358W	1.34E+01	1.05E+00
YPR169W-A	1.05E-01	1.48E-01
YMR228W	2.34E+01	2.04E+00
YOR015W	2.70E+01	4.55E+00
YOL103W-B	5.67E-03	8.02E-03
YHL009W-B	7.58E-03	1.07E-02
Q0092	4.36E-01	6.17E-01
YAL067W-A	9.82E-02	1.39E-01
YAR064W	0.00E+00	0.00E+00
YAR068W	4.61E-02	6.51E-02
YAR070C	2.98E-01	4.22E-01
YDL247W	2.24E-02	3.17E-02
YFL065C	0.00E+00	0.00E+00
YFL067W	4.24E-02	6.00E-02
YGR293C	1.33E-01	1.88E-01
YHL009W-A	0.00E+00	0.00E+00
YHL046C	1.70E-01	2.40E-01
YHL050W-A	4.63E-02	6.55E-02
YHR032C-A	0.00E+00	0.00E+00
YHR214W	0.00E+00	0.00E+00
YHR214W-A	0.00E+00	0.00E+00
YHR217C	0.00E+00	0.00E+00
YIR040C	0.00E+00	0.00E+00
YJL052C-A	0.00E+00	0.00E+00
YJR157W	0.00E+00	0.00E+00
YJR162C	0.00E+00	0.00E+00
YKL223W	6.16E-02	8.71E-02
YLL066W-B	0.00E+00	0.00E+00
YLL067C	5.67E-03	8.02E-03
YLR157C-B	3.89E-03	5.51E-03
YML054C-A	1.29E-01	1.82E-01
YMR242W-A	0.00E+00	0.00E+00
YMR321C	2.11E-01	2.99E-01
YMR324C	8.44E-02	1.19E-01
YMR325W	5.97E-02	8.44E-02
YNL019C	2.40E-02	3.39E-02
YNL335W	0.00E+00	0.00E+00
YNL338W	0.00E+00	0.00E+00
YNR077C	8.78E-02	1.24E-01
YOL161C	0.00E+00	0.00E+00
YOL166W-A	2.63E-01	3.72E-01
YPL280W	0.00E+00	0.00E+00
YPR158W-B	3.89E-03	5.50E-03
YER140W	1.66E+01	1.37E+00
YCR018C-A	2.33E+00	8.06E-01
YPR056W	3.82E+01	3.56E+00
YPR005C	8.75E+00	5.07E-01
YHR173C	1.23E+00	1.06E+00
YPL276W	2.45E-04	3.47E-04
YPR172W	7.08E+00	2.80E+00
YNL183C	3.22E+01	7.02E+00
YOL086C	9.79E+01	1.99E+01
YKL155C	1.27E+01	2.76E+00
YOL075C	1.28E+01	7.25E-01
YDR151C	6.48E+01	1.71E+01
YJL194W	4.72E+00	1.00E+00
YCL056C	1.55E+01	5.39E-01
YDR315C	1.54E+01	2.31E+00
YDR092W	9.06E+01	1.16E+01
YGR060W	3.45E+02	4.44E+01
YGL155W	5.07E+01	4.15E+00
YGL078C	8.19E+01	1.85E+01
YJR142W	4.61E+01	3.35E+00
YGR207C	1.07E+02	1.47E+01
YNL262W	1.99E+01	7.20E+00
YOL138C	1.39E+01	5.10E+00
YLR416C	4.19E-01	1.91E-01
YJL094C	3.27E+01	3.97E+00
YBR066C	1.11E+02	4.24E-01
YNL086W	1.00E+01	4.05E+00
YAR029W	1.37E+01	1.39E+00
YHR214C-C	4.64E-05	6.54E-05
YLR359W	6.25E+02	2.50E+02
YOL159C-A	1.25E+01	5.33E+00
YOR045W	3.88E+02	3.65E+00
YMR152W	4.63E+01	5.37E+00
YPL077C	6.17E+00	1.46E+00
YOL127W	2.44E+03	6.51E+02
YBL100W-A	1.28E-12	1.81E-12
YDR485C	8.71E+00	1.66E+00
YDR202C	2.55E+01	3.46E-01
YLL038C	5.00E+01	2.68E+00
YJL042W	2.28E+01	4.72E+00
YBR255C-A	1.87E+01	4.60E+00
YGL053W	1.23E+01	5.88E-01
YNL025C	5.17E+00	7.39E-01
YCL075W	3.14E-01	1.81E-01
YLR104W	9.42E+01	3.33E+01
YHR001W-A	6.07E+01	1.06E+01
YGL126W	3.00E+01	8.37E+00
YKL029C	3.82E+01	1.51E+01
YCR009C	1.58E+02	4.26E+01
YPL049C	3.01E+01	6.14E+00
YLR035C	7.69E+00	1.44E+00
YLR338W	1.48E-01	6.14E-02
YFL052W	4.94E+00	8.47E-01
YHR197W	4.44E+01	1.15E+01
YER022W	2.20E+01	5.16E-01
YLR025W	2.45E+01	1.42E+00
YPR079W	2.58E+01	8.74E+00
YGL056C	4.02E+01	6.19E+00
YGL093W	1.28E+01	2.59E+00
YJL114W	4.66E-02	6.59E-02
YGL189C	2.96E+03	4.56E+02
YER059W	2.83E+01	4.56E+00
YIR038C	3.31E+01	1.63E+01
YNL037C	1.86E+02	6.53E+01
YLR383W	1.75E+01	2.94E+00
YAL043C	1.70E+01	1.39E+00
YDL216C	1.12E+01	3.62E+00
YAL027W	1.89E+01	4.60E+00
YOL154W	1.60E+04	2.12E+03
YGR033C	7.60E+01	5.41E+00
YCL016C	1.61E+01	1.42E+00
YPR053C	1.22E+01	2.06E+00
YLR364C-A	4.73E+00	4.63E+00
YIL002C	1.48E+01	3.57E+00
YEL039C	1.09E+00	8.64E-01
YDR481C	1.05E+02	4.33E+01
YER075C	3.36E+01	7.50E+00
YLR139C	2.35E+00	1.55E+00
YPL152W-A	8.29E-01	1.17E+00
YKL198C	3.52E+00	2.19E+00
YJL048C	1.12E+01	2.13E+00
YGL087C	4.51E+01	1.23E+00
YJL056C	1.12E+02	6.06E+01
YJR084W	2.76E+01	4.21E+00
YJR134C	2.99E+01	2.58E+00
YLR459W	2.13E+01	4.49E-01
YDL052C	3.51E+01	1.38E+00
YOL067C	3.48E+01	3.34E+00
YOL035C	8.37E-01	3.48E-01
YPR139C	8.03E+01	8.02E+00
YDR535C	1.85E+00	9.73E-01
YBR237W	8.19E+00	2.97E+00
YML099C	1.19E+01	1.15E+00
YLR345W	3.53E+01	5.27E+00
YNL219C	5.00E+01	3.05E+00
YOR047C	1.54E+02	4.96E+01
YDR490C	2.03E+01	3.40E+00
YGR140W	2.25E+01	1.15E-01
YEL021W	3.78E-01	1.74E-01
YBR232C	4.66E-01	3.08E-01
YOR343C	2.02E+00	1.79E+00
YPL080C	3.19E-01	2.58E-01
YDL197C	4.33E+00	1.31E+00
YHR109W	9.24E+00	2.70E+00
YNL026W	3.81E+01	3.21E+00
YNL290W	4.37E+01	5.23E+00
YCL018W	2.54E-01	1.20E-02
YHL048W	1.91E+01	4.61E+00
YDR225W	3.17E+03	4.26E+02
YIL119C	5.03E+01	8.63E+00
YKL011C	2.02E+01	2.40E+00
YNL034W	4.46E-02	6.31E-02
YDR016C	2.67E+01	2.40E+00
YJL117W	1.01E+02	2.28E+01
YKR095W	2.06E+01	6.46E+00
YDR346C	1.32E+02	2.15E+01
YMR217W	5.91E+02	1.39E+02
YDR386W	1.01E+01	2.37E+00
YJL001W	1.56E+02	1.89E+01
YDR496C	7.69E+01	3.79E-01
YGL005C	4.68E+01	1.18E+01
YGL231C	1.08E+02	1.02E+01
YIL160C	4.03E-01	3.39E-01
YDR428C	3.28E+01	1.30E+00
YJL059W	9.80E+00	3.84E-01
YGR192C	5.06E+03	1.63E+03
YDL024C	6.56E+00	3.12E+00
YKR095W-A	3.90E+01	2.30E+00
YAR047C	2.61E-01	1.72E-01
YOL076W	3.57E+01	3.73E-01
YOL091W	5.88E+00	2.49E-01
YLR112W	1.83E+01	6.72E-01
YHL022C	1.19E+00	2.55E-01
YMR109W	2.83E+01	1.72E+01
YNL310C	1.81E+01	2.91E+00
YDL207W	2.73E+01	4.83E-01
YDL081C	1.93E+03	4.63E+02
YKL133C	8.69E+00	3.71E-02
YPL237W	3.47E+02	3.68E+01
YPR085C	1.47E+01	3.94E+00
YOR174W	4.03E+01	5.68E+00
YOR026W	4.81E+01	3.98E+00
YDL178W	2.91E+01	5.06E+00
YLR414C	7.32E+01	1.97E+01
YBR300C	1.72E-01	1.07E-02
YOR023C	2.37E+00	7.08E-01
YPR023C	6.02E+01	1.51E+01
YPL138C	2.88E+01	3.43E+00
YCR099C	9.42E+00	6.60E-01
YHR079C-A	7.16E-01	5.93E-01
YPL214C	1.68E+01	1.80E+00
YKR085C	8.73E+01	2.31E+00
YBL067C	2.54E+01	3.23E+00
YJR049C	1.10E+01	1.51E+00
YER060W	7.10E+00	3.19E+00
YMR086W	2.22E+01	3.35E+00
YJR090C	3.34E+01	3.54E-01
YMR087W	1.66E+01	7.58E+00
YLL006W-A	9.80E-01	4.03E-01
YBR257W	2.47E+01	3.98E+00
YJR076C	5.17E+01	5.53E+00
YBR108W	4.11E+00	1.82E+00
YLR223C	5.66E+01	4.48E+00
YJR138W	2.13E+01	4.12E+00
YNL080C	1.68E+01	3.79E-01
YNL268W	1.87E+02	7.32E+00
YLR415C	4.50E+00	2.05E+00
YBR229C	3.77E+01	4.79E+00
YML022W	1.87E+02	3.92E+00
YDL222C	5.45E+00	2.46E+00
YBR283C	2.23E+02	4.03E+00
YDR484W	1.73E+01	1.38E+00
YHR086W	4.11E+01	1.81E+00
YHR094C	4.74E+02	2.03E+02
YOR205C	1.89E+01	2.18E+00
YIR028W	2.18E+00	7.13E-02
YNL135C	5.70E+02	3.45E+01
YDR041W	9.38E+01	1.47E+01
YOL110W	1.79E+01	3.57E+00
YMR039C	3.09E+01	1.20E+01
YIL068C	1.46E+01	8.00E-01
YLR358C	3.41E-01	3.26E-02
YJL137C	1.54E+01	3.23E+00
YBR055C	3.87E+01	1.31E-01
YGL081W	1.11E+00	5.71E-02
YKL138C-A	4.91E+01	7.79E+00
YBR179C	1.90E+01	9.71E-01
YPL153C	9.52E+00	1.76E+00
YIL032C	2.46E-01	1.85E-01
YLR399W-A	8.35E-01	6.28E-01
YEL002C	2.28E+02	4.55E+00
YIL042C	2.51E+01	1.08E+01
YGR209C	8.25E+02	1.65E+02
YGL041W-A	2.07E+01	8.58E+00
YGL185C	9.85E+00	8.25E-01
YDR179C	9.62E+00	2.45E+00
YOR136W	2.72E+02	5.31E+01
YOL103W	6.73E+01	6.89E+00
YMR032W	1.87E+01	1.79E+00
YBR060C	2.60E+01	3.24E+00
YCL019W	4.21E-03	5.96E-03
YMR272W-A	1.96E-01	2.78E-01
YDR038C	2.34E+00	2.92E-01
YLR026C	3.27E+01	6.34E+00
YBR270C	9.29E+00	5.72E-01
YOR122C	4.41E+02	1.18E+01
YOL028C	2.74E+01	9.16E-02
YLR244C	1.77E+02	2.83E+01
YGR104C	2.13E+01	3.32E+00
YHR119W	1.70E+01	2.14E+00
YPL148C	1.31E+01	4.65E-01
YGL055W	8.44E+02	4.68E+02
YDR185C	1.56E+01	4.05E+00
YLR147C	1.06E+01	2.62E-01
YML049C	1.72E+01	2.92E+00
YJL185C	4.63E+00	1.88E+00
YOR097C	2.24E+01	2.12E+00
YFR016C	4.49E+00	1.19E+00
YGL127C	2.67E+01	8.68E+00
YDR130C	3.35E+01	1.72E-01
YKL001C	3.03E+02	1.30E+02
YOR375C	8.04E+02	4.62E+02
YIR036C	2.55E+01	2.38E+00
YLR028C	1.78E+02	1.08E+01
YKL002W	5.86E+01	5.05E+00
YPR154W	1.50E+01	8.45E-01
YNR016C	2.38E+02	4.74E+01
YGL201C	2.24E+01	8.17E+00
YOR080W	2.11E+01	2.08E+00
YDR278C	3.15E+00	4.72E-01
YDR195W	1.06E+01	2.67E+00
YDR143C	3.41E+01	4.48E+00
YDR471W	9.94E+02	5.99E+01
YER167W	2.55E+01	5.35E+00
YPR058W	3.85E+01	1.00E+01
YCR042C	2.34E+01	2.99E+00
YGL036W	6.83E+00	3.56E+00
YLR022C	5.67E+01	1.25E+01
YBR266C	5.23E-01	9.92E-02
YML041C	2.74E+01	3.81E+00
YJR112W	3.80E+01	7.79E+00
YKR084C	1.09E+01	4.44E+00
YNL164C	3.18E+01	3.06E+00
YKR030W	4.29E+01	4.68E+00
YGL244W	9.52E+00	5.31E+00
YNL150W	4.30E-01	3.23E-01
YKL106C-A	6.33E+00	2.66E+00
YDL119C	2.34E+01	2.20E+00
YMR119W	1.97E+01	2.19E+00
YKR063C	2.29E+01	3.60E+00
YER127W	3.80E+01	5.48E+00
YDR064W	7.60E+02	3.06E+02
YIL094C	7.42E+02	1.72E+02
YDR028C	6.71E+01	9.40E+00
YDR391C	1.36E+01	3.48E+00
YML006C	1.68E+01	2.16E+00
YKL128C	1.08E+02	9.08E+00
YPR160W-A	7.29E-01	1.03E+00
YBR089C-A	1.71E+02	4.49E+01
YJL131C	9.40E+00	2.25E+00
YGL247W	8.23E+00	1.94E+00
YGL023C	8.11E+00	3.58E+00
YOL133W	6.10E+01	2.86E+00
YFR008W	1.44E+01	2.62E+00
YBR238C	1.88E+01	4.78E+00
YMR246W	1.74E+02	7.81E+01
YIL144W	1.41E+01	2.27E+00
YPR164W	2.82E+01	4.87E+00
YIL127C	5.96E+01	1.69E+01
YOR296W	2.10E+01	2.61E+00
YDR403W	2.62E+00	3.87E-01
YPL079W	1.14E+03	1.73E+02
YDR395W	1.12E+02	5.41E-01
YGR042W	1.01E+01	1.39E-01
YDL235C	1.52E+02	1.59E+00
YMR083W	1.13E+02	2.34E+01
YEL033W	7.68E+01	4.79E+00
YNL245C	2.54E+01	7.85E-01
YKL042W	1.31E+01	3.11E-02
YBR085C-A	1.45E+02	6.67E+01
YLR116W	8.85E+00	1.95E+00
YLR251W	2.22E+01	7.22E+00
YLR163W-A	7.69E-01	5.79E-01
YKL169C	1.85E+00	3.51E-01
YER006C-A	8.68E-01	2.32E-01
YPR098C	7.71E+01	5.27E-01
YGL220W	9.90E+01	6.34E-01
YNL167C	2.59E+01	6.07E+00
YPL218W	3.07E+02	3.22E+01
YMR064W	5.38E+01	1.44E+00
YNL299W	3.34E+01	2.05E+00
YDR079W	2.46E+01	9.72E+00
YFL016C	3.83E+01	1.46E+01
YCL035C	1.10E+02	8.13E+00
YDR069C	2.02E+01	2.39E+00
YGR188C	1.28E+01	1.01E+00
YJR140C	1.82E+01	3.09E+00
YIR015W	2.75E+01	2.74E+00
YKL162C-A	3.38E+00	6.04E-01
YML056C	1.75E+02	1.11E+01
YKL023W	6.69E+00	4.86E-01
YDL086C-A	1.22E+01	5.02E+00
YGR122W	3.17E+01	1.09E+01
YDL121C	7.74E+01	1.37E+01
YER168C	3.34E+01	8.51E-01
YPL190C	4.94E+01	1.33E+01
YOR388C	7.75E-02	5.83E-02
YLR406C-A	3.10E+00	1.42E+00
YKR027W	2.35E+01	4.69E-01
YOL097W-A	6.66E+00	5.65E-01
YER047C	2.45E+01	3.74E+00
YDR145W	4.11E+01	1.44E+00
YBR217W	1.28E+01	2.49E-01
YMR170C	8.59E+00	4.33E+00
YML129C	7.26E+01	1.91E+01
YDR476C	1.27E+01	8.32E-01
YKL114C	5.80E+01	3.72E+00
YDR211W	9.15E+01	3.56E+00
YBL034C	2.63E+01	2.78E+00
YDR411C	2.28E+01	6.29E+00
YBR004C	3.90E+01	6.27E+00
YGR220C	3.93E+01	7.03E+00
YIL041W	1.92E+02	1.47E+01
YHR022C	2.02E+00	2.29E-01
YLR001C	2.83E+01	1.34E+00
YJL107C	5.80E+00	3.00E+00
YDR388W	9.74E+01	1.70E+01
YML012W	2.80E+02	2.44E+01
YMR139W	3.04E+01	1.20E+01
YOR150W	3.84E+01	5.21E+00
YIR019C	3.48E-01	4.49E-02
YMR019W	2.14E+01	7.91E-01
YLR045C	2.83E+01	1.36E-01
YER071C	3.32E+01	7.80E-01
YGR176W	2.26E+00	6.43E-01
YNR067C	8.32E+01	2.28E+01
YJL085W	2.37E+01	2.63E+00
YCL038C	1.50E+01	2.37E+00
YPR006C	6.19E+00	2.83E-01
YDL010W	3.48E+01	1.05E+01
YKL084W	2.51E+01	6.39E+00
YER088C-A	1.59E+01	2.14E+00
YDR529C	4.04E+02	3.33E+01
YPR200C	8.38E+00	9.78E-02
YBR027C	1.28E+01	4.28E+00
YNR034W	1.41E+01	5.23E+00
YNL108C	3.42E+01	9.37E+00
YOR011W	1.60E+01	5.81E+00
YNL255C	2.96E+02	8.54E+01
YDL137W	3.00E+02	2.56E+01
YIR023W	2.08E+01	5.06E-02
YGL253W	1.15E+03	5.79E+02
YHR032W-A	6.48E+01	2.30E+01
YDR369C	8.97E+00	2.37E-02
YAL054C	7.76E+00	7.34E-01
YOR159C	2.97E+01	5.55E+00
YER010C	6.01E+01	9.22E-01
YGL162W	4.45E+00	5.99E-01
YIL102C-A	1.14E+01	5.00E+00
YBL063W	9.42E+00	1.99E+00
YGR113W	2.22E+01	2.93E+00
YAL013W	1.07E+01	3.37E+00
YKR074W	6.65E+01	1.82E+01
YDR511W	3.54E+01	5.19E+00
YNL102W	2.33E+01	9.72E+00
YML068W	1.86E+01	1.34E+00
YDR291W	1.89E+01	3.34E+00
YHR136C	4.48E+01	2.34E+01
YIR002C	1.34E+01	3.91E+00
YLL040C	4.51E+01	1.94E+01
YJL078C	8.06E+00	4.50E+00
YLR370C	5.26E+01	7.23E+00
YML001W	2.57E+02	8.54E-01
YPL167C	1.54E+01	2.66E+00
YEL056W	1.83E+01	3.79E+00
YGL080W	6.43E+01	1.86E+01
YLR442C	2.09E+01	3.76E-01
YMR158W-B	4.07E-01	2.14E-01
YOR196C	2.49E+01	6.07E+00
YGL090W	3.87E+00	1.67E+00
YNL081C	1.36E+02	3.13E+01
YGR198W	3.86E+01	2.14E+00
YCL001W-A	2.24E+00	9.75E-01
YKL204W	5.63E+00	3.33E+00
YEL026W	1.08E+02	1.66E+01
YJL084C	1.98E+01	3.82E+00
YLR392C	1.33E+01	2.84E+00
YAL031W-A	4.23E-01	2.22E-01
YGR290W	1.47E-01	7.73E-02
YLR149C-A	7.50E-01	3.94E-01
YOR282W	2.03E-01	1.07E-01
YML076C	9.15E+00	2.86E+00
YHR204W	1.71E+01	1.29E+00
YPR183W	6.03E+01	7.42E+00
YIL149C	2.30E+01	2.75E+00
YFL041W-A	1.40E+01	4.65E+00
YDR460W	2.23E+01	3.95E+00
YLR301W	2.36E+02	1.32E+00
YGL071W	8.13E+00	4.08E+00
YFL013W-A	5.08E-01	6.91E-02
YOR385W	5.45E+01	3.48E+01
YPL170W	2.39E+01	3.92E+00
YOL101C	1.79E+01	7.33E+00
YDR381C-A	5.61E+01	7.07E+00
YOL073C	2.39E+01	1.12E+00
YGR215W	5.23E+00	5.96E-01
YFL019C	1.65E+00	1.27E+00
YBR087W	4.27E+01	3.64E+00
YPL101W	3.48E+01	4.05E+00
YIL005W	1.64E+01	1.50E+00
YAL037W	1.73E+01	4.34E-01
YGR241C	1.65E+01	3.64E+00
YCR079W	1.41E+01	4.27E+00
YER072W	5.70E+02	1.16E+02
YLR180W	9.03E+02	4.44E+02
YPR162C	1.84E+01	2.52E+00
YBR136W	1.01E+01	2.18E+00
YDR007W	4.83E+01	1.16E+01
YPL277C	1.60E+00	9.15E-01
YNL214W	1.11E+01	5.78E+00
YOR008C	9.01E+01	2.00E+01
YDR423C	2.56E+01	1.26E+00
YOR265W	6.83E+01	5.45E+00
YLL003W	1.58E+01	1.32E+00
YOL038W	9.90E+01	2.27E+01
YMR120C	6.67E+02	3.20E+02
YLR215C	3.55E+01	5.46E+00
YBR163W	5.63E+01	6.83E+00
YDL002C	3.44E+01	8.71E+00
YML005W	1.87E+01	5.21E-01
YGL254W	2.03E+01	1.96E+00
YJL067W	2.98E-01	2.40E-01
YAL042W	2.72E+01	7.08E+00
YML071C	1.39E+01	1.19E+00
YJL024C	1.98E+01	2.47E+00
YNL221C	4.16E+01	3.88E+00
YDL022C-A	7.76E-01	5.89E-01
YAL007C	1.82E+02	6.02E+01
YOL082W	6.53E+01	3.11E+01
YBR070C	3.83E+01	1.61E-01
YER035W	4.94E+01	2.12E+01
YGR046W	3.50E+01	1.33E+00
YPL058C	6.15E+01	2.44E+01
YOR166C	4.70E+01	1.13E+00
YLR376C	5.17E+00	1.54E-01
YDR470C	2.80E+01	2.15E+00
YPL230W	2.38E+00	1.23E-01
YDR214W	7.84E+01	8.85E+00
YNR031C	1.66E+01	4.06E+00
YOR238W	2.94E+01	1.04E+00
YLR237W	1.51E+01	1.41E+00
YDR133C	2.89E+02	3.79E+01
YPR155C	1.70E+01	3.04E+00
YLR357W	3.38E+01	7.50E+00
YLR195C	6.93E+01	1.32E+01
YML059C	2.44E+01	1.21E+01
YCR008W	6.83E+01	1.75E+01
YBR294W	2.60E+02	1.40E+02
YMR171C	5.77E+01	3.88E+00
YNL116W	9.82E+00	4.60E+00
YNL289W	7.55E+01	2.92E+01
YOR322C	4.46E+01	2.39E+00
YHR096C	3.88E+00	1.61E+00
YHR168W	1.80E+01	9.33E-01
YLR253W	2.24E+01	1.88E+00
YML097C	1.96E+01	5.73E-01
YER029C	4.40E+01	1.66E+01
YPL110C	1.31E+01	3.84E+00
YKL175W	8.27E+02	1.70E+02
YMR300C	5.73E+01	1.14E+01
YBR182C	1.06E+01	3.26E+00
YGR031W	3.50E+01	1.28E+01
YIL151C	1.44E+01	4.59E+00
YMR126C	2.53E+01	1.14E+00
YPL081W	5.01E+02	1.19E+02
YJR060W	2.14E+01	1.55E+00
YIR004W	8.39E+01	7.98E+00
YDR321W	1.08E+02	2.18E+01
YJL196C	6.05E+01	2.04E+01
YOR291W	2.55E+01	5.51E+00
YLL039C	2.38E+02	1.02E+02
YBL007C	3.60E+01	1.16E+01
YPR045C	2.87E+01	8.99E+00
YCL057W	5.37E+01	1.23E+01
YDR109C	1.78E+01	9.01E-01
YKR031C	2.45E+01	1.04E+01
YMR027W	1.12E+02	1.19E+01
YEL066W	8.69E+01	1.31E+01
YFR024C-A	8.78E+01	1.28E+01
YOR105W	6.37E+00	1.48E+00
YMR285C	2.72E+01	6.49E+00
YKL013C	1.45E+02	1.50E+01
YOR062C	4.77E+01	3.60E+01
YLR339C	7.91E-01	4.88E-01
YDR267C	4.38E+01	1.41E+01
YMR166C	7.40E+00	1.09E+00
YNL326C	4.23E+01	1.27E+00
YHR158C	1.55E+01	1.39E+00
YBR051W	7.49E-01	5.64E-01
YPR116W	2.76E+01	8.60E+00
YBR211C	2.59E+01	4.68E+00
YDR239C	1.67E+01	8.02E-01
YIL165C	3.31E+01	1.39E+01
YER066W	7.75E+00	2.34E+00
YGL172W	4.46E+01	3.14E+00
YMR073C	2.01E+01	5.29E+00
YML061C	1.30E+01	1.17E+00
YJR033C	2.28E+01	3.40E+00
YCR050C	2.84E-01	2.14E-01
YPL205C	3.84E-01	3.75E-01
YMR124W	1.62E+01	1.40E+00
YKL083W	7.10E+00	1.52E-01
YIL074C	3.34E+02	1.05E+02
YHR049W	3.07E+02	1.27E+01
YBR052C	6.97E+01	8.71E+00
YOR109W	2.90E+01	1.55E+01
YPR003C	1.67E+01	3.51E+00
YGR035C	2.56E+01	1.50E+01
YMR130W	6.98E+01	7.91E+00
YBL074C	1.13E+01	9.76E-01
YOR189W	6.77E+01	8.58E+00
YPL024W	1.41E+01	4.88E+00
YPR189W	3.95E+01	5.77E+00
YJR125C	6.74E+01	1.06E+01
YIL001W	1.39E+01	2.69E+00
YHR132C	1.37E+02	7.92E+00
YIL090W	3.31E+01	6.26E+00
YFR028C	3.86E+01	9.08E-01
YBR105C	7.80E+01	2.76E+01
YLL012W	1.76E+01	1.09E+00
YPR143W	4.44E+01	1.72E+01
YPR017C	3.53E+01	5.48E+00
YDR359C	1.37E+01	4.36E+00
YER135C	1.30E+00	2.28E-01
YJL082W	5.13E+01	1.31E+01
YAL039C	8.80E+01	2.60E+01
YIL157C	2.39E+01	7.24E+00
YPL140C	2.27E+01	4.37E+00
YKR051W	2.41E+01	4.84E+00
YER093C	1.42E+01	1.39E+00
YDR523C	8.52E+00	7.46E-02
YKL162C	1.05E+01	1.85E+00
YPR184W	8.04E+00	3.77E+00
YBL012C	4.78E-01	4.58E-02
YGR128C	6.98E+01	1.04E+00
YDR095C	8.03E-01	7.13E-01
YKR008W	3.00E+01	1.44E+00
YML020W	1.48E+01	3.25E+00
YPL194W	8.68E+00	5.04E-01
YMR114C	7.42E+00	1.06E+00
YOR229W	5.47E+01	3.87E-01
YBL039C	1.92E+02	3.35E+01
YKL183C-A	8.14E-01	3.35E-01
YPL085W	1.40E+01	1.09E+01
YJR086W	1.28E+00	5.89E-01
YKL202W	1.86E-01	6.35E-02
YGL116W	1.14E+01	1.72E-01
YJL120W	1.27E+00	3.59E-01
YIL018W	9.27E+02	7.96E+01
YOR133W	4.02E+01	1.78E+00
YDL248W	1.32E+00	5.54E-01
YDR355C	2.15E-01	1.13E-01
YHR090C	2.39E+01	6.68E+00
YLR029C	2.52E+03	2.03E+02
YKL179C	2.22E+01	1.28E+00
YDL118W	5.14E-01	2.70E-01
YBL073W	2.87E-01	4.06E-01
YPL241C	2.87E+01	4.08E+00
YDR456W	8.27E+01	2.93E+00
YLR371W	4.08E+01	9.46E-01
YGL193C	2.59E+00	4.22E-01
YMR156C	8.72E+00	1.89E+00
YOL080C	2.77E+00	1.08E+00
YOR165W	4.49E+01	1.31E+00
YEL016C	3.21E+01	7.82E+00
YKL033W	1.33E+01	9.84E-01
YGL073W	7.84E+00	3.35E+00
YLR455W	3.12E+01	1.00E+00
YDR105C	3.56E+01	1.16E-01
YMR135C	6.83E+01	2.76E+01
YGL129C	1.03E+01	4.38E+00
YAL032C	2.42E+01	7.58E+00
YDR343C	8.13E-01	8.46E-01
YNL199C	2.45E+01	4.37E+00
YDL196W	9.66E-01	2.15E-01
YEL036C	5.22E+01	1.01E+01
YJR154W	1.17E+01	1.58E+00
YOR272W	1.00E+02	2.97E+01
YOR251C	7.18E+01	7.41E+00
YDR224C	1.20E+03	1.65E+02
YGR157W	1.39E+02	1.61E+01
YKL217W	4.64E+00	1.51E+00
YJL031C	9.46E+00	7.14E+00
YMR184W	6.67E+01	1.57E+01
YNL090W	8.72E+01	1.03E+01
YDR221W	1.73E+01	2.66E+00
YGR091W	1.74E+01	4.20E+00
YHL043W	5.85E-01	3.62E-02
YLR176C	2.67E+00	1.10E+00
YBL113C	1.62E+00	2.43E-01
YLR137W	8.90E+00	1.39E-01
YOR263C	5.94E-01	5.56E-01
YMR200W	1.45E+02	2.11E+01
YHL045W	5.74E-01	6.44E-01
YDR311W	1.16E+01	2.78E+00
YOR336W	2.89E+01	1.06E+01
YOR194C	3.97E+01	3.02E+00
YGR256W	7.00E+00	5.75E+00
YML103C	5.29E+01	2.79E+00
YDL159W	2.19E+01	5.79E+00
YDL173W	9.74E+01	2.05E+01
YMR269W	6.62E+00	2.40E+00
YEL064C	2.06E+01	1.71E+00
YKL208W	1.99E+01	1.44E+00
YDL070W	1.11E+02	2.92E+01
YMR317W	4.10E-01	1.23E-01
YDR177W	7.66E+01	2.20E+01
YDR320C	2.34E+01	5.11E+00
YKL186C	1.40E+02	1.35E+01
YCL048W-A	3.73E+00	3.43E+00
YPL247C	7.49E+00	2.25E+00
YOR320C	3.87E+01	2.83E+00
YHR095W	6.90E-01	4.27E-02
YMR150C	2.14E+01	3.59E+00
YKL077W	1.39E+02	1.33E+01
YMR323W	1.26E-01	1.30E-01
YAL003W	1.28E+03	3.65E+02
YPL265W	7.41E+01	6.23E+01
YDR150W	3.13E+01	4.11E+00
YFL039C	1.03E+03	1.31E+02
YGR149W	1.27E+01	2.88E+00
YKL108W	1.51E+01	1.71E+00
YBR018C	1.70E+00	7.65E-01
YPL233W	9.81E+00	2.88E+00
YGR153W	1.16E+01	3.50E+00
YGR262C	5.70E+01	1.06E+01
YNL254C	2.40E+02	9.59E+01
YMR188C	8.57E+01	2.79E+01
YJR069C	6.48E+01	5.28E+00
YDR118W	6.51E+00	6.64E-01
YMR241W	2.26E+02	7.24E+01
YHL044W	1.33E+01	1.55E+00
YGR016W	8.95E+00	5.03E-01
YKL149C	1.46E+01	8.28E-01
YLL022C	1.97E+01	3.13E+00
YFR034C	1.02E+01	2.04E+00
YOR163W	3.48E+01	1.78E+01
YPL067C	5.55E+00	3.08E+00
YDL006W	3.18E+01	6.98E+00
YAL030W	1.99E+01	7.41E+00
YBL029C-A	4.14E+01	8.94E+00
YBR012W-A	1.68E-02	2.38E-02
YPL161C	1.20E+01	1.50E+00
YCR013C	4.95E-01	1.61E-02
YLR015W	1.60E+01	2.17E+00
YGL170C	1.07E+00	4.80E-01
YBR082C	3.44E+02	7.58E+01
YDR210W	8.50E+01	8.97E+00
YMR174C	2.39E+00	2.94E-01
YDL023C	8.89E-01	7.15E-01
YJL115W	8.64E+00	6.91E-01
YOL040C	8.15E+02	2.10E+02
YDR465C	4.78E+01	1.86E+00
YOL128C	5.95E+01	5.07E+00
YDL224C	1.96E+01	5.80E+00
YCR075W-A	4.97E+01	6.42E-01
YNL107W	2.55E+01	5.27E+00
YDR169C	1.05E+01	2.39E+00
YBL018C	4.68E+01	4.82E-01
YOR052C	1.29E+02	9.67E+01
YLR254C	2.39E+01	1.11E+01
YJL020C	5.62E+00	2.66E+00
YPL089C	2.20E+01	1.19E+00
YOR355W	1.22E+02	1.52E+01
YNL330C	5.28E+01	1.37E+01
YMR240C	7.91E+00	2.84E+00
YPL040C	1.81E+01	2.17E+00
YML075C	3.80E+01	7.90E-01
YDR389W	6.72E+01	1.45E+01
YOR255W	7.51E-01	3.00E-01
YLR260W	1.70E+01	1.46E+00
YIL145C	6.93E+01	1.32E+00
YLR095C	8.98E+00	3.64E+00
YDR268W	2.59E+01	3.13E+00
YBR184W	4.12E+00	1.67E+00
YOR216C	2.83E+01	5.79E+00
YPL155C	2.19E+01	3.96E+00
YBR038W	9.90E+00	4.63E+00
YML069W	3.91E+01	8.55E+00
YBR221W-A	4.26E-01	6.03E-01
YKR058W	1.39E+01	2.17E+00
YGL252C	8.13E+01	1.28E+01
YNL315C	4.55E+01	1.39E+01
Q0142	7.46E+00	1.25E+00
YDR070C	2.33E+00	8.22E-01
YMR024W	4.60E+01	4.93E+00
YPL046C	1.16E+01	2.03E+00
YPR026W	8.62E+00	3.16E+00
YGR111W	4.38E+01	3.58E+00
YLR310C	4.88E+01	6.11E+00
YBR219C	1.22E+01	4.71E+00
YLR268W	1.07E+02	8.43E+00
YOR331C	5.35E-01	7.54E-02
YLR177W	2.34E+01	5.51E+00
YPL038W-A	2.39E+00	1.95E-01
YBR043C	4.37E+01	6.51E+00
YOR232W	9.13E+01	1.12E+01
YOR348C	2.38E+00	8.49E-01
YGL255W	7.98E+03	1.88E+02
YPL053C	7.76E+01	1.05E+01
YDR186C	5.57E+01	2.96E+00
YCR067C	3.06E+01	1.67E+00
YNL229C	4.78E+01	1.02E+01
YKL130C	2.12E+01	2.92E-01
YAL008W	3.73E+01	1.11E+01
YGL143C	1.51E+01	3.79E+00
YGR270W	2.84E+01	9.29E+00
YDR014W	1.25E+01	1.79E-01
YMR319C	5.63E+02	5.26E+01
YLR451W	2.27E+01	7.74E-02
YPL208W	4.91E+01	4.21E-01
YLR276C	3.27E+01	8.94E+00
YDR043C	9.54E+00	4.16E+00
YMR218C	9.06E+00	4.55E+00
YDL046W	1.70E+02	2.40E+00
YJR062C	2.16E+01	3.63E-01
YML067C	5.88E+01	3.91E+00
YOR359W	3.88E+01	2.01E-01
YBR272C	9.29E+00	3.26E+00
YPR197C	8.70E-01	1.07E-01
YGR184C	3.67E+01	1.16E+01
YAL016C-A	3.43E-01	1.17E-01
YGR233C	1.31E+01	5.74E+00
YMR216C	6.85E+01	3.75E+00
YMR219W	5.77E+00	3.25E+00
YKL157W	1.05E+02	9.50E+00
YIR021W-A	5.45E+00	3.34E+00
YBR056W-A	1.32E+02	1.21E+02
YDL003W	1.49E+01	5.99E+00
YPL166W	7.91E+00	1.34E+00
YGR228W	3.08E-01	6.87E-02
YBL105C	6.12E+01	2.65E+00
YAL067C	5.71E+00	2.02E+00
YDL109C	7.43E+00	3.57E+00
YGR275W	9.33E+01	2.05E+01
YJL058C	5.32E+00	5.06E-01
YGL017W	2.40E+01	6.21E+00
YKL048C	4.20E+01	1.61E+00
YKL136W	1.96E+00	8.65E-01
YHR127W	1.78E+01	3.92E+00
YDL209C	2.99E+01	4.82E+00
YFR031C	1.36E+01	7.72E-01
YPR041W	2.31E+02	4.65E+01
YMR271C	1.59E+01	4.64E+00
YFL002C	2.90E+01	2.71E+00
YDR439W	1.13E+01	5.22E-01
YBR230C	2.98E+01	8.79E+00
YKL101W	2.33E+01	1.14E+01
YLR402W	7.54E+00	3.55E-01
YGL048C	1.32E+02	3.03E+01
YBL041W	2.19E+02	4.54E+01
YIL022W	5.73E+01	1.34E+01
YNL318C	7.08E-01	2.86E-01
YER161C	4.21E+01	1.14E+01
YLR131C	1.95E+01	3.29E+00
YKL118W	5.44E-01	1.60E-01
YBR020W	5.21E+00	1.66E+00
YPL032C	4.49E+01	8.88E+00
YLR023C	1.66E+02	1.28E+01
YOR141C	3.99E+01	9.69E+00
YGL150C	2.27E+01	1.09E+01
YBL093C	7.76E+01	3.07E+01
YGL101W	9.49E+01	4.79E+00
YLR013W	5.60E-01	2.48E-01
YNL253W	4.30E+01	3.26E+00
YCR084C	1.81E+01	1.02E+01
YKL165C-A	4.68E+01	2.02E+00
YNL120C	5.64E-01	2.77E-01
YOL070C	3.42E+01	7.00E+00
YJR124C	3.41E+01	3.35E+00
YKL122C	7.49E+01	2.10E+01
YJL099W	1.70E+01	4.46E+00
YMR250W	2.55E+01	1.63E+01
YPL222W	1.81E+01	4.25E+00
YMR111C	5.46E+00	6.65E-01
YAL035W	8.11E+01	2.82E+01
YNL220W	2.40E+02	7.75E+01
YDL174C	6.89E+01	3.22E+01
YMR122C	2.18E+00	2.96E-01
YNL134C	3.53E+01	3.95E+00
YDL107W	1.06E+01	1.71E+00
YGL057C	6.97E+01	7.18E+00
YGR047C	1.09E+01	2.28E+00
YNL278W	1.27E+01	4.61E+00
YJR133W	6.16E+01	2.27E+01
YCR003W	2.21E+01	5.04E+00
YNL157W	7.19E+01	1.68E+01
YOR356W	5.41E+01	1.57E+01
YOL132W	1.32E+00	3.03E-01
YNL148C	2.66E+00	4.57E-02
YJR007W	9.41E+01	1.28E+01
YOR040W	2.57E+01	8.09E-01
YER112W	1.81E+02	5.51E+01
YMR009W	2.07E+01	8.17E+00
YJR118C	8.12E+01	6.55E+00
YPR002W	2.68E+01	8.55E+00
YOL079W	6.36E-01	2.64E-01
YNR025C	1.56E+01	6.77E+00
YJL075C	2.55E-01	5.68E-02
YGL007W	7.55E-01	6.07E-01
YJL153C	1.81E+01	8.12E+00
YBL062W	4.99E-01	2.08E-01
YEL063C	7.72E+01	1.72E+01
YNL039W	1.17E+01	2.46E-01
YDR419W	1.64E+01	7.09E-02
YMR037C	2.58E+01	3.56E+00
YLR192C	1.89E+02	5.53E+01
YGL250W	1.36E+01	1.25E+00
YKR035W-A	4.89E+01	9.52E+00
YNL271C	3.60E+01	5.04E+00
YJR137C	1.76E+02	5.10E+01
YDL074C	7.34E+01	4.50E+00
YGL122C	4.99E+01	1.16E+01
YJR068W	9.07E+01	1.91E+01
YOR123C	1.02E+01	4.25E+00
YHR062C	2.12E+01	5.81E+00
YGL210W	7.04E+01	1.32E+01
YGL086W	2.17E+01	1.07E+00
YCR001W	6.69E-01	3.43E-01
YMR164C	8.93E+00	7.24E-01
YLR173W	2.41E+01	4.44E+00
YOL159C	1.89E+01	1.77E+00
YOL038C-A	8.82E+00	4.01E+00
YHL021C	1.14E+01	4.82E+00
YDR194C	7.04E+01	1.16E+01
YNL303W	1.01E+01	4.74E+00
YPL189W	1.74E+00	1.74E-01
YDL106C	1.98E+01	3.15E+00
YNL325C	9.88E+00	1.91E+00
YHR007C-A	9.97E+00	1.21E+00
YDL004W	6.38E+02	2.74E+02
YLR242C	2.87E+01	4.06E+00
YGR280C	2.00E+01	2.21E+00
YER190W	1.29E-02	6.80E-03
YKR042W	2.38E+02	8.14E+01
YJL061W	3.33E+01	9.31E-01
YHR110W	6.96E+01	1.42E+00
YOR275C	1.94E+01	1.12E+00
YMR180C	2.30E+01	7.29E+00
YPR170W-B	3.89E+01	1.40E+00
YDR126W	6.19E+00	7.72E-01
YLR428C	2.43E-01	1.60E-01
YER043C	9.65E+02	1.14E+02
YFL060C	2.87E-01	2.75E-02
YLR165C	1.98E+01	4.79E-01
YDR424C	4.24E+01	4.47E+00
YJL112W	2.87E+01	4.81E-01
YDR443C	1.57E+01	3.06E+00
YLR145W	1.52E+01	3.04E+00
YDR131C	1.25E+01	2.12E+00
YBL099W	3.58E+02	1.20E+02
YMR173W-A	2.73E+01	2.57E+00
YDL062W	3.15E-01	4.46E-01
YGL022W	1.96E+02	2.62E+01
YPR038W	5.51E-01	1.00E-01
YJL124C	1.55E+02	2.92E+01
YPL156C	1.94E+01	9.52E+00
YPL119C-A	1.39E+01	4.07E+00
YFL034C-B	2.12E+01	4.79E+00
YOR300W	3.40E+00	1.91E+00
YLR324W	1.48E+01	3.42E+00
YER157W	2.21E+01	2.04E+00
YMR298W	4.65E+01	1.58E+01
YJR131W	2.08E+01	3.67E+00
YFR012W	4.38E+00	3.75E-01
YDL177C	2.25E+01	1.57E+00
YDR203W	6.63E-01	3.40E-01
YDR508C	2.29E+02	2.18E+01
YLR190W	4.60E+01	1.17E+01
YHR195W	4.10E+01	1.64E+01
YLR016C	2.71E+01	5.91E-01
YNR029C	3.93E+01	2.03E+00
YIL133C	4.44E+02	2.28E+01
YMR075C-A	5.26E+00	2.07E+00
YPR071W	2.77E+01	2.38E+00
YDR437W	1.18E+01	3.23E+00
YNL304W	1.16E+01	4.01E-01
YOL155C	6.47E+01	4.79E+01
YJL146W	1.12E+01	3.69E-01
YLR457C	1.15E+01	7.43E-01
YMR068W	5.61E+00	1.26E-01
YHR186C	1.66E+01	2.84E+00
YJR151C	1.31E+00	6.83E-01
YNL165W	1.78E+01	5.79E-01
YNR039C	5.36E+01	2.07E+01
YIL128W	4.66E+01	3.66E+00
YGL064C	2.69E+01	4.97E+00
YDR196C	3.99E+01	2.14E+00
YER038W-A	2.34E+00	1.02E+00
YDR510C-A	2.49E+00	2.43E+00
YGL125W	1.19E+02	1.71E+01
YPL279C	1.36E+00	2.92E-01
YNL331C	6.17E+00	2.31E+00
YBR186W	5.66E-01	3.21E-01
YDR136C	1.11E+00	8.61E-01
YOR127W	1.60E+01	4.10E+00
YOR293W	2.45E+03	9.33E+02
YNR056C	1.43E+00	4.86E-01
YCL031C	1.91E+01	3.83E+00
YDR244W	3.03E+01	6.05E+00
YPR012W	1.36E+00	5.59E-01
YLR148W	2.37E+01	2.87E+00
YOR305W	3.72E+01	3.64E+00
YLR184W	4.45E-01	4.62E-01
YCL054W	2.95E+01	5.38E+00
YHR154W	1.03E+01	5.04E+00
YML084W	6.94E-01	4.29E-02
YMR279C	8.15E-01	3.30E-01
YOR034C	1.77E+01	3.21E+00
YEL061C	1.20E+01	3.60E+00
YKL210W	2.94E+02	4.56E+01
YBR287W	1.09E+02	3.62E+01
YIL171W	3.96E-01	2.08E-01
YDR381W	3.57E+02	5.73E+01
YDL005C	3.01E+01	1.07E+01
YKL190W	7.09E+01	1.54E+01
YDL033C	2.36E+01	3.22E-01
YBR036C	1.95E+02	3.07E+01
YGL006W-A	1.75E+00	3.81E-01
YIL142C-A	5.82E-01	1.27E-01
YCL028W	1.16E+02	3.18E+01
YOR100C	2.08E+00	8.86E-01
YHR216W	1.55E+02	7.49E+01
YGR045C	4.17E+00	1.01E+00
YJL006C	2.60E+01	3.48E+00
YOR170W	2.99E+00	5.07E-01
YHR128W	8.78E+01	3.23E+01
YKL056C	1.32E+03	2.48E+02
YDR390C	6.00E+01	1.07E+01
YDR520C	1.59E+01	1.39E+00
YFL037W	3.75E+02	4.00E+01
YCL043C	1.66E+02	1.19E+02
YJR012C	1.50E+01	2.19E+00
YOL152W	2.83E+00	6.95E-01
YBR242W	8.44E+01	3.94E-01
YMR081C	3.12E+00	8.78E-01
YJR035W	5.09E+00	1.72E+00
YDR256C	8.18E+00	1.56E+00
YDR139C	1.39E+02	6.53E+00
YGR119C	4.36E+01	3.05E+00
YMR270C	3.95E+01	8.13E-01
YDR056C	1.13E+02	1.46E+01
YDR159W	2.64E+01	4.13E+00
YJR088C	6.63E+01	1.38E+01
YGR074W	4.60E+01	8.27E+00
YGR161C	4.53E+01	3.51E+01
YNL213C	4.23E+01	6.14E+00
YPL120W	8.52E+00	1.60E-02
YLL042C	4.75E+00	1.69E+00
YPL082C	4.85E+01	8.28E+00
YMR127C	1.97E+01	8.67E-01
YML114C	2.29E+01	5.19E+00
YLR024C	1.19E+01	7.56E+00
YLR110C	2.76E+03	7.85E+02
YHR142W	3.66E+01	5.95E-02
YHR050W	5.17E+01	6.15E+00
YNL218W	6.96E+00	1.88E-01
YGR080W	4.02E+01	7.64E+00
YHL027W	8.09E+01	1.06E+01
YKL046C	8.97E+01	6.71E+00
YGL257C	7.13E+01	6.90E+00
YJR098C	1.13E+01	2.88E+00
YDL189W	1.16E+01	3.80E+00
YOL051W	1.41E+01	7.75E+00
YJR160C	1.62E-01	1.24E-01
YCR023C	2.72E+01	5.92E+00
YER186C	6.47E+01	9.02E+00
YER013W	2.19E+01	3.09E+00
YDR417C	7.32E-01	5.24E-01
YKL008C	4.69E+01	2.85E+00
YDR054C	4.24E+01	1.21E+01
YOR369C	1.15E+03	5.04E+02
YDR167W	4.16E+01	6.01E+00
YFR038W	2.76E+01	7.70E-01
YFL017C	3.65E+01	1.75E+00
YLR138W	7.62E+00	3.38E+00
YDL170W	4.82E+01	2.24E+00
YAL065C	2.31E-01	3.27E-01
YLR440C	1.44E+01	5.35E+00
YLR337C	2.86E+00	1.56E+00
YOR249C	1.40E+01	2.38E+00
YKL147C	5.16E-01	1.15E-01
YBR189W	1.06E+03	2.19E+02
YDR515W	2.49E+01	6.04E+00
YDR199W	4.59E-01	3.03E-01
YMR020W	7.37E+00	1.80E+00
YOR290C	3.18E+01	5.63E+00
YDL080C	2.36E+01	1.43E+00
YER020W	3.98E+01	2.06E+01
YHL016C	1.17E+01	3.75E+00
YKL102C	1.16E+00	8.18E-01
YLR083C	9.77E+01	6.81E+00
YER137C	7.75E+00	1.36E+00
YOL162W	5.00E+00	9.72E-02
YBR050C	3.45E+00	1.85E+00
YFL033C	2.42E+01	4.72E+00
YLL047W	3.89E-01	5.48E-02
YMR065W	1.08E+01	1.75E+00
YDR409W	4.22E+00	1.98E+00
YHR069C-A	2.19E+00	2.19E-01
YDR176W	2.34E+01	1.00E+00
YNL114C	1.92E+00	1.18E+00
YER114C	2.75E+01	3.45E+00
YDL047W	5.17E+01	9.53E+00
YPR077C	1.02E+00	1.39E+00
YLR108C	1.98E+01	4.59E+00
YBR115C	8.39E+01	2.42E+01
YOR266W	2.49E+01	1.68E+00
YML055W	6.11E+01	3.95E+00
YGL094C	2.72E+01	6.06E+00
YDR006C	3.02E+01	7.23E+00
YHR207C	2.44E+01	4.84E+00
YDR044W	6.20E+01	3.49E+01
YMR286W	6.07E+01	2.63E+01
YBR172C	4.57E+01	2.13E+00
YGL014C-A	1.27E-01	1.79E-01
YIL154C	1.58E+01	2.52E+00
YDR422C	2.98E+01	1.88E+00
YGR005C	3.84E+00	1.85E+00
YOL077W-A	1.73E+02	1.07E+02
YDL205C	9.12E+01	2.39E+01
YER091C	1.42E+03	8.00E+02
YDR329C	2.79E+01	2.27E+00
YGL038C	3.85E+01	9.72E+00
YJL217W	4.16E+01	7.34E+00
YDL133W	2.89E+01	1.83E+00
YGR250C	4.83E+01	2.08E+01
YHL015W-A	1.24E+00	1.00E+00
YNL154C	1.74E+02	3.25E+01
YNL261W	3.79E+01	1.50E+01
YML017W	4.34E+01	2.23E-01
YBR201C-A	4.22E+01	2.71E+01
YKL145W-A	4.85E+01	2.90E+01
YBL026W	7.41E+01	8.58E+00
YDR457W	4.01E+01	1.57E+01
YPR088C	1.03E+02	2.98E+01
YGR082W	9.20E+01	3.72E+00
YBL031W	1.60E+01	2.92E+00
YKL197C	8.44E+00	3.64E+00
YML100W	2.44E+01	8.04E+00
YGR086C	3.14E+02	2.91E+01
YBL109W	1.28E-01	7.89E-03
YCL037C	6.61E+01	4.15E+01
YOL149W	7.27E+01	1.66E+01
YDR175C	4.28E+01	7.50E+00
YDR383C	2.43E+01	6.15E+00
YKL016C	3.35E+02	9.32E+00
YDR452W	7.54E+01	1.65E+00
YPR022C	4.44E+01	5.10E+00
YER056C	4.89E+02	6.95E+01
YNL169C	7.77E+01	7.02E+00
YBL050W	6.86E+01	1.62E+01
YFR013W	2.17E+01	6.03E+00
YDR504C	1.81E+01	9.07E+00
YPR192W	4.01E+00	1.48E-01
YLR294C	1.08E+02	1.82E+01
YLR351C	1.02E+02	1.86E+01
YDR342C	5.24E+00	2.67E+00
YOR168W	1.99E+02	3.20E+01
YNL003C	4.57E+01	9.27E+00
YIL063C	2.32E+01	2.57E-01
YLR255C	9.38E-01	9.99E-01
YKL218C	5.99E+01	1.15E+01
YOR337W	4.74E+01	5.37E+00
YJR075W	1.38E+02	1.14E+01
YBL090W	5.67E+01	1.66E+01
YLR262C-A	1.81E+02	1.34E+01
YKR102W	1.80E+00	5.61E-01
YOL144W	3.07E+01	7.71E+00
YEL042W	7.92E+01	3.95E+00
YLR235C	1.19E+00	5.16E-01
YOL008W	2.57E+01	1.81E+00
YJL169W	2.33E-01	1.44E-02
YKL034W	2.59E+01	2.29E+00
YDR534C	5.05E+00	1.52E+00
YMR011W	5.18E+02	3.40E+02
YPR095C	1.86E+01	3.34E+00
YLR193C	7.96E+00	4.90E+00
YPL183W-A	6.60E+01	1.01E+01
YHR178W	9.16E+00	1.29E+00
YKL215C	1.03E+01	5.69E+00
YDL188C	6.06E+01	1.02E+01
YDR231C	1.38E+01	1.50E+00
YLR055C	1.27E+01	4.36E-01
YPL183C	7.16E+01	5.99E-01
YBR025C	3.07E+02	6.22E+01
YBR005W	2.95E+01	1.87E+01
YER122C	1.04E+02	1.95E+01
YNL053W	1.73E+01	1.49E+00
YPR096C	4.41E+00	1.23E+00
YCL011C	7.15E+01	1.61E+01
YER007W	1.61E+01	2.49E+00
YGL209W	1.73E+02	6.72E+01
YNL298W	1.96E+01	2.06E+00
YML036W	2.38E+01	3.52E+00
YGR022C	3.96E-01	2.08E-01
YOR192C-A	1.70E+01	5.89E+00
YCR036W	4.40E+01	2.43E-01
YCR020C-A	1.91E+01	9.80E+00
YDR279W	3.18E+01	6.80E-01
YDR084C	1.79E+01	1.06E+00
YDL145C	1.81E+02	6.40E+00
YER089C	3.20E+01	8.06E+00
YIL037C	3.64E+00	1.42E+00
YLR437C	2.09E+01	7.39E+00
YPR152C	1.35E+01	4.23E+00
YJL111W	1.60E+02	2.38E+01
YHR194W	2.09E+01	3.23E+00
YKR088C	5.35E+01	1.31E+00
YLR008C	1.01E+02	4.94E+00
YEL030C-A	7.64E-01	5.28E-01
YBR234C	4.25E+01	1.90E+01
YLR039C	1.77E+01	4.10E+00
YER164W	2.14E+01	5.77E+00
YJR083C	1.85E+00	6.35E-01
YKL214C	8.08E+01	4.30E+00
YGL241W	1.40E+01	1.14E+01
YIL056W	1.97E+01	9.69E+00
YGR195W	7.25E+01	1.31E+01
YOR157C	1.07E+02	1.97E+01
YJR105W	2.54E+02	8.37E+01
YDL223C	6.37E+00	3.63E+00
YNR047W	3.18E+01	5.75E+00
YDR153C	5.53E+01	1.14E+01
YNL176C	1.91E+01	2.16E+00
YIL047C-A	1.47E+01	4.66E-01
YPL271W	2.23E+02	6.93E+01
YEL037C	6.94E+01	4.04E+00
YDR532C	3.43E+00	2.22E+00
YOR183W	7.60E-01	2.64E-01
YLR048W	8.39E+02	1.76E+02
YKL050C	4.48E+00	1.06E+00
YDR479C	1.56E+01	9.81E-01
YBL055C	3.97E+01	1.00E+01
YFL014W	9.09E+01	6.37E+01
YBR149W	1.25E+02	2.57E+00
YFL048C	8.32E+01	1.41E+00
YHR023W	2.05E+01	1.84E+00
YCL058C	1.16E+01	5.99E-01
YDL098C	2.71E+01	1.73E+00
YER152W-A	2.20E-01	2.00E-01
YKR061W	1.50E+01	4.97E+00
YKR020W	3.02E+01	1.02E+01
YNL228W	1.32E+00	1.52E-01
YJR010W	3.03E+02	1.55E+02
YML013W	2.83E+01	3.91E+00
YHR166C	1.61E+01	1.35E+00
YER162C	3.76E+00	5.69E-01
YOL072W	1.97E+01	4.03E+00
YDL058W	1.71E+01	3.97E+00
YOR191W	2.67E+01	5.54E+00
YPR126C	4.29E-01	4.18E-01
YPR033C	1.71E+02	5.26E+01
YCR033W	4.81E+01	5.71E+00
YER145C-A	8.43E-01	3.98E-01
YNL138W-A	1.75E+01	4.08E+00
YGL192W	1.42E+01	1.31E+00
YJR070C	1.12E+02	1.41E+01
YFR022W	7.02E+00	2.67E-01
YMR052W	9.86E+00	1.50E+00
YNR074C	1.04E+01	1.33E+00
YOR353C	2.92E+01	5.32E-02
YHR071C-A	1.81E+00	3.95E-01
YLR114C	1.18E+01	6.54E+00
YGR038W	2.21E+01	3.55E-01
YPL129W	9.61E+01	1.31E+01
YCR020C	9.29E+00	7.33E-01
YHR132W-A	1.21E+02	2.33E+01
YLR090W	2.80E+01	1.27E+01
YNL121C	1.68E+02	4.70E+01
YPL012W	1.40E+02	1.60E+01
YMR274C	3.47E+01	6.95E+00
YGR260W	2.81E+02	1.06E+02
YHR066W	9.63E+01	1.27E+01
YFR030W	2.35E+02	7.84E+01
YLR454W	1.68E+01	6.97E+00
YHR031C	2.63E+01	1.72E+00
YPL114W	1.01E+01	6.75E-01
YDR533C	2.75E+01	5.18E+00
YBR133C	2.23E+01	5.74E+00
YJL184W	3.76E+01	1.41E+01
YPR181C	3.50E+01	2.43E+01
YGL015C	1.27E+00	4.64E-01
YDR073W	4.45E+01	1.24E+01
YDL176W	9.08E+00	4.01E+00
YNL210W	5.28E-01	3.26E-02
YBR197C	2.35E+01	4.65E+00
YNR012W	9.50E+00	1.74E+00
YDR210W-A	3.75E+00	2.21E+00
YJL187C	3.13E+01	8.91E-01
YGR158C	6.12E+01	1.07E+01
YDR160W	1.49E+01	6.01E+00
YOR164C	1.04E+02	6.49E+00
YMR105C	3.90E+01	1.81E+01
YPL057C	8.80E+01	5.50E+01
YBR158W	7.94E+01	5.88E+00
YLL019C	9.38E+01	2.24E+01
YGL208W	2.76E+01	1.02E+01
YER175C	4.99E+01	1.07E+00
YBR165W	2.56E+01	3.76E+00
YER187W	1.20E+01	4.23E+00
YER116C	2.23E+01	2.96E+00
YER166W	4.01E+01	8.73E+00
YMR320W	2.26E+01	9.61E+00
YDR119W-A	7.89E+00	1.86E-01
YKL115C	2.18E+01	8.21E+00
YPL133C	1.99E+01	1.53E+00
YIL047C	4.58E+01	3.91E+00
YBR058C-A	2.92E+02	4.25E+00
YOR041C	1.73E+00	2.44E-01
YDR277C	6.43E+01	3.03E+01
YDR406W	9.42E+00	5.66E+00
YNL168C	6.31E+01	1.20E+01
YMR299C	3.13E+01	5.03E+00
YLR347C	1.32E+02	9.00E+00
YJL127C-B	1.33E+02	1.03E+01
YLR437C-A	1.03E+00	6.90E-02
YHR073W	5.25E+01	1.36E+01
YBR112C	1.90E+01	1.30E+01
YDR373W	8.90E+01	5.22E+00
YBR218C	8.81E+01	1.55E+00
YDR450W	5.69E+02	1.58E+02
YDR293C	5.97E+01	1.88E+01
YLL004W	1.43E+01	2.81E+00
YER180C-A	1.63E+01	4.99E+00
YLR280C	5.19E-02	7.35E-02
YHR086W-A	5.41E-01	4.07E-01
YDL138W	2.01E+01	3.05E+00
YGR257C	2.62E+01	1.82E+00
YHR167W	2.74E+01	5.09E+00
YJL159W	2.15E+02	1.15E+01
YGR265W	4.36E-01	6.16E-01
YKR072C	3.10E+01	6.01E+00
YOR029W	1.33E-01	1.88E-01
YGL113W	2.13E+01	3.58E+00
YBR033W	5.84E+00	1.15E+00
YBR084C-A	5.24E+02	9.22E+01
YBL085W	1.38E+01	1.30E+00
YDL163W	4.37E-01	4.27E-01
YGR123C	1.12E+02	7.27E+00
YPR133C	1.89E+01	5.51E+00
YGR072W	3.57E+01	8.35E+00
YDL025C	2.47E+01	1.08E+01
YKR048C	7.65E+01	1.73E+01
YMR258C	2.75E+01	3.56E+00
YOR138C	1.31E+01	1.19E+00
YER078W-A	8.14E-01	1.15E+00
YJL119C	3.48E+00	1.34E+00
YHR036W	2.78E+01	9.31E-01
YDR525W	1.36E-01	1.92E-01
YFL015W-A	1.41E-01	1.99E-01
YML057W	1.22E+01	3.10E+00
YDL234C	3.11E+01	1.02E+01
YER113C	1.33E+01	5.82E+00
YGR006W	7.17E+00	5.98E-01
YDR240C	4.12E+01	6.69E-01
YER011W	7.05E-01	1.62E-01
YDR164C	3.31E+01	4.72E+00
YCR044C	5.82E+01	6.66E-01
YOR330C	4.26E+01	4.06E+00
YNL232W	7.57E+01	1.90E+01
YBL021C	2.86E+01	9.63E+00
YLR341W	1.42E+00	8.62E-01
YER082C	8.66E+01	1.39E+01
YNL163C	5.27E+01	3.25E+00
YDL104C	1.12E+01	8.39E-01
YDR364C	3.38E+01	3.42E+00
YOR092W	3.41E+01	1.28E+01
YDR263C	1.04E+01	2.91E+00
YOR390W	3.08E+00	1.21E+00
YOR292C	9.25E+00	2.10E+00
YNL186W	9.07E+01	9.37E+00
YOL129W	8.90E+01	1.83E+01
YML031W	5.31E+01	3.42E+00
YDL153C	7.97E+00	4.20E+00
YPL242C	2.24E+01	1.31E+00
YLR010C	8.37E+00	1.40E+00
YGR024C	1.12E+02	4.25E+00
YDR540C	1.24E+01	4.73E+00
YCL048W	6.55E-01	3.02E-01
YLR446W	3.63E+00	1.24E+00
YEL058W	5.26E+01	4.21E-01
YOR230W	2.57E+02	5.17E+01
YOL142W	4.37E+01	9.61E+00
YLR256W	6.36E+01	4.65E+01
YIL111W	1.01E+02	3.06E+01
YFL010C	3.27E+02	4.24E+01
YDR433W	2.91E-01	3.72E-01
YHR165C	3.19E+01	1.31E+01
YHR005C-A	1.04E+02	5.83E+00
YMR252C	4.21E+01	4.70E+00
YJR071W	2.98E-01	2.65E-01
YCR005C	4.54E+02	1.98E+02
YLR378C	7.23E+01	3.92E+01
YDR210C-C	1.27E-01	8.38E-02
YOR121C	3.71E+01	4.63E+00
YGR282C	1.02E+03	1.47E+01
YLR181C	1.46E+01	8.98E-01
YHR091C	2.01E+01	3.73E+00
YMR007W	1.45E+00	2.28E-01
YGL115W	7.45E+01	1.16E+01
YOR094W	3.33E+01	4.09E+00
YKL059C	2.24E+01	2.98E+00
YLR243W	4.02E+01	1.26E+00
YDR241W	9.86E+00	9.67E-01
YOR297C	4.01E+01	2.95E+00
YOR316C	7.64E+01	5.46E+00
YOR314W-A	9.41E-01	7.60E-01
YMR266W	8.22E+01	8.51E+00
YLR199C	4.03E+01	1.19E+01
YMR226C	2.59E+02	2.70E+01
YPL038W	4.69E+00	1.20E+00
YKL203C	2.39E+01	6.45E+00
YFL022C	8.06E+01	1.07E+01
YBR268W	2.22E+01	8.80E+00
YFL015C	3.05E-01	8.00E-02
YKL166C	3.31E+01	3.60E+00
YPR151C	4.09E+00	2.62E+00
YJL030W	2.45E+01	4.08E+00
YLR187W	6.99E+00	2.60E+00
YGR201C	8.45E+00	5.67E-01
YDL230W	1.57E+01	3.26E+00
YPL262W	2.41E+02	2.52E+01
YOL124C	6.49E+01	6.50E+00
YBL047C	4.44E+01	2.13E+01
YPR092W	1.40E-01	8.67E-03
YEL028W	2.74E+00	1.61E+00
YHR004C	2.32E+01	4.46E+00
YMR284W	1.34E+01	3.71E+00
YKL222C	1.31E+01	1.78E+00
YGR133W	1.38E+01	3.54E+00
YKL092C	1.99E+01	1.87E+00
YDR227W	1.50E+01	3.77E+00
YIL159W	5.64E+00	3.11E+00
YJL173C	6.74E+01	2.63E-01
YIL045W	1.72E+01	1.04E+01
YOR312C	1.35E+03	3.85E+02
YBL057C	8.12E+01	1.64E+00
YOL036W	4.38E+01	4.15E+00
YBR261C	3.79E+01	8.17E-01
YNL089C	7.74E-01	3.65E-01
YPR046W	3.35E+01	6.45E+00
YGR259C	5.20E-01	4.48E-01
YJL205C	2.59E+01	3.66E+00
YNL252C	3.89E+01	2.48E+00
YHR133C	1.06E+02	2.04E+01
YGR147C	3.30E+01	6.79E+00
YDL116W	8.77E+01	2.75E+00
YIL024C	1.61E+01	1.50E+00
YDR137W	1.52E+01	2.82E+00
YOR343W-A	1.74E+00	2.61E-01
YKL221W	8.12E-01	3.50E-02
YIR007W	1.04E+01	1.09E+00
YBL091C-A	1.52E+01	3.06E+00
YMR207C	1.85E+01	4.43E+00
YLR412W	5.59E+01	5.15E+00
YKL010C	2.05E+01	4.45E+00
YHR074W	5.75E+01	1.03E+01
YOR358W	8.03E+00	1.33E+00
YPL023C	4.30E+01	6.03E+00
YGR017W	6.26E+01	3.16E+01
YML128C	3.26E+01	4.62E+00
YIL146C	1.44E+01	4.82E+00
YGR243W	3.64E+01	2.36E+01
YGR036C	5.40E+01	8.60E+00
YLR450W	3.09E+01	6.11E+00
YCL023C	3.75E-01	1.97E-01
YBR255W	1.59E+01	4.71E-01
YCL017C	7.15E+01	1.43E+01
YKR067W	1.31E+01	4.18E+00
YOL102C	3.18E+01	2.84E+00
YHR006W	9.41E+01	1.72E+01
YML100W-A	1.12E+00	2.43E-01
YIL043C	1.80E+02	2.12E+01
YDR408C	5.50E+01	2.33E+01
YIL156W	7.27E+00	2.24E+00
YGL034C	1.44E+00	8.21E-01
YCR028C	3.31E+01	9.64E-01
YDR235W	1.06E+01	2.47E+00
YPL007C	2.06E+01	4.70E-01
YOR334W	2.89E+01	3.85E+00
YLR367W	2.57E+02	9.87E+00
YFR037C	5.27E+01	1.76E+01
YIL044C	5.60E+01	1.04E+01
YBR065C	3.89E+01	2.52E+00
YIL062C	1.99E+02	3.61E+01
YNR002C	1.43E+00	2.33E-01
YJL098W	5.26E+01	9.75E+00
YPL196W	2.54E+01	7.57E+00
YOR284W	1.17E+01	4.11E+00
YIL082W-A	8.93E-02	1.14E-01
YLR422W	2.40E+01	2.66E+00
YPR010C-A	6.75E+01	6.19E+00
YGL043W	4.39E+01	8.02E+00
YJL051W	1.24E+01	7.93E-01
YDR459C	2.18E+01	3.18E-01
YHR039C-A	9.79E+01	3.69E+01
YCL065W	5.56E-02	7.86E-02
YPR159C-A	2.01E-01	2.84E-01
YDL039C	6.35E+00	3.49E-01
YOL115W	4.10E+01	5.95E+00
YCR090C	5.82E+01	8.95E+00
YOL119C	3.08E+01	4.62E+00
YGR242W	7.54E-01	2.47E-01
YBR157C	1.43E+01	3.77E+00
YOL111C	3.26E+01	4.10E+00
YGR264C	1.87E+02	5.92E+01
YHR215W	3.57E+00	2.16E+00
YIR022W	7.04E+01	3.20E+00
YCR094W	3.36E+01	1.79E+00
YHL038C	7.10E+00	1.82E+00
YPR002C-A	1.08E+00	6.70E-02
YKL184W	7.76E+01	4.06E+00
YGR191W	7.78E+01	1.05E+01
YML094C-A	1.15E+00	1.05E+00
YJL092W	2.21E+01	3.42E+00
YLR426W	9.80E+00	2.05E+00
YCR097W-A	8.38E-02	1.19E-01
YOR287C	1.94E+01	6.76E+00
YOL013W-B	1.95E+00	1.02E+00
YFL031C-A	1.08E+00	9.57E-01
YDL155W	4.40E+01	1.53E-01
YJL166W	3.56E+02	6.21E+01
YOL009C	1.41E+01	7.58E-01
YNL205C	1.40E+00	1.11E+00
YPR182W	5.56E+00	5.84E-01
YDR356W	1.03E+01	2.90E+00
YJR101W	4.06E+01	6.74E+00
YNL138W	4.35E+01	2.76E+01
YBL101C	9.90E+00	5.30E+00
YGL140C	4.04E+01	3.01E+00
YLR372W	2.48E+02	3.36E+01
YBR085W	1.00E+01	2.19E+00
YOR326W	5.41E+01	2.03E+01
YOR181W	4.03E+00	1.57E+00
YPR104C	3.86E+01	3.75E+00
YBR045C	8.29E+00	1.08E+00
YBL096C	2.55E+00	3.32E-01
YOR360C	1.64E+02	2.09E+01
YFL040W	1.70E+00	2.17E-01
YIR026C	5.06E+01	8.35E+00
YGL063W	1.14E+01	5.52E-03
YMR186W	1.46E+02	9.31E+01
YMR291W	7.57E+01	3.12E+01
YOR387C	3.46E+03	3.77E+03
YER042W	6.58E+01	2.34E+01
YPL048W	3.50E+01	3.01E+01
YPR117W	2.39E+01	9.30E+00
YDR322W	1.51E+01	2.58E+00
YGR146C	4.71E+00	2.00E+00
YFL007W	3.91E+01	8.99E+00
YPL263C	2.60E+01	7.09E+00
YGR023W	1.47E+00	5.52E-02
YBR259W	1.29E+01	1.27E+00
YGL041C	2.34E+00	1.80E-01
YJL141C	2.45E+01	3.27E+00
YJL033W	5.93E+01	3.69E+00
YBR062C	4.77E+01	5.35E+00
YOR073W-A	2.79E-01	1.47E-01
YPL157W	4.53E+01	7.72E+00
YOL100W	1.15E+01	8.67E-01
YOR208W	1.28E+01	3.18E+00
YDR034W-B	6.60E+00	4.08E-01
YKR054C	1.98E+01	7.00E+00
YIL004C	2.72E+01	1.14E+00
YBR016W	1.85E+01	6.37E+00
YLR004C	3.95E+00	3.91E-01
YAL064C-A	1.62E-01	2.28E-01
YBR177C	1.64E+02	2.54E+01
YBR151W	2.22E+01	2.36E+00
YKL065C	1.01E+02	3.12E+01
YHR067W	2.11E+01	2.76E+00
YBL088C	1.49E+01	5.82E+00
YOR329W-A	6.13E-01	3.79E-02
YCL033C	1.59E+01	2.12E+00
YDR120C	8.39E+01	1.93E+01
YDR530C	1.39E+01	2.77E+00
YCR060W	2.16E+01	5.21E+00
YIL052C	2.86E+02	1.06E+02
YBR093C	2.22E+01	7.52E+00
YDR020C	3.74E+01	5.52E+00
YPR043W	9.85E+02	1.84E+02
YML109W	1.02E+01	1.65E+00
YPL017C	1.02E+00	9.81E-02
YDR378C	2.84E+02	5.61E+00
YFR035C	1.40E+00	8.79E-01
YOR049C	9.00E+00	5.16E+00
YDL229W	3.67E+02	1.15E+02
YGL108C	1.09E+01	3.54E+00
YBL103C	1.80E+01	7.84E-01
YHR040W	8.57E+00	5.30E-01
YBR054W	1.95E+01	7.68E+00
YOL016C	8.85E+01	8.11E+01
YKR040C	1.25E+00	6.18E-01
YDR514C	3.07E+01	1.38E+00
YMR132C	1.32E+01	8.63E-01
YJL203W	1.23E+01	1.48E+00
YBR073W	1.28E+01	8.43E-02
YMR025W	1.32E+01	1.74E+00
YIL071W-A	6.84E-01	3.60E-01
YOL063C	2.54E+01	5.95E+00
YKL060C	1.01E+04	3.87E+03
YBR193C	2.11E+01	9.41E-01
YDR398W	1.30E+02	1.62E+01
YJL133W	1.52E+01	1.15E+01
YNR049C	6.97E+01	1.14E+01
YGR281W	1.75E+01	8.18E+00
YPL039W	2.15E+01	4.65E+00
YER025W	1.83E+02	5.42E+01
YNL201C	5.46E+01	7.23E-01
YMR045C	2.28E-01	1.26E-03
YGR183C	3.12E+02	1.25E+01
YIL038C	5.35E+01	1.31E+01
YEL041W	5.36E+00	2.05E+00
YGL236C	1.79E+01	3.77E+00
YOR188W	2.22E+01	4.61E+00
YER079W	1.35E+01	3.42E+00
YDR464W	2.08E+01	3.42E+00
YLR425W	7.64E+00	2.58E+00
YLR298C	3.02E+01	1.21E+01
YLR314C	1.52E+01	1.09E+01
YGL146C	7.95E+00	5.89E-01
YOR242C	4.04E+00	4.67E-01
YML065W	6.43E+00	2.89E+00
YOL143C	1.34E+02	3.19E+01
YNL032W	3.95E+01	5.99E+00
YMR084W	7.51E+00	1.88E+00
YGL051W	4.84E-01	1.35E-01
YLR295C	1.88E+02	4.46E+01
YPR110C	2.17E+02	3.47E+01
YPL149W	6.54E+01	2.53E+01
YJL104W	2.75E+01	7.62E+00
YEL046C	8.39E+01	2.68E+01
YOR104W	2.79E+01	1.24E+01
YGR034W	2.05E+03	1.84E+02
YJR031C	1.90E+01	4.88E+00
YDR030C	1.56E+01	2.92E+00
YDR332W	1.85E+01	2.09E-01
YGR141W	2.07E+01	3.96E+00
YOR248W	1.23E+01	8.04E+00
YBR120C	2.35E+01	3.99E+00
YGL222C	3.00E+01	9.88E+00
YDR416W	7.23E+00	2.96E+00
YNL103W	8.34E+00	1.60E+00
YER165W	3.15E+02	3.29E+01
YDR538W	1.76E+01	1.28E+00
YJL127W-A	7.33E-01	4.53E-02
YOL054W	4.20E+00	3.85E-01
YMR225C	3.05E+01	1.27E+01
YIL033C	2.79E+01	4.40E-01
YGL258W	2.20E+03	2.01E+03
YDR162C	4.64E+01	1.16E+01
YKL022C	2.62E+01	1.52E+00
YJR043C	1.76E+01	4.83E+00
YPL146C	4.91E+01	6.65E+00
YOR078W	9.76E+01	2.34E+01
YPL045W	2.15E+01	1.20E-01
YKL131W	2.57E-01	3.64E-01
YPR008W	9.82E+01	3.26E+01
YIL009C-A	2.10E+01	2.19E+00
YAL041W	2.31E+01	4.97E+00
YJL168C	3.50E+01	6.14E+00
YDR170C	8.68E+01	1.29E+01
YIL046W	5.70E+01	7.19E+00
YPL064C	3.04E+01	5.95E+00
YHR209W	4.39E+00	3.51E-01
YMR133W	4.93E-01	2.05E-01
YBL043W	5.53E+01	4.20E+01
YKL053C-A	3.89E+01	4.95E+00
YBR271W	2.69E+01	8.21E-01
YHR001W	6.12E+01	8.27E+00
YDL076C	2.31E+01	9.01E-01
YER053C	2.10E+01	3.65E+00
YIL122W	2.07E+01	4.89E+00
YCR081W	1.07E+01	2.97E+00
YPR062W	1.77E+01	1.15E+01
YDR531W	6.40E+01	6.45E+00
YNL308C	9.92E+00	6.26E+00
YFR031C-A	3.28E+02	1.01E+02
YMR175W-A	2.41E+00	1.62E-01
YHR035W	6.20E+00	4.63E-01
YBL027W	7.03E+02	2.08E+02
YIR025W	4.51E+00	2.52E-01
YBL005W-A	4.99E-01	4.04E-01
YKL139W	2.11E+01	9.23E-01
YJL108C	4.17E+00	1.53E+00
YPL061W	5.41E+02	2.66E+02
YLR117C	1.68E+01	1.12E+00
YKL078W	1.79E+01	1.76E+00
YDR524C-B	2.98E+03	3.45E+02
YJR150C	4.03E-01	7.63E-02
YMR238W	7.06E+01	1.37E+00
YPL253C	9.91E+00	3.11E+00
YML133C	2.53E-02	2.05E-02
YDR432W	1.41E+02	6.94E+00
YGL149W	6.22E-01	2.58E-01
YGL225W	2.31E+02	1.10E+01
YLR263W	2.96E+00	1.58E+00
YFR043C	1.65E+01	9.77E-01
YMR195W	4.15E+01	8.00E+00
YPL051W	4.83E+01	7.85E+00
YLR334C	9.79E-01	7.76E-01
YJR152W	5.17E+00	3.00E+00
YPR199C	4.47E+01	3.67E+00
YGR110W	8.22E+00	3.20E+00
YCR030C	1.49E+01	6.57E+00
YBR235W	2.92E+01	4.21E+00
YDL156W	1.34E+01	3.71E+00
YKL003C	2.16E+01	2.72E+00
YBL035C	2.09E+01	5.89E+00
YMR295C	3.20E+02	1.01E+02
YCR068W	1.12E+01	2.33E+00
YIL139C	2.48E+01	2.74E-01
YBR203W	1.88E+01	4.75E-01
YBR290W	3.34E+01	1.65E+01
YPR103W	1.89E+02	5.10E+01
YBR134W	4.73E-01	1.97E-01
YNL076W	3.51E+01	3.31E+00
YAL019W-A	3.04E-01	1.25E-01
YKL038W	8.68E+00	4.62E+00
YKL099C	9.36E+01	4.50E+00
YGR185C	1.96E+02	2.83E+01
YBR160W	4.03E+01	3.24E+00
YGR208W	8.50E+01	3.21E+01
YBR278W	2.18E+01	2.45E+00
YNL038W	4.38E+01	3.82E-01
YKL168C	8.48E+00	1.16E+00
YOR028C	7.98E+00	3.90E+00
YIR005W	1.45E+01	1.23E+00
YDR261W-B	3.65E-01	3.11E-01
YOR246C	6.19E+01	8.10E+00
YMR242C	7.20E+02	3.18E+02
YDR100W	3.17E+01	4.76E+00
YLR411W	1.81E+01	7.59E+00
YNL062C	5.16E+01	5.93E+00
YOR134W	2.77E+00	7.13E-01
YMR190C	1.02E+01	3.56E+00
YER064C	6.22E+01	3.68E+00
YJL004C	2.68E+01	5.96E+00
YLR448W	4.47E+02	4.49E+01
YIR027C	2.69E+00	1.41E+00
YML046W	3.39E+01	1.39E+00
YKR025W	4.20E+01	1.47E+01
YBL052C	1.00E+01	7.12E+00
YDL053C	1.24E+02	2.68E+01
YPR129W	1.24E+01	2.89E+00
YER016W	3.52E+01	4.48E-01
YNL259C	4.53E+02	2.57E+01
YER172C	2.02E+01	7.81E+00
YMR181C	1.76E+01	6.60E+00
YPR021C	6.33E+00	3.97E+00
YLR144C	1.94E+01	2.06E+00
YGL182C	8.44E-01	5.46E-01
YJL060W	1.00E+02	2.44E+01
YNL185C	5.04E+01	8.31E+00
YAR073W	8.73E-01	6.03E-01
YDL219W	4.21E+01	4.63E-01
YMR278W	3.03E+01	5.66E+00
YGL151W	1.60E+01	3.41E+00
YIL134W	1.14E+01	4.13E-01
YCL044C	5.38E+00	3.87E+00
YJL200C	2.10E+02	5.27E+01
YJL008C	1.46E+02	2.02E+01
YER099C	3.20E+01	7.52E+00
YGL138C	7.71E-01	2.52E-01
YJR056C	4.02E+01	6.20E+00
YOR063W	3.09E+03	4.98E+02
YNL269W	6.50E-01	4.02E-02
YCL059C	7.47E+01	1.16E+01
YDR498C	3.30E+01	5.72E+00
YPL031C	1.44E+01	6.50E+00
YGL111W	3.67E+01	6.08E+00
YPR087W	4.50E+00	3.21E+00
YHR191C	1.89E+01	1.47E+00
YNL156C	4.76E+01	4.76E+00
YOR001W	4.36E+01	8.90E+00
YNL256W	4.65E+01	5.77E+00
YBR123C	1.16E+01	3.87E-01
YLR017W	1.06E+02	9.15E+00
YOL004W	2.80E+01	1.70E+01
YDL013W	9.49E+00	1.37E+00
YJL164C	1.12E+01	6.25E+00
YJR128W	4.25E-01	2.79E-01
YBR298C	1.60E+01	6.84E+00
YER119C-A	1.30E+00	4.39E-01
YJL005W	4.18E+01	8.84E+00
YOL049W	6.21E+01	1.05E+01
YGL251C	3.38E+00	1.70E+00
YHL003C	1.03E+02	1.43E+01
YDR245W	1.36E+02	2.07E+01
YFL057C	3.53E+00	1.30E+00
YKR014C	3.56E+01	5.04E-01
YPL095C	1.94E+02	2.14E+01
YDR232W	1.11E+02	1.97E+01
YHR010W	4.85E+02	7.25E+01
YBL058W	6.54E+01	1.54E+01
YMR237W	1.62E+01	6.88E+00
YDR377W	4.21E+02	7.52E+01
YML085C	1.80E+02	5.54E+00
YDR406W-A	5.45E+00	4.12E+00
YDR357C	7.88E+01	5.71E+00
YMR160W	1.28E+01	1.11E+00
YKL012W	1.35E+01	1.65E-01
YPL001W	2.02E+01	2.54E+00
YLR224W	7.93E+01	1.55E+01
YKR057W	5.61E+02	1.71E+02
YGR124W	4.05E+02	6.71E+01
YNL316C	2.74E+01	1.65E+00
YDR005C	4.11E+01	1.74E+00
YGR180C	1.24E+02	2.48E+01
YFR054C	2.05E+00	4.93E-01
YLR441C	1.69E+03	4.78E+02
YPL009C	1.73E+01	8.59E+00
YBL068W-A	7.88E-04	9.44E-04
YGR013W	1.22E+01	2.69E+00
YLR272C	2.43E+01	8.71E-01
YJL116C	4.75E+00	6.02E-01
YKL144C	6.70E+01	1.57E+01
YDR104C	1.15E+01	1.63E+00
YMR125W	6.79E+01	1.79E+01
YMR185W	3.45E+01	1.45E+00
YLR100W	2.53E+01	9.66E+00
YOL041C	7.63E+01	7.41E+00
YLL050C	8.30E+02	5.29E+01
YOR245C	2.94E+01	2.54E-01
YLR409C	1.06E+02	2.07E+01
YOR032C	3.63E+00	1.08E-01
YHR177W	1.71E+00	1.83E-01
YAR018C	5.61E+00	1.25E+00
YMR096W	2.31E+01	3.83E+00
YPL244C	2.82E+01	1.52E+01
YDL020C	5.13E+01	1.83E+01
YPL252C	4.67E+00	9.94E-01
YJL208C	4.83E+01	1.52E+00
YKL178C	1.26E+01	1.81E+00
YJR058C	3.03E+01	1.94E+00
YLR238W	1.68E+01	2.11E+00
YML072C	5.20E+01	3.46E+01
YIR006C	2.79E+01	1.58E+01
YLR057W	1.62E+01	3.70E+00
YKL037W	8.57E-01	5.62E-01
YDR449C	3.64E+01	7.43E+00
YAL046C	1.77E+01	7.37E+00
YDL139C	6.30E+00	1.92E+00
YDR519W	1.77E+02	5.69E+01
YPL026C	1.70E+02	3.24E+01
YAR071W	2.44E+00	1.88E+00
YMR205C	2.43E+02	5.41E+01
YLL056C	5.53E+00	1.82E+00
YNL285W	3.64E+00	1.40E+00
YML052W	9.42E+01	1.14E+01
YER119C	1.24E+01	8.23E-01
YCR024C-B	6.37E+02	4.53E+01
YKR056W	9.82E+01	9.59E+00
YGL248W	9.53E+00	2.47E+00
YOL131W	3.88E+00	3.56E+00
YBL028C	6.97E+01	2.12E+01
YML037C	5.81E+00	2.55E+00
YNL064C	3.49E+02	1.04E+02
YNL188W	2.45E+01	1.96E+00
YBR262C	2.40E+01	7.05E+00
YKL173W	7.49E+00	3.07E+00
YPR156C	8.24E+00	2.71E+00
YAL061W	6.35E+00	1.01E+00
YCR095C	4.03E+01	4.96E+00
YLR135W	9.37E+00	2.52E+00
YHR069C	4.64E+01	2.98E+00
YHR176W	3.15E+01	8.79E+00
YBR212W	1.56E+01	3.34E+00
YGR155W	4.14E+02	1.36E+02
YNL054W	1.32E+01	3.28E+00
YKL109W	5.39E+01	1.31E+01
YKR098C	6.46E+00	1.91E+00
YKR091W	2.02E+00	1.20E-01
YDL031W	5.33E+01	8.52E+00
YJR030C	1.57E+01	3.74E+00
YNL139C	2.47E+01	7.44E+00
YJR024C	1.36E+02	2.21E+01
YPR138C	7.56E+01	2.31E+01
YDR292C	4.91E+01	1.03E+01
YKL009W	2.60E+02	6.50E+01
YPL215W	4.51E+01	1.19E+01
YPL076W	1.61E+01	2.43E-02
YLR009W	1.37E+02	1.62E+01
YJR114W	6.07E-01	2.69E-01
YGL066W	1.44E+01	1.24E+00
YJL167W	3.17E+02	1.09E+01
YHR099W	3.77E+01	2.13E+01
YLR257W	8.87E+01	5.98E+01
YMR122W-A	2.04E+02	2.74E+01
YHR077C	8.43E+00	5.04E+00
YDR065W	1.99E+01	2.49E+00
YKR075C	3.40E+02	2.23E+02
YDR022C	9.55E+00	1.61E+00
YOR339C	1.46E+01	2.63E+00
YKL160W	1.34E+02	1.12E+01
YLL009C	5.67E+01	1.20E+01
YAL005C	1.89E+02	2.05E+01
YMR055C	4.08E+00	2.67E+00
YOL140W	1.62E+02	9.85E+00
YNL058C	1.62E+01	4.94E-01
YHL013C	1.62E+01	4.80E+00
YIR030C	7.34E+00	2.80E+00
YGL233W	3.49E+01	3.27E+00
YLR297W	1.50E+01	7.75E+00
YPL176C	2.41E+01	1.42E+00
YPR163C	2.85E+02	8.96E+01
YKL171W	1.11E+01	3.78E-01
YOR020W-A	7.53E+01	2.55E+00
YGR245C	4.04E+01	1.16E+00
YKR068C	1.01E+02	4.59E+00
YJR073C	4.72E+02	1.23E+02
YIL096C	9.83E+00	3.38E+00
YOR280C	2.97E+01	3.65E+00
YJR025C	7.10E+01	3.13E+01
YNL190W	2.13E+02	5.28E+00
YIR018C-A	1.35E+00	1.45E+00
YOL139C	1.17E+02	1.10E+00
YMR235C	1.23E+02	1.50E+00
YER155C	3.75E+01	1.26E+01
YCL032W	1.84E+01	6.89E+00
YOL029C	6.97E+01	1.09E+01
YER008C	9.59E+00	4.01E+00
YDR362C	1.01E+01	1.48E+00
YJL055W	4.10E+01	1.37E+01
YBR121C	2.43E+02	4.86E+01
YNL311C	2.95E+01	7.54E+00
YDR438W	9.72E+00	2.15E-01
YNL057W	2.00E+00	2.15E-01
YHR022C-A	3.94E+00	3.46E+00
YMR105W-A	2.89E+00	1.11E+00
YOR370C	7.63E+01	4.17E+00
YER052C	1.52E+02	4.96E+01
YPL042C	4.49E+01	1.41E+01
YGL082W	3.58E+01	1.45E+01
YDL192W	1.18E+03	5.00E+01
YER033C	5.83E+00	2.56E+00
YFR034W-A	1.50E+02	2.12E+01
YLR198C	4.34E+00	3.85E+00
YOR140W	1.47E+01	3.73E+00
YGL186C	7.86E+01	1.57E+01
YPL175W	1.29E+01	1.43E+00
YMR006C	3.02E+01	6.40E-01
YDR033W	6.65E+02	5.90E+00
YLL018C	6.22E+01	2.15E+01
YBL044W	4.65E-01	2.88E-02
YDR421W	1.31E+01	2.62E+00
YOR112W	1.96E+01	5.24E-01
YLR087C	2.59E+01	9.68E+00
YOR108W	5.59E+01	2.55E+01
YLR060W	2.06E+02	1.98E+01
YAL028W	1.10E+00	8.44E-02
YIL077C	2.36E+01	1.37E+00
YGL249W	2.65E+00	1.14E+00
YDR089W	2.45E+01	1.63E+00
YBR111C	1.25E+02	1.41E+01
YNL238W	6.13E+01	5.96E+00
YCR057C	4.63E+01	8.49E+00
YER182W	3.38E+01	7.57E+00
YJR010C-A	5.28E+01	1.02E+01
YAL033W	2.56E+01	4.36E+00
YCR032W	1.80E+01	4.05E+00
YCR065W	4.56E+01	2.54E+00
YLR086W	5.32E+00	3.65E+00
YNL054W-B	4.28E+00	2.05E+00
YOR319W	5.45E+01	3.42E+00
YER079C-A	6.44E-01	3.97E-01
YDR254W	1.40E+01	6.24E-01
YKR022C	2.53E+01	2.53E+00
YNR013C	1.11E+01	3.77E+00
YBR012C	5.90E+00	3.56E-01
YPR057W	2.99E+01	6.81E+00
YLR197W	4.58E+02	7.41E+01
YIL120W	8.82E+00	8.68E-01
YBL005W	1.26E+01	3.04E+00
YGR106C	3.05E+02	3.16E+01
YHR088W	9.68E+00	3.60E-01
YDR385W	4.42E+01	1.07E+00
YOR154W	3.56E+01	4.67E+00
YLR213C	1.87E+01	1.73E+00
YPL274W	7.94E+01	3.15E+01
YJL049W	1.18E+01	2.20E+00
Q0017	2.82E+00	1.13E-01
YNL118C	5.83E+01	7.87E+00
YPR195C	9.66E+00	8.21E+00
YIL167W	8.41E+00	1.19E+00
YDL213C	4.62E+00	3.82E+00
YMR095C	2.21E+00	6.30E-01
YNL223W	1.20E+01	2.03E+00
YPR015C	2.85E+00	5.42E-02
YGR043C	7.20E+00	1.22E+00
YCR102C	2.66E+00	2.19E+00
YIR044C	2.21E-01	3.12E-01
YPR114W	4.05E+01	1.16E+01
YOL077C	1.80E+02	3.53E+01
YJL079C	8.44E+01	5.95E+01
YOR115C	8.38E+01	3.45E+00
YNL175C	7.47E+01	2.11E+01
YIL006W	1.15E+01	3.05E-01
YNR041C	3.01E+01	6.78E+00
YNR003W-A	1.45E+00	2.05E+00
YBR044C	2.13E+01	1.44E+00
YPL107W	1.64E+01	3.81E+00
YIL079C	7.98E+01	1.21E+01
YBR244W	2.76E+01	1.61E+01
YFL031W	1.87E+03	4.80E+02
YML043C	5.60E+01	1.48E+00
YJL062W	2.16E+01	2.63E+00
YLR443W	2.64E+01	3.05E-01
YER131W	6.19E+02	2.00E+02
YNL111C	6.60E+01	5.08E+00
YMR147W	1.83E+01	7.70E+00
YJL129C	1.90E+01	4.91E+00
YBR194W	1.07E+01	4.08E+00
YAL055W	1.73E+01	8.26E+00
YER103W	2.20E+01	8.26E+00
YMR072W	8.58E+01	3.07E+01
YCL025C	3.11E+02	2.11E+02
YMR231W	3.35E+01	5.85E-01
YCR045W-A	3.46E+01	5.11E+00
YAR014C	2.11E+01	4.07E-01
YNL022C	5.34E+01	9.24E+00
YDR375C	4.19E+01	5.20E+00
YOR273C	4.39E+01	2.22E+01
YNL231C	1.11E+02	3.24E+01
YOR227W	1.62E+01	5.97E+00
YBR178W	6.96E-01	3.66E-01
YCL022C	5.06E-01	2.66E-01
YPL056C	6.09E-01	6.55E-01
YDR360W	3.18E-01	4.50E-01
YGR079W	1.61E+02	1.47E+01
YOR143C	3.00E+01	4.29E+00
YBR277C	1.42E+00	7.41E-01
YLR230W	5.55E-01	1.64E-01
YNL126W	3.13E+01	6.27E-02
YPR157W	4.75E+00	6.38E-01
YDR352W	4.99E+01	7.36E-01
YML092C	6.42E+01	4.29E+00
YBR081C	1.10E+01	1.80E+00
YAR002C-A	3.96E+02	2.03E+01
YKR096W	7.71E+00	5.44E+00
YLR050C	5.88E+01	1.33E+00
YOL112W	1.79E+01	7.16E-01
YLR361C-A	2.07E+01	8.42E+00
YNR058W	6.07E+00	1.70E+00
YHR081W	9.00E+01	1.65E+01
YFR009W-A	2.35E+01	1.37E+01
YNL071W	1.21E+02	2.91E+01
YMR031C	1.32E+01	5.52E+00
YMR149W	1.48E+02	2.30E+00
YGL176C	4.38E+01	2.76E+00
YDR003W	3.81E+01	9.67E+00
YDR252W	1.15E+01	2.13E+00
YDR305C	5.83E+01	5.24E-02
YDR052C	6.70E+00	3.19E+00
YBL065W	6.76E-01	2.21E-01
YER087C-B	8.43E+01	4.11E+01
YOR226C	4.02E+01	1.68E+01
YDR128W	2.35E+01	2.66E+00
YLR210W	2.01E+01	8.06E-01
YOR093C	1.97E+01	6.47E+00
YIL130W	2.88E+01	8.89E+00
YMR144W	1.73E+01	3.48E+00
YDL066W	3.56E+02	1.26E+02
YDL009C	1.74E+00	6.68E-01
YOR307C	5.31E+01	8.49E+00
YGL121C	3.93E+01	4.02E+01
YGL221C	5.15E+01	1.37E+01
YIL134C-A	2.19E+00	3.10E-01
YOR004W	5.31E+01	2.47E+01
YML038C	8.72E+01	1.02E+01
YER049W	1.55E+02	2.28E+01
YOR027W	1.07E+02	4.85E+01
YPL102C	1.03E+00	1.26E+00
YHL006W-A	7.43E-01	5.59E-01
YPL257W	3.57E+00	1.03E+00
YGR025W	2.67E+01	9.44E+00
YLR136C	3.42E+02	1.22E+02
YDR141C	2.79E+01	4.79E+00
YKR007W	2.23E+01	1.29E+01
YGL042C	1.56E+00	1.59E+00
YOR037W	2.13E+01	2.42E-01
YDR192C	2.20E+01	6.72E+00
YLR355C	6.92E+02	8.52E+01
YJR129C	8.64E+00	2.38E-01
YML091C	2.03E+01	1.34E+01
YFL041W	9.21E+01	2.02E+01
YPL209C	1.55E+01	2.33E+00
YBR040W	2.76E+00	3.39E-01
YDL034W	2.49E-01	1.54E-02
YOR357C	4.49E+01	6.55E+00
YPR044C	4.32E-01	2.83E-01
YGL161C	8.94E+01	7.21E+00
YPL250C	5.22E+01	3.20E+01
YMR172C-A	3.93E-01	1.03E-01
YKL032C	6.06E+00	4.43E+00
YLR413W	9.78E+01	1.19E+01
YBR156C	1.11E+01	2.79E-01
YNL083W	2.00E+01	2.46E+00
YNL226W	2.59E-01	5.77E-02
YGR161W-C	1.08E+01	7.18E+00
YDR341C	1.85E+02	4.94E+01
YGL105W	2.66E+02	4.78E+00
YOR019W	3.16E+00	1.53E+00
YOR225W	3.84E-01	1.60E-01
YBR074W	5.36E+01	3.01E+00
YJL068C	4.10E+01	3.38E+00
YKL112W	8.78E+01	2.87E+01
YHR138C	4.46E+01	1.86E+01
YOL105C	8.38E+00	1.17E+00
YLL019W-A	1.58E+00	8.79E-01
YGL175C	9.10E+00	1.10E+00
YPL199C	4.12E+01	1.11E+01
YER069W	1.16E+02	2.56E+01
YML116W	2.37E+01	4.81E+00
YHL002C-A	4.84E-01	9.19E-02
YER015W	1.27E+01	3.93E+00
YHR041C	2.61E+01	7.55E-01
YDL065C	1.56E+01	2.94E+00
YCR043C	1.27E+02	1.89E+01
YIR010W	6.19E+00	1.73E+00
YKL187C	1.69E+00	7.23E-01
YBR113W	2.66E-01	1.65E-02
YOR135C	1.85E-01	7.71E-02
YAL021C	1.93E+01	1.21E+01
YOR260W	2.69E+01	8.53E+00
YER090W	9.76E+01	2.80E+01
YGR252W	1.83E+00	7.13E-01
YDR491C	6.22E-01	4.08E-01
YOR340C	7.91E+01	4.64E+01
YHR029C	3.74E+01	1.16E+01
YPL069C	3.06E+01	1.71E+00
YGR169C	1.44E+01	1.13E+00
YDL059C	2.07E+01	7.61E+00
YLR261C	1.24E+01	2.31E-01
YDR076W	5.53E+00	1.59E+00
YHR130C	1.83E+01	5.21E+00
YMR244W	3.37E+00	6.90E-01
YBR079C	7.82E+01	7.04E+00
YLR233C	8.32E+00	7.97E-01
YHR189W	5.73E+00	1.81E+00
YMR112C	2.58E+01	8.86E+00
YOR193W	1.41E+01	8.98E-01
YNL077W	3.21E+01	1.92E+01
YOL022C	2.57E+01	6.79E+00
YER032W	8.08E+00	2.45E+00
YNL194C	1.36E+00	3.84E-01
YDR034C-D	6.74E-01	5.42E-01
YBL081W	6.22E+00	2.73E+00
YPR176C	3.64E+01	1.15E+00
YGL133W	1.09E+01	5.61E+00
YPL050C	3.69E+01	1.30E+01
YKL047W	2.36E+01	6.56E+00
YJR016C	2.28E+02	1.31E+02
YGR221C	3.44E+00	1.25E+00
YML125C	6.64E+01	1.18E+00
YKR086W	1.63E+01	3.28E-01
YIL034C	3.39E+01	1.03E+01
YMR121C	4.00E+01	7.35E+00
YML054C	4.61E+00	6.70E-01
YIL092W	1.22E+01	2.63E-02
YJR078W	7.44E+01	1.54E+01
YMR265C	3.24E+01	1.46E+00
YLR368W	2.64E+01	4.59E-01
YMR243C	3.67E+02	7.11E+01
YKR038C	5.39E+00	2.87E+00
YOR304C-A	3.94E+01	6.08E+00
YIL065C	3.47E+01	7.38E+00
YCR100C	5.13E+00	1.76E+00
YGR206W	1.39E+01	6.24E-01
YHL028W	5.01E+00	5.06E-01
YMR292W	3.94E+01	7.66E+00
YKL079W	2.04E+01	5.90E+00
YCR019W	1.22E+01	6.22E-02
YPR145W	3.53E+02	2.82E+02
YGL106W	5.97E+01	1.03E+01
R0010W	3.87E+01	4.42E+00
YJR136C	1.57E+01	4.63E-01
YML025C	3.45E+01	1.07E+00
YHR170W	1.44E+02	3.85E+01
YAL044W-A	6.31E+01	4.61E-01
YIL019W	2.06E+01	8.89E+00
YHR118C	1.45E+01	1.80E+00
YDR500C	3.96E+02	7.33E+01
YHR079C	1.59E+01	4.43E+00
YKL156C-A	5.58E-01	2.93E-01
YOR161W-A	8.06E-01	4.24E-01
YLR348C	4.08E+01	1.64E+01
YOL037C	5.06E-01	7.15E-01
YBR030W	5.09E+01	6.13E+00
YER031C	1.07E+02	4.34E+00
YNL179C	2.00E+01	5.51E+00
YML051W	4.23E+01	4.68E+00
YDR304C	1.80E+02	4.62E+00
YDR461C-A	3.00E+01	6.59E+00
YBR187W	6.58E+01	3.71E+00
YBR264C	2.27E+01	2.08E+00
YDR110W	1.91E+01	7.25E-01
YHL029C	5.73E+01	7.25E+00
YDR264C	9.47E+01	1.64E+01
YHL025W	1.60E+01	8.08E+00
YPL015C	4.58E+01	9.20E+00
YLR221C	1.04E+02	1.92E+01
YCL007C	1.01E+00	8.32E-01
YIR023C-A	7.14E-01	4.23E-01
YDR499W	1.04E+01	3.50E+00
YPL141C	4.09E+00	3.64E+00
YNL189W	1.32E+02	1.41E+01
YOL026C	3.40E+01	8.39E+00
YML011C	3.30E+01	4.76E+00
YML027W	1.26E+01	7.22E+00
YER026C	2.72E+02	2.36E+01
YDL135C	4.55E+01	1.05E+01
YFR029W	9.55E+00	4.18E+00
YHL035C	5.05E+01	2.73E+01
YGR075C	1.66E+01	1.26E+00
YML003W	1.46E+01	1.56E+00
YDL117W	1.90E+01	4.47E-01
YJR092W	7.39E+00	5.59E+00
YJL065C	3.87E+01	3.29E+00
YOL136C	5.43E+01	7.21E+00
YOR161C	3.14E+01	4.68E-01
YKR033C	6.96E-01	2.41E-01
YBR135W	2.92E+01	8.72E-01
YGL166W	2.28E+01	1.81E+00
YOL052C-A	1.45E+00	1.38E+00
YGR213C	1.03E+00	3.61E-04
YML019W	6.83E+01	2.01E+00
YPR106W	1.93E+01	3.56E+00
YNL153C	4.16E+01	1.78E+01
YIL030C	3.70E+01	8.64E+00
YOR204W	5.82E+02	9.76E+01
YNL323W	4.18E+01	4.04E+00
YOR294W	8.02E+01	2.43E+01
YDR312W	1.50E+01	3.69E+00
YMR154C	6.03E+00	1.19E+00
YFR036W	6.91E+00	1.85E-01
YLL032C	3.08E+01	2.48E-01
YKL088W	9.20E+00	4.19E+00
YLR188W	3.55E+01	2.18E+00
YBR275C	1.09E+01	7.04E+00
YIL169C	4.21E+01	2.14E+01
YIR009W	1.24E+01	1.67E+00
YOL032W	1.76E+01	3.54E+00
YPR125W	5.52E+01	4.70E+00
YOR253W	8.92E+01	1.46E+01
Q0182	7.20E+01	2.99E+01
YMR088C	5.44E+01	5.32E+00
YHR126C	1.47E+00	2.25E-01
YBR247C	9.67E+00	6.66E+00
YKL201C	1.04E+01	6.24E+00
YDL035C	3.81E+01	2.78E-02
YGL187C	2.35E+02	3.09E+01
YJL072C	6.50E+01	9.71E+00
YCL073C	3.15E-01	3.08E-01
YIL118W	7.98E+01	1.64E+01
YOL160W	3.73E+00	2.87E+00
YIL060W	5.96E-01	1.76E-01
YAL045C	1.48E+00	7.77E-01
YJL054W	2.52E+01	1.03E+00
YGR052W	7.17E+00	6.63E+00
YBR213W	7.44E+00	1.38E+00
YKR064W	1.82E+01	4.36E+00
YOR054C	5.19E+00	1.94E+00
YGR014W	8.74E+00	5.55E+00
YBR034C	1.25E+02	2.43E+01
YGR202C	5.26E+01	2.27E+01
YPL074W	1.83E+01	2.01E+00
YDR524C	4.22E+01	3.20E+00
YEL034W	1.06E+03	1.03E+02
YOR114W	1.32E+01	1.48E+00
YDR260C	2.49E+01	3.58E-01
YMR193W	2.65E+01	6.70E+00
YHR011W	7.56E+00	8.74E-01
YKL096W-A	3.16E+02	1.51E+02
YNL209W	2.52E+02	8.34E+01
YGR056W	3.30E+01	5.80E+00
YKL082C	1.40E+01	8.09E+00
YNL324W	1.14E+00	3.00E-01
YNL112W	4.95E+02	7.78E+01
YOR366W	1.62E+00	3.27E-01
YDR380W	1.43E+00	6.60E-01
YOR327C	1.04E+02	2.68E+01
YDR023W	3.44E+02	9.86E+01
YAL004W	2.33E-01	6.11E-02
YEL025C	1.68E+01	6.35E+00
YCR089W	2.34E+00	1.63E+00
YDR091C	1.36E+02	1.75E+01
YGL088W	1.42E+03	4.13E+02
YJR161C	4.16E-01	3.68E-01
YOR346W	2.50E+01	1.62E-01
YJR130C	1.37E+01	3.05E+00
YOR298C-A	1.13E+02	6.29E+01
YPL112C	4.02E+01	3.02E+00
YGL260W	8.88E-02	1.26E-01
YHL048C-A	1.52E-01	2.15E-01
YPL002C	8.83E+00	4.20E+00
YAL056C-A	5.00E-01	3.76E-01
YBL108W	2.87E-01	2.16E-01
YDR046C	1.15E+02	2.66E+01
YOR362C	2.07E+02	1.42E+01
YLL029W	3.72E+01	6.49E+00
YMR192W	1.06E+01	6.56E+00
YBR078W	4.09E+02	5.34E+01
YDL185W	6.25E+02	9.26E+01
YLR452C	1.20E+01	4.36E+00
YDR281C	1.38E+02	4.43E+01
YER149C	3.76E+01	7.22E+00
YML074C	8.15E+00	7.95E+00
YFL012W-A	4.58E-01	2.83E-02
YDR509W	3.81E-01	3.72E-01
YHL012W	1.66E+00	5.51E-01
YEL038W	3.06E+01	5.30E+00
YMR103C	1.03E+01	3.72E+00
YNL284C	3.67E+01	1.27E+00
YDR194W-A	8.29E-01	3.44E-01
YFR051C	6.16E+01	1.03E+01
YOR061W	8.75E+01	2.17E+01
YLR327C	6.30E+01	6.27E+01
YCR045C	9.56E-01	2.29E-02
YDR012W	5.70E+01	8.11E-01
YOL066C	1.24E+01	2.12E+00
YLR191W	5.91E+00	2.63E+00
YDR075W	6.18E+01	1.47E+01
YMR057C	1.25E+00	5.74E-01
YLL020C	1.26E+01	9.61E+00
YGR269W	1.55E+00	8.30E-01
YJL037W	2.44E+00	8.68E-01
YML062C	3.88E+00	1.99E+00
YDL060W	1.78E+01	1.18E+01
YNL279W	1.13E+00	6.25E-03
YNR024W	2.60E+01	5.06E+00
YHR141C	5.51E+02	3.32E+01
YLR054C	2.49E+00	1.11E+00
YML116W-A	6.50E+01	1.37E+01
YIL109C	7.99E+01	2.79E+01
YER073W	1.55E+02	1.06E+02
YPL010W	2.71E+02	4.68E+00
YPL105C	1.95E+01	7.81E+00
YHR005C	2.96E+00	6.31E-01
YEL053W-A	1.05E+00	2.24E-02
YOL044W	1.93E+01	3.56E+00
YDR258C	4.10E+01	8.52E+00
YLR200W	9.85E+01	1.87E+01
YBL040C	1.18E+02	2.08E+01
YPR035W	8.61E+02	4.60E+02
YGR039W	8.49E+00	2.87E+00
YDR040C	3.44E+00	2.12E-01
YCL004W	7.74E+00	1.69E+00
YER118C	5.42E+00	3.94E+00
YAL012W	9.45E+01	2.24E+00
YHR162W	8.89E+02	2.12E+02
YLR436C	2.25E+01	1.00E+01
YBL071C-B	3.00E+00	1.04E+00
YEL035C	2.31E+00	1.53E+00
YBL068W	7.01E+01	3.57E+00
YDR468C	1.85E+01	1.99E+00
YAR033W	1.05E+01	1.68E-01
YNL170W	2.07E+01	4.46E+00
YML104C	1.61E+01	4.25E+00
YPR123C	1.09E+00	3.46E-01
YKL150W	7.74E+01	7.27E+00
YNL267W	3.62E+01	5.13E+00
YLR124W	2.24E+00	3.14E-01
YOL011W	5.65E+01	1.85E+01
YLR227W-B	4.04E-02	9.00E-03
YCR104W	2.24E-01	1.48E-01
YER177W	9.91E+02	1.77E+02
YML058W	3.15E+01	1.62E+01
YGR168C	1.40E+01	3.28E+00
YMR316W	6.74E+01	7.01E+01
YKL103C	3.32E+01	4.86E-01
YER055C	3.98E+02	1.56E+02
YGR094W	1.39E+02	2.17E+01
YDR001C	5.31E+01	4.21E+00
YAL009W	6.31E+00	3.65E+00
YKL040C	5.74E+01	9.79E+00
YDL200C	4.01E+01	8.47E+00
YPL131W	1.01E+03	2.26E+02
YDL184C	9.02E+01	2.94E+01
YLR342W-A	8.71E+01	9.23E+00
YKL051W	2.56E+01	3.26E+00
YNL145W	3.81E+00	1.06E+00
YDR178W	7.17E+01	3.10E+00
YBR180W	8.78E-01	2.10E-01
YLR128W	1.27E+01	2.88E+00
YNL093W	1.56E+00	6.80E-01
YCR101C	9.06E+00	2.20E+00
YML015C	2.50E+01	9.95E+00
YKL124W	4.82E+00	1.64E+00
YCR063W	1.09E+01	1.06E+00
YGR204W	4.16E+02	1.78E+02
YKL058W	1.48E+02	2.95E+01
YBR064W	4.48E-01	4.29E-02
YNL246W	2.47E+01	4.73E+00
YOL147C	6.49E+01	1.93E+01
YGL152C	8.53E-01	8.07E-03
YLL013C	1.57E+01	4.91E+00
YKL152C	9.16E+03	1.90E+03
YLR397C	4.73E+01	2.12E+00
YER061C	3.62E+01	7.96E+00
YGR234W	2.66E+02	9.10E+01
YGR170W	2.12E+01	3.05E+00
YMR062C	1.81E+02	9.91E+01
YHR199C	3.26E+01	7.15E-01
YDR393W	1.23E+01	1.10E+00
YDL144C	3.26E+01	8.70E-01
YDL043C	2.66E+01	3.05E+00
YMR010W	9.93E+01	2.34E+00
YGR073C	4.21E+01	9.03E+00
YHR214C-B	3.54E-01	2.64E-01
YKL117W	1.36E+02	4.29E+01
YKL063C	1.70E+01	2.73E+00
YLR259C	2.78E+02	5.00E+01
YKL027W	6.64E+01	3.79E+00
YNR054C	1.70E+01	5.06E+00
YKL094W	7.66E+01	2.23E+01
YFL059W	1.02E+00	3.08E-01
YJR046W	1.76E+01	2.31E+00
YML081C-A	1.96E+02	2.20E+01
YOL094C	1.97E+01	3.24E+00
YLL005C	9.08E-01	4.16E-01
YNL130C	7.67E+01	1.46E+01
YHR172W	5.80E+00	2.62E+00
YOR058C	1.70E+01	8.84E-02
YAR028W	1.84E+01	2.36E-02
YNR018W	5.90E+01	2.03E+01
YLR217W	5.99E-01	1.30E-01
YHR093W	4.42E-01	4.13E-01
YHR044C	7.02E+00	3.69E+00
YFL026W	9.48E+00	1.73E+00
YJL219W	5.01E-01	4.01E-02
YDR148C	1.18E+02	1.58E+01
YIR029W	5.50E+00	8.09E-01
YJL177W	3.59E+02	1.17E+02
YDR489W	4.03E+01	2.09E+00
YML078W	5.91E+01	8.91E+00
YEL047C	4.57E+01	1.05E+01
YOR274W	2.34E+01	3.38E+00
YCR081C-A	2.01E+00	2.30E+00
YLR066W	7.74E+01	6.75E+00
YPL222C-A	5.79E+00	1.24E+00
YMR169C	2.92E+00	2.01E+00
YDR062W	1.28E+02	3.03E-01
YGR071C	2.04E+01	2.29E+00
YMR233W	4.38E+01	6.75E+00
YGL200C	4.98E+02	2.94E+01
YDR226W	7.51E+02	2.49E+02
YNL036W	2.02E+02	5.82E+01
YNL284C-A	1.32E+00	1.07E+00
YPL014W	2.49E+00	2.33E-01
YIL016W	5.93E+01	1.16E+01
YLR046C	2.28E+01	6.71E+00
YER044C-A	1.66E+00	5.88E-01
YKL125W	4.87E+01	1.17E+01
YDR152W	6.44E+01	9.48E+00
YBL082C	2.26E+01	4.89E+00
YPL270W	4.43E+01	3.84E+00
YOR050C	1.52E+01	2.02E+00
YDL150W	3.36E+01	1.25E+01
YHR033W	2.52E+01	1.75E+00
YGL132W	2.86E+00	2.17E+00
YGL012W	2.16E+02	1.97E+01
YPL139C	2.30E+01	1.09E+00
YDL069C	2.58E+01	2.65E+00
YDR158W	6.39E+02	1.59E+02
YDL041W	1.74E-01	2.46E-01
YDL017W	9.88E+00	3.93E+00
YML080W	3.93E+01	5.50E+00
YKR036C	2.89E+01	6.43E-01
YLR406C	5.65E+02	8.22E+01
YBR058C	3.62E+01	1.05E+01
YBR174C	5.51E-01	2.26E-01
YBL006C	5.09E+01	1.55E+01
YEL001C	1.03E+02	6.73E-01
YOL086W-A	2.50E+01	1.23E+00
YGL223C	1.55E+01	2.06E+00
YPL117C	1.52E+02	2.39E+01
YPL011C	3.77E+01	5.30E+00
YMR099C	1.19E+02	3.47E+00
YBL094C	1.10E+01	1.87E+00
YGL213C	6.47E+01	4.29E+00
YLR043C	3.06E+02	3.25E+01
YGL014W	1.99E+01	1.00E+01
YDR543C	7.46E-02	1.06E-01
YIR041W	5.97E-02	8.44E-02
YAL016C-B	4.71E-01	3.55E-01
YKL100W-A	9.74E-01	7.33E-01
YNL337W	3.44E-01	2.59E-01
YOR128C	3.17E+02	1.13E+02
YBR098W	1.20E+01	2.59E+00
YKR037C	2.02E+01	1.85E+00
YLR317W	7.46E+00	5.13E-01
YLR284C	1.19E+01	8.77E-01
YML126C	1.63E+02	1.48E+01
YJL020W-A	3.40E-01	2.56E-01
YBR295W	1.24E+01	5.10E+00
YGR058W	2.39E+01	2.89E+00
YAL022C	4.39E+01	4.84E+00
YDL182W	1.63E+02	7.14E+01
YDR379W	1.76E+01	5.09E-01
YDR325W	1.34E+01	5.32E+00
YKL091C	2.27E+00	7.03E-01
YBR236C	4.76E+01	4.99E-01
YDR134C	3.67E+02	1.64E+02
YNL235C	1.52E+00	5.37E-01
YHL034W-A	7.11E-01	5.03E-01
YOR145C	7.88E+01	1.93E+01
YHR135C	7.99E+01	2.06E+01
YCL057C-A	3.37E+01	5.02E+00
YPR133W-A	6.15E+01	1.42E+01
YGL171W	3.37E+01	2.35E+00
YHL001W	1.27E+02	3.08E+01
YDR463W	2.88E+01	8.70E+00
YNL282W	1.16E+01	9.77E-01
YKL049C	2.55E+01	8.20E+00
YLR153C	3.03E+02	8.57E+01
YJR113C	6.94E+01	1.07E+01
R0040C	4.27E+02	1.63E+02
YGR051C	1.38E-01	1.95E-01
YNL075W	7.46E+01	2.08E+01
YPL240C	5.24E+01	2.38E+01
YAL029C	4.59E+01	1.00E+01
YLR306W	1.30E+01	6.68E+00
YML081W	2.35E+01	8.53E+00
YMR001C	2.23E+01	2.30E+00
YBR068C	8.32E+01	5.85E+01
YGL077C	1.23E+02	3.03E+01
YER170W	1.88E+01	2.59E+00
YER126C	1.12E+02	2.25E+01
YER004W	4.34E+01	1.58E+01
YBR281C	2.14E+01	2.40E+00
YJL077C	6.14E+00	8.44E-01
YNL336W	5.20E+00	1.66E+00
YIR020C-B	8.88E-01	4.81E-01
YOL030W	8.41E+01	4.91E+00
YIL031W	2.24E+01	3.82E-02
YAR009C	7.11E-02	1.25E-02
YJL045W	9.15E-01	5.33E-01
YNL055C	3.72E+02	2.77E+01
YPR146C	2.60E+01	6.52E+00
YBL033C	6.36E+01	1.66E+01
YGR070W	6.05E+00	1.04E+00
YGL100W	5.16E+01	3.19E+00
YGL191W	1.24E+02	2.71E+01
YDR155C	2.42E+03	2.35E+02
YEL043W	1.02E+01	5.22E+00
YER039C	7.64E+00	2.11E+00
YJR022W	1.42E+01	5.83E+00
YDR426C	8.04E-01	3.70E-01
YLR387C	5.12E+01	9.13E+00
YBR111W-A	2.51E+01	1.66E+00
YER153C	1.64E+00	4.13E-01
YPR167C	1.06E+02	5.60E+01
YDR495C	1.64E+01	5.24E-01
YFL044C	1.92E+01	1.26E+00
YDL113C	6.44E+00	2.95E+00
YGL114W	4.05E+01	2.19E+00
YCL001W-B	3.39E+00	1.16E+00
YMR197C	2.67E+01	3.04E+00
YJL118W	1.11E+01	7.31E-01
YLR052W	2.38E+01	5.53E+00
YLR278C	3.04E+01	9.00E+00
YGL198W	4.74E+01	2.59E+00
YDR276C	4.28E+02	1.42E+02
YPL191C	5.41E+00	2.25E-01
YOL078W	8.14E+00	4.11E+00
YJL032W	1.47E+00	1.53E+00
YGR089W	1.31E+01	7.11E+00
YKR034W	2.94E+00	9.29E-01
YKL081W	2.25E+02	3.37E+01
YMR069W	2.27E+00	1.07E-01
YLR462W	1.38E-01	9.09E-02
YOR384W	5.41E+00	3.59E+00
YER074W-A	2.64E+02	1.76E+01
YGR178C	3.68E+01	7.33E+00
YEL048C	1.86E+01	3.14E+00
YNL067W	4.71E+02	4.18E+01
YPR186C	3.04E+01	5.87E-01
YMR035W	2.94E+01	2.55E+00
YER150W	2.15E+01	1.51E+01
YPL178W	7.69E+00	1.79E+00
YAL025C	4.17E+01	1.20E+01
YNL085W	5.08E+01	2.60E+01
YML115C	4.94E+01	6.50E+00
YDR363W	2.14E+01	3.34E+00
YJR123W	6.45E+02	7.88E+01
YMR176W	1.17E+01	3.74E+00
YOR073W	1.88E+01	1.35E-01
YJL178C	5.90E+01	1.72E+00
YFL050C	7.24E+00	6.57E-01
YDR147W	1.76E+01	3.73E-01
YCR073C	6.44E+00	4.73E-01
YNL151C	1.27E+01	3.78E+00
YJL171C	1.53E+02	5.06E+01
YPR141C	1.30E+01	2.49E+00
YKR021W	9.32E+00	3.54E+00
YLR058C	8.43E+02	3.51E+02
YHR193C-A	2.78E+00	5.55E-01
YAL059C-A	6.08E-01	3.76E-02
YGR169C-A	5.69E+01	1.69E+01
YGL216W	2.47E+01	8.85E-02
YDL171C	6.39E+01	9.34E+00
YGR020C	2.01E+02	4.09E+01
YML034W	8.94E+00	2.57E+00
YNR053C	3.35E+02	2.86E+01
YDR051C	2.32E+01	1.89E+00
YOR241W	4.56E+01	1.10E+01
YOR221C	1.38E+01	1.33E+00
YEL055C	6.06E+01	1.39E+00
YMR318C	5.34E+01	5.02E+01
YOR098C	3.18E+01	1.05E+01
YFL062W	9.49E-02	3.24E-02
YPL096W	1.50E+01	2.07E+00
YJL174W	1.30E+02	1.23E+01
YGR108W	1.31E+02	1.32E+01
YKL004W	5.98E+01	4.93E+00
YHR087W	1.51E+01	1.23E+00
YBL009W	1.34E+01	4.64E+00
YLR277C	2.82E+01	9.38E-01
YKL061W	1.11E+01	1.12E-01
YML108W	3.45E+01	5.37E+00
YOR217W	2.63E+01	9.31E+00
YML113W	2.26E+01	3.91E+00
YKL183W	2.53E+01	8.57E+00
YDR212W	1.33E+02	5.41E+00
YHR020W	2.19E+02	1.16E+01
YLR302C	3.49E-01	1.45E-01
YBR014C	9.77E+01	1.23E+01
YDL212W	2.64E+02	6.43E+00
YPR118W	1.40E+02	2.09E+00
YNL018C	1.54E-01	9.18E-02
YNL258C	2.94E+01	3.86E+00
YPL254W	3.67E+01	4.31E+00
YHR046C	4.50E+01	6.53E+00
YGL002W	4.56E+01	1.20E+01
YLR318W	7.93E+00	3.40E+00
YPL116W	3.04E+01	4.86E+00
YPL258C	1.04E+01	2.30E+00
YOR107W	6.79E+01	9.18E+00
YJR135C	1.69E+01	1.30E+00
YGR159C	5.58E+02	4.43E+01
YKR013W	1.36E+01	5.79E+00
YLR384C	8.51E+01	6.39E+00
YNL172W	2.50E+01	2.56E+00
YDR029W	7.58E-01	3.35E-01
YGR102C	1.95E+01	3.24E+00
YIL123W	6.08E+01	1.88E+01
YDL056W	1.64E+01	4.14E+00
YNL016W	2.34E+02	4.97E+01
YOR236W	2.92E+01	7.47E+00
YJR048W	4.32E+01	2.22E+01
YOR332W	2.19E+01	7.01E+00
YOR381W-A	7.38E+00	4.41E+00
YDR314C	6.39E+00	2.76E+00
YFR001W	2.40E+01	1.81E+00
YPL047W	4.87E+01	9.57E+00
YJL011C	3.43E+01	6.05E+00
YFR018C	1.07E+01	2.41E+00
YOR302W	7.51E+02	1.97E+02
YDR326C	3.70E+01	8.63E+00
YPR014C	5.65E-01	6.07E-01
YGL040C	7.83E+01	1.68E+01
YLR172C	3.34E+01	7.39E+00
YNL029C	9.76E+00	6.03E-01
YMR001C-A	5.33E+01	3.54E+01
YJL152W	7.15E-01	4.42E-02
YMR220W	3.95E+01	9.94E-01
YIR001C	3.00E+01	7.12E+00
YGL029W	2.87E+01	1.40E+01
YAL034W-A	5.17E+00	6.89E-01
YNL128W	1.76E+00	4.95E-01
YDR261W-A	3.33E-01	2.44E-01
YLR078C	4.35E+01	4.19E+00
YML110C	8.77E+01	5.88E+00
YHR013C	2.93E+01	2.54E+00
YNR036C	7.71E+01	3.49E+00
YJR017C	6.21E+01	1.08E+01
YPR082C	3.42E+01	7.16E+00
YGL059W	2.33E+01	8.02E+00
YCL027W	1.10E+00	3.05E-02
YNL332W	4.17E-01	3.34E-02
YGR286C	6.27E+01	4.04E+01
YJL149W	9.23E+00	4.46E+00
YJR005C-A	3.04E-01	1.88E-02
YHR117W	4.71E+01	3.21E+00
YMR167W	1.12E+01	2.96E-01
YOL114C	4.61E+00	1.18E+00
YNL198C	6.11E+00	2.63E+00
YOR034C-A	1.43E+01	1.98E+00
YCR093W	8.90E+01	4.02E+00
YCR012W	6.43E+03	1.25E+03
YJL210W	4.23E+01	9.14E+00
YPL162C	2.15E+01	2.35E+00
YJR127C	1.65E+01	2.25E+00
YLL051C	6.52E+01	7.02E+00
YLR111W	9.80E-01	5.15E-01
YOL126C	4.18E+01	3.72E+01
YFL053W	7.84E-01	3.15E-02
YDR218C	1.63E+00	1.61E-01
YJR077C	2.06E+02	3.03E+01
YOR376W-A	1.71E+01	7.46E+00
YFR055W	3.85E+01	2.25E+01
YIR036W-A	6.31E-01	2.62E-01
YPR170C	1.75E+00	9.19E-01
YIL020C	1.97E+01	5.88E+00
YJR144W	6.81E+01	2.37E-01
YDR142C	2.04E+01	3.11E+00
YPR076W	1.05E+00	1.15E+00
YGR166W	1.72E+01	7.34E-01
Q0160	1.07E+03	3.27E+02
YGL026C	3.50E+02	1.36E+01
YER036C	2.52E+02	4.50E+01
YLR307W	1.22E+01	6.27E+00
YJR074W	3.80E+01	5.02E+00
YAL058W	1.86E+01	2.06E-01
YJL076W	3.78E+01	3.47E+00
YER146W	4.23E+01	9.81E+00
YLR287C-A	9.08E+03	4.06E+03
YGL195W	5.18E+01	2.54E+01
YMR003W	1.87E+01	5.06E+00
YHL009C	1.47E+01	4.38E+00
YPR099C	1.06E+00	6.13E-01
YNL061W	4.80E+01	2.14E+01
YDR448W	8.94E+00	2.12E+00
YLL027W	5.18E+01	2.51E+01
YFL038C	2.19E+02	6.66E+01
YDR236C	2.55E+01	4.26E-01
YDL096C	4.73E-01	4.92E-01
YMR074C	1.26E+02	2.89E+01
YHL042W	4.20E+00	1.33E+00
YNR017W	5.84E+01	5.37E+00
YPR136C	3.85E-01	3.19E-01
YFR046C	1.33E+01	3.79E-01
YDL183C	1.14E+01	5.13E-01
YDR118W-A	1.25E+01	7.50E+00
YBR207W	1.07E+02	1.77E+01
YDL090C	2.36E+01	2.51E+00
YMR071C	5.98E+01	3.27E+00
YGL177W	6.69E+00	5.43E-01
YKL076C	1.15E+01	5.56E-01
YLR019W	1.86E+01	1.46E-01
YGL169W	3.25E+01	7.40E+00
YML012C-A	9.52E-01	3.42E-01
YJR087W	6.52E-01	5.91E-01
YDL198C	8.72E+01	1.96E+01
YDR157W	1.91E+01	4.90E-01
YER080W	5.55E+01	1.07E+01
YHR092C	9.85E+01	3.60E+01
YBR289W	1.81E+01	5.05E+00
YPL006W	2.42E+01	6.13E+00
YFL023W	1.73E+01	3.58E+00
YCR051W	3.55E+01	5.36E+00
YOL069W	1.76E+01	6.87E-01
YHR021W-A	2.79E+00	7.57E-01
YLR127C	1.30E+01	3.65E+00
YMR210W	2.96E+01	5.62E+00
YKL020C	2.92E+01	4.70E-01
YDR464C-A	9.28E-01	6.98E-01
YOR281C	4.58E+01	1.25E+00
YFR020W	1.16E+01	3.25E-01
YCR066W	8.16E+00	2.74E+00
YHR115C	2.16E+01	2.75E+00
YHR019C	3.47E+02	1.29E+02
YJL110C	3.84E+01	5.68E-02
YNL162W	3.23E+02	2.40E+01
YER041W	6.91E+00	2.41E+00
YOL166C	3.30E-01	4.67E-01
YGL050W	2.84E+01	1.05E+00
YDR441C	3.74E+01	1.12E+01
YDR427W	6.07E+01	8.82E+00
YMR290W-A	3.81E-01	3.72E-01
YLR073C	6.75E+01	1.34E+01
YNR064C	3.18E+00	2.19E-01
YER148W	1.46E+02	2.21E+01
YOR060C	2.03E+01	3.91E+00
YMR198W	8.66E+00	1.60E+00
YOL085C	2.51E-01	1.55E-02
YPL197C	2.07E-01	1.28E-02
YLR071C	3.48E+01	8.49E+00
YPL192C	2.39E+00	1.65E+00
YGR216C	3.00E+01	5.57E+00
YDL022W	6.22E+01	1.07E+01
YBR063C	3.51E+01	9.46E+00
YNL113W	1.13E+02	3.52E+01
YNL119W	3.24E+01	3.39E+00
YDR420W	1.15E+01	4.74E+00
YGL097W	1.26E+01	7.93E+00
YBR022W	3.06E+01	4.90E+00
YGR026W	1.64E+02	1.80E+01
YGL068W	1.53E+02	1.04E+01
YEL015W	5.45E+01	5.01E-01
YKR070W	2.36E+01	8.21E+00
YDR166C	3.03E+01	1.97E+00
YGL083W	6.37E+00	2.61E+00
YIL051C	2.52E+02	1.65E+01
YDR366C	1.05E+00	6.94E-01
YKL018C-A	8.03E+01	9.87E+00
YPL106C	5.38E+02	1.65E+02
YDL087C	9.58E+00	2.68E+00
YLR130C	5.05E+01	3.17E+01
YIL110W	6.94E+01	2.29E+00
YDR313C	1.79E+01	4.59E+00
YNL040W	3.46E+01	1.15E+00
YDR516C	3.45E+01	8.66E+00
YLR252W	1.04E+01	3.97E-01
YNR004W	1.64E+01	1.60E+00
YER087C-A	4.74E+00	3.38E+00
YEL020W-A	5.14E+01	1.41E+00
YLR125W	7.38E+00	2.12E+00
YPR173C	5.52E+01	8.16E+00
YGL009C	1.40E+02	8.83E+01
YNL241C	6.89E+01	3.57E+01
YEL054C	8.21E+02	2.30E+02
YLR126C	4.20E+01	7.81E+00
YDL092W	1.05E+02	2.86E+01
YLR047C	1.88E+01	3.96E+00
YBR009C	1.24E+03	1.57E+02
YOR210W	1.17E+02	1.30E+01
YER018C	1.12E+01	1.45E+00
YJR055W	3.75E+01	5.56E+00
YBL087C	2.46E+02	6.65E+01
YGL020C	1.28E+01	6.78E+00
YAL038W	5.94E+03	1.87E+02
YMR036C	2.61E+01	2.90E+00
YLR374C	9.18E-01	4.87E-01
YGR148C	4.36E+02	7.41E+01
YCL005W-A	1.21E+02	3.27E+01
YGL211W	1.21E+01	5.89E+00
YPL111W	3.25E+01	1.78E+01
YLR164W	9.00E+00	1.38E-01
YOL141W	3.55E+01	3.23E+00
YLR430W	2.50E+01	7.71E+00
YDL108W	2.43E+01	1.57E+00
YDR079C-A	4.06E+01	9.70E+00
YHR180W-A	2.78E+00	8.21E-01
YLR212C	1.87E+01	5.61E+00
YGR095C	5.41E+01	6.27E+00
YBR171W	8.21E+01	1.33E+01
YDR060W	6.61E+01	2.23E+01
YPL091W	5.63E+01	7.92E+00
YLR141W	7.14E+00	9.90E-01
YLR282C	6.55E-01	9.26E-01
YER169W	2.86E+01	4.96E-01
YIL138C	8.34E+01	3.72E+00
YOR129C	1.32E+01	1.02E-01
YHL018W	6.45E+00	8.16E-01
YGL228W	1.88E+01	7.43E+00
YIL039W	6.80E+01	1.29E+00
YLR320W	1.23E+01	2.33E+00
YIL059C	2.78E+01	6.93E+00
YNR046W	3.47E+01	7.56E+00
YDR059C	2.57E+01	7.69E+00
YBL086C	1.49E+01	7.90E+00
YNR063W	4.79E+00	1.64E-01
YLR093C	6.41E+01	2.95E+00
YHR060W	2.79E+01	4.83E-02
YLR410W-B	2.14E-01	1.01E-01
YLL046C	1.58E+00	4.67E-01
YOR116C	5.04E+01	1.44E+01
YOR192C-B	5.23E-02	4.22E-02
YBR124W	8.50E-01	5.57E-01
YNR021W	1.68E+02	1.29E+01
YPL217C	1.80E+01	7.22E+00
YPR191W	5.97E+01	3.04E+01
YML047W-A	7.07E+00	1.76E+00
YDR266C	3.28E+01	6.25E+00
YBL097W	5.07E+00	8.49E-01
YHR181W	5.06E+01	4.67E+00
YMR247W-A	6.09E-01	4.58E-01
YDR140W	5.24E+00	1.13E+00
YJL156C	2.99E+01	5.46E+00
YER076W-A	9.22E-01	3.00E-02
YDL007W	2.31E+02	3.99E+01
YMR014W	5.09E+00	2.73E+00
YNL096C	3.15E+02	4.69E+01
YHR143W-A	1.18E+02	1.16E+01
YNL319W	1.56E+00	9.62E-02
YIL103W	1.64E+01	5.86E+00
YNR073C	7.51E-01	1.37E-02
YLR069C	4.65E+01	6.46E+00
YLR393W	7.52E+00	1.14E+00
YDR249C	1.43E+01	8.13E-01
YKL207W	9.45E+01	1.42E+01
YPR065W	1.79E+01	6.47E-01
YHR037W	8.68E+01	9.36E+00
YPR158W	2.39E+01	1.61E+01
YNL017C	2.42E-01	3.42E-01
YMR091C	5.44E+01	2.42E+00
YLR275W	5.95E+01	9.41E+00
YER014C-A	4.68E-01	1.60E-01
YIL066C	3.15E+00	6.17E-01
YOR024W	8.12E-01	6.11E-01
YER115C	4.12E+01	9.20E-01
YHR070C-A	3.18E-01	1.67E-01
YDR113C	4.18E+00	2.52E+00
YKR103W	9.74E+00	4.63E+00
YGR236C	1.74E+00	1.05E+00
YIR020C	8.94E+00	3.24E+00
YLR305C	2.30E+01	1.06E+01
YJL157C	1.07E+00	2.74E-01
YPR113W	1.29E+02	1.50E+01
YER092W	6.39E+01	5.15E+00
YIL163C	2.14E+00	1.24E+00
YOR201C	6.87E+01	1.00E+01
YML008C	2.21E+02	7.23E+01
YEL068C	3.33E+01	4.67E+00
YNL072W	1.16E+01	8.46E-01
YJL151C	9.46E+01	1.46E+01
YFR048W	1.83E+01	3.05E+00
YOR158W	2.78E+01	3.17E+00
YFR027W	1.06E+01	1.05E+00
YER063W	5.04E+01	5.50E+00
YER086W	1.81E+02	4.70E+01
YPR161C	8.13E+00	3.99E+00
YOR258W	1.00E+01	1.41E+00
YGL032C	7.01E+00	1.52E+00
YOR057W	4.19E+01	2.31E+00
YPL029W	2.15E+01	2.19E+00
YBL060W	1.76E+01	2.23E-01
YBR150C	1.09E+01	1.63E+00
YLR227C	7.01E+00	8.54E-01
YIL105W-A	1.09E+00	7.11E-01
YMR230W	2.03E+03	8.42E+02
YDL029W	1.42E+02	2.41E+01
YKR071C	8.14E+01	2.97E+01
YOL064C	1.68E+02	8.48E+01
YJL013C	4.22E+00	2.32E+00
YDL242W	7.96E-01	3.06E-01
YLR279W	2.21E+00	1.34E+00
YDR275W	5.81E+01	1.52E+01
YJR122W	1.69E+01	1.48E-01
YNR005C	4.84E-01	2.54E-01
YCR021C	7.81E+00	7.27E+00
YPR009W	6.48E+01	4.16E+00
YER174C	1.39E+01	3.59E+00
YLR175W	1.45E+02	3.76E+01
YOL061W	1.49E+02	2.13E+01
YAR020C	2.32E+00	8.64E-01
YDL127W	1.63E+01	5.18E-01
YDR497C	4.12E+02	9.01E+01
YDR034C	5.10E+01	4.29E+00
YMR049C	3.82E+01	2.86E+00
YOL058W	5.57E+02	3.73E+02
YLR074C	9.97E+01	3.38E+01
YLR222C	7.49E+01	9.19E+00
YBR032W	4.04E+01	5.30E+00
YBL089W	1.90E+01	7.54E-02
YGR173W	3.26E+01	9.18E+00
YMR206W	3.47E-01	1.82E-01
YKR045C	1.12E+01	1.39E+00
YGR109C	8.03E+00	3.77E+00
YMR182C	2.47E+00	1.89E+00
YEL009C	7.39E+02	2.07E+02
YPR037C	3.72E+01	1.15E+01
YBR154C	2.99E+02	6.13E+01
YOR072W-B	6.32E+01	9.51E+00
YGL069C	1.40E+00	8.90E-01
Q0045	1.79E+03	1.85E+02
YBR196C	1.22E+03	3.40E+02
YMR138W	1.70E+01	8.92E-01
YER067W	3.28E+01	2.98E+01
YNL146C-A	1.20E+00	3.92E-01
YNR050C	1.09E+03	4.56E+02
YJL179W	4.46E+01	4.40E+00
YIL166C	2.83E+00	1.05E+00
YDR114C	6.89E-01	5.57E-01
YHR073W-A	1.37E+01	7.87E+00
YPL269W	4.45E+00	1.95E+00
YHR009C	3.67E+01	7.59E+00
YDR297W	1.74E+02	5.55E+01
YLR003C	5.40E+01	9.18E+00
YFR026C	7.53E+00	4.94E+00
YCL026C-A	5.09E+00	3.90E+00
YHL033C	4.31E+02	3.54E+01
YDL187C	4.57E+00	3.20E+00
YCR038C	3.11E+00	3.89E-01
YGL174W	6.12E+00	9.08E-01
YOR342C	5.99E+01	1.59E+01
YDR087C	4.03E+01	4.71E+00
YGR001C	1.07E+02	2.44E+01
YKL062W	7.00E+01	4.62E+01
YBR228W	7.01E+00	1.68E+00
YLL053C	9.05E+00	6.57E-01
YHR205W	3.88E+01	8.15E+00
YDR513W	2.50E+02	2.63E+01
YLR150W	1.16E+03	4.14E+02
YNL322C	8.33E+01	6.10E+00
YNL101W	4.65E+01	1.03E+01
YDR353W	1.67E+02	3.34E+01
YGL063C-A	5.59E-01	3.69E-01
YPR068C	1.83E+01	1.21E+00
YLR063W	2.82E+01	4.93E+00
YDR032C	1.63E+02	2.49E+01
YDR272W	5.23E+01	1.90E+00
YGR068C	8.75E+00	2.31E+00
YMR038C	4.81E+01	1.61E+01
YLR033W	2.33E+01	2.91E+00
YML021C	1.64E+01	1.77E+00
YDR206W	3.86E+01	3.99E+00
YHR034C	1.32E+01	2.63E+00
YOR380W	8.31E+00	1.64E-01
YBL079W	7.20E+01	2.48E+00
YDR404C	7.64E+01	1.66E+01
YPL043W	2.91E+01	1.86E+01
YFR032C-A	4.92E+02	5.03E+01
YAL048C	1.76E+01	1.48E+00
YBR182C-A	2.07E+00	6.48E-01
YMR018W	6.85E+00	1.20E+00
YNL042W	7.02E+00	3.54E-01
YPL033C	2.27E+00	1.29E+00
YPL092W	2.82E+01	1.01E+01
YML026C	7.42E+02	1.53E+02
YBR252W	7.31E+01	8.91E+00
YGL041C-B	1.13E+00	8.27E-03
YHR085W	5.36E+01	1.23E+01
YIL013C	1.45E+00	2.54E-01
YBR138C	7.92E+00	3.36E-01
YGL134W	2.40E+01	5.04E+00
YMR251W-A	2.78E+02	7.82E+01
YER147C-A	6.76E-01	3.19E-02
YPL184C	4.46E+01	9.57E+00
YJR009C	2.78E+02	1.43E+02
YBR258C	7.91E+00	7.71E-01
YBL030C	3.69E+02	1.33E+02
YMR294W-A	5.23E-01	3.88E-01
YGR096W	1.23E+01	1.96E+00
YBR076W	1.78E+00	1.15E+00
YJL088W	1.80E+01	9.66E+00
YNL123W	6.39E+01	4.50E+00
YLL036C	4.11E+01	8.03E+00
YHR169W	5.74E+01	1.32E+01
YML086C	1.09E+02	6.88E+00
YNL001W	6.45E+01	1.88E+01
YPL266W	6.05E+01	1.28E+01
YIL028W	2.19E+00	1.50E+00
YDR138W	1.28E+01	2.86E+00
YML007C-A	4.99E+00	7.82E-01
YDL085C-A	4.93E+01	5.44E+00
YBL053W	2.95E+00	6.25E-01
YLR107W	4.47E+01	8.74E+00
YOR192C-C	2.45E+00	2.40E+00
YCR087C-A	5.70E+01	1.39E+01
YBR019C	8.69E-01	4.29E-01
YHR057C	1.35E+02	1.32E+01
YDR269C	1.82E+00	1.14E+00
YML111W	1.88E+01	4.58E+00
YLR062C	1.20E+00	1.37E+00
YML002W	9.00E+00	2.49E+00
YDL208W	1.95E+02	7.35E+01
YGR289C	4.65E+00	9.09E-01
YGL240W	8.14E+00	1.51E+00
YML009W-B	6.17E+00	1.80E+00
YOL013W-A	1.36E+01	8.31E+00
YBR301W	1.85E-01	2.62E-01
YOR021C	1.58E+02	2.25E+01
YOR081C	1.20E+01	2.51E+00
YJL015C	1.23E+00	1.13E+00
YJL204C	1.26E+01	1.19E+00
YOR101W	1.29E+02	2.96E+01
YDL068W	2.39E+00	3.11E-01
YBR103W	2.51E+01	3.87E+00
YHR146W	3.04E+01	2.29E+00
YIL061C	2.04E+01	4.44E+00
YOR017W	1.90E+01	2.12E-01
YCR076C	1.98E+01	1.36E-01
YIL046W-A	2.75E+00	7.20E-01
YGL230C	1.94E+00	2.56E-01
YPR094W	5.32E+01	9.51E+00
YCR024C	2.19E+01	5.18E+00
YKL041W	2.42E+00	1.82E+00
YHL005C	1.08E+00	3.96E-01
YDL045C	2.05E+01	1.99E+00
YPR075C	3.04E+01	3.27E+00
YKL068W	3.06E+01	6.65E+00
YGR284C	1.39E+02	2.88E+01
YJR116W	3.32E+00	4.79E-01
YNL274C	3.03E+01	4.88E+00
YDR078C	2.51E+01	4.08E+00
YJL026W	2.01E+02	8.32E+01
YDL160C	1.07E+02	6.81E+00
YGR085C	3.13E+02	4.28E+01
YDR103W	5.81E+00	1.80E+00
YKL105C	4.78E+00	7.56E-01
YNR027W	2.95E+01	5.54E+00
YBR210W	3.03E+01	2.22E+00
YLR132C	1.51E+01	3.05E+00
YGR083C	4.22E+01	8.21E+00
YHL006C	1.03E+01	2.85E+00
YMR244C-A	5.36E+01	2.02E+01
YLR319C	1.41E+01	3.52E-02
YOR303W	2.48E+02	8.48E+01
YER120W	9.82E+01	4.31E+00
YER185W	1.82E+00	3.45E-01
YDR209C	4.14E-01	2.56E-02
YNL013C	4.69E-01	5.10E-01
YDR542W	1.70E-01	2.40E-01
YMR213W	1.05E+01	4.29E-01
YPL108W	1.75E+01	2.75E+00
YJL003W	2.86E+01	3.52E-01
YOR046C	6.70E+01	7.94E+00
YBR106W	5.08E+02	1.76E+01
YOR373W	1.35E+01	2.67E-01
YMR215W	9.31E+01	3.82E+00
YHR018C	1.75E+02	7.76E+01
YKL071W	8.97E+00	6.20E+00
YJL126W	1.06E+01	3.15E+00
YHR185C	9.09E-01	3.11E-01
YIL091C	5.27E+01	3.89E+00
YHR208W	1.13E+02	4.30E+01
YPR063C	1.30E+02	1.93E+01
YDR405W	1.37E+01	4.40E+00
YKL097C	5.67E-01	1.86E-01
YNL191W	2.71E+00	1.35E+00
YLR036C	1.50E+01	2.26E+00
YMR306C-A	4.48E+00	8.10E-01
YEL065W	1.56E+02	1.01E+02
YJL043W	1.25E+00	1.95E-01
YGL168W	1.09E+01	3.42E+00
YML112W	4.54E+00	8.75E-01
YJR147W	1.35E+01	3.23E-01
YGR190C	1.09E+00	1.06E+00
YLL026W	8.61E+01	2.32E+01
YJR108W	2.35E+00	1.61E+00
YMR131C	2.11E+02	3.58E+01
YEL077C	8.09E-01	3.84E-01
YDR319C	4.37E+01	1.10E+01
YGR118W	8.70E+02	3.62E+01
YBR276C	3.57E+01	1.50E+00
YDR280W	6.82E+01	1.13E+01
YFL017W-A	9.28E+01	1.03E+01
YDR156W	9.03E+01	3.69E+00
YDR372C	1.17E+02	1.41E+01
YPL235W	7.69E+01	8.17E+00
YHR024C	4.87E+01	8.68E+00
YDR527W	8.06E+00	5.12E+00
YPL013C	1.16E+01	5.19E+00
YOR010C	6.32E+00	7.30E-01
YLR356W	7.39E+00	2.14E+00
YPR165W	4.16E+02	3.73E+01
YDL181W	6.07E+01	8.57E+00
YML089C	3.94E-01	3.86E-01
YGR098C	1.22E+01	5.38E+00
YDL036C	1.34E+01	1.66E+00
YMR201C	6.73E+00	4.70E-01
YNL052W	2.08E+02	5.13E+01
YOR285W	1.62E+02	3.14E+01
YBL049W	1.40E+01	1.13E+01
YLR431C	1.32E+01	1.02E+00
YBR224W	2.03E+00	7.31E-01
YNL203C	1.08E+01	8.15E-01
YOR085W	8.54E+01	6.20E+00
YPL083C	2.46E+01	2.23E+00
YJL170C	1.31E+00	6.40E-01
YGL218W	6.10E-01	5.96E-01
YGL109W	7.48E-01	7.00E-01
YMR052C-A	1.80E+00	1.23E+00
YOR084W	2.35E+01	1.57E-01
YJL025W	1.42E+01	3.00E+00
YNR015W	2.74E+01	4.92E+00
YGL226C-A	7.89E+01	6.50E+00
YER106W	4.00E+00	6.14E-01
YMR308C	5.89E+01	2.80E+01
YKL096W	1.60E+01	1.83E+00
YIL009W	4.66E+01	4.01E+00
YLL008W	8.30E+01	2.23E+01
YKR049C	2.09E+01	4.39E-01
YEL003W	1.71E+02	1.46E-01
YNL177C	4.69E+00	2.35E+00
YCR048W	2.42E+01	6.10E+00
YPL088W	1.07E+01	1.66E+00
YPL200W	6.06E-01	4.87E-01
YNR040W	6.23E+01	3.37E+01
YNL050C	2.01E+01	4.04E+00
YDL037C	5.97E+00	3.04E+00
YBR103C-A	6.09E-01	4.58E-01
YAL010C	1.36E+01	2.58E+00
YLR343W	1.27E+01	5.52E-01
YGL065C	2.46E+01	1.28E+00
YDL084W	3.98E+02	2.07E+01
YJL077W-B	5.09E+00	3.68E+00
YLL010C	2.47E+01	1.08E+01
YPL250W-A	5.31E-01	3.48E-01
YLR340W	5.37E+02	1.47E+02
YEL018W	8.35E+00	4.21E-01
YPL171C	1.37E+00	1.10E-01
YJR004C	8.44E+00	3.93E+00
YOR048C	7.61E+01	8.97E+00
YLR333C	4.30E+02	2.72E+01
YML121W	6.45E+01	1.27E+00
YPL238C	1.81E+00	1.66E+00
YBR183W	2.37E+01	7.96E+00
YLR142W	4.92E+00	3.75E+00
YCR015C	2.81E+01	4.74E+00
YJL080C	1.22E+02	1.58E+01
YGL262W	5.76E-01	2.65E-01
YIR039C	4.52E+00	5.08E-01
YGL148W	2.61E+02	1.04E+02
YBR296C	2.29E+02	1.15E+01
YAL037C-A	6.82E-01	2.83E-01
YHR120W	5.84E+00	3.35E+00
YHR015W	3.30E+00	4.84E-01
YNL144C	2.73E+01	1.91E+01
YML014W	1.56E+01	6.12E+00
YGR175C	4.25E+02	1.84E+01
YKR010C	1.30E+01	1.42E+00
YDL030W	1.11E+01	1.07E+00
YLR152C	8.87E+00	2.19E+00
YJL181W	1.56E+01	4.52E-01
YIL104C	1.11E+01	3.72E+00
YMR086C-A	2.41E+00	1.73E+00
YLR196W	9.66E+01	1.42E+01
YLR445W	8.52E-01	5.35E-01
YOR171C	4.11E+01	6.76E+00
YPL273W	1.29E+02	4.53E+01
YGR172C	3.37E+01	9.83E+00
YDR025W	2.34E+03	6.50E+02
YGL021W	1.97E+01	2.48E+00
YNR034W-A	6.26E+00	2.02E+00
YBR215W	1.63E+01	1.49E+00
YNL143C	3.94E+00	7.06E-01
YDR037W	3.68E+02	1.33E+02
YNL227C	5.89E+00	5.07E-01
YPR168W	1.13E+01	2.58E-01
YBL069W	1.68E+01	1.85E+00
R0030W	1.40E+02	6.01E+01
YMR189W	6.39E+01	3.90E+01
YIL125W	7.69E+01	7.72E+00
YLR313C	7.63E+00	4.10E+00
YDL011C	4.72E-01	3.10E-01
YKR081C	1.01E+02	2.30E+01
YLR140W	5.05E-01	4.20E-01
YPR119W	2.48E+01	3.25E-01
YHL040C	1.24E+02	7.19E+01
YBR013C	3.40E+01	6.13E+00
YER048W-A	9.26E+01	5.20E+00
YNL301C	1.22E+02	3.33E+01
YDR308C	3.60E+01	7.81E+00
YNL211C	1.48E+01	1.75E+00
Q0032	3.03E+00	1.89E+00
YGR030C	4.22E+01	1.44E+01
YGL085W	1.50E+01	1.38E+00
YER134C	3.01E+01	4.18E+00
YJL122W	8.70E+01	1.73E+00
YHR072W-A	6.44E+02	1.68E+02
YLR179C	4.72E+02	5.90E+01
YIR018W	3.63E+01	6.68E+00
YLR404W	2.21E+01	4.10E+00
YFR044C	1.06E+02	1.25E+01
YPL098C	4.55E+01	3.21E+00
YLR293C	3.57E+02	1.04E+01
YOR082C	9.21E-01	5.63E-01
YDL067C	3.57E+02	6.16E+01
YHR156C	7.39E+00	2.68E+00
YOR343W-B	2.18E-01	5.47E-02
YKR082W	5.60E+01	5.63E+00
YJR139C	5.57E+02	5.33E+00
YDR121W	2.69E+01	8.12E+00
YPR059C	1.58E+01	3.09E+00
YJL039C	3.10E+01	1.17E+01
YCR053W	9.10E+01	5.94E+01
YGL215W	8.49E+01	2.96E+01
YDR049W	1.05E+01	4.81E-01
YHR190W	7.99E+01	1.11E+01
YPR201W	2.28E+00	3.07E-01
YNR032W	3.01E+01	4.68E+00
YKL170W	5.99E+01	2.66E+01
YOR283W	1.92E+02	2.46E+01
YIL030W-A	1.03E+01	3.19E+00
YNL031C	6.16E+02	1.54E+02
YNL099C	3.41E+01	1.11E+01
YDR302W	7.17E+01	5.72E+00
YJL215C	2.64E+00	1.27E+00
YBL095W	1.89E+01	1.22E+00
YMR316C-B	1.71E+01	5.51E+00
YOR214C	1.59E+00	6.94E-01
YER038C	8.89E+00	4.05E-01
YPL189C-A	6.22E+01	3.84E+00
YML009C	3.28E+01	1.31E+01
YOL083W	1.94E+01	2.49E+00
YLR051C	5.74E+01	1.17E+01
YHR175W	1.35E+02	2.87E+01
YOR206W	1.25E+02	1.48E+01
YPL227C	4.36E+01	3.57E+00
YOL104C	1.10E+00	2.46E-01
YDR119W	7.29E+01	2.76E+00
YLR205C	1.08E+01	2.22E+00
YAL068W-A	2.19E-01	3.10E-01
YKL053W	1.35E+00	7.24E-01
YKR043C	7.17E+01	2.47E+01
YBR155W	2.54E+01	4.47E+00
YOR119C	4.96E+01	3.50E+00
YPR180W	2.48E+01	4.87E+00
YDL221W	3.78E-01	3.06E-01
YEL049W	7.55E-01	3.70E-01
YBR298C-A	3.78E-01	2.49E-01
YNL265C	4.73E+01	8.32E+00
YJL192C	8.16E+01	2.51E+00
YNL067W-B	2.65E+00	2.10E+00
YJR155W	1.25E+01	7.96E-01
YLR420W	9.43E+01	3.72E+01
YNL110C	3.26E+01	3.88E+00
YLR303W	1.61E+03	5.06E+02
YPL044C	5.64E-01	5.86E-01
YPL210C	8.89E+01	1.28E+01
YMR178W	1.62E+01	2.41E+00
YDR184C	1.19E+02	4.69E+01
YGR179C	2.15E+01	1.35E+00
YDR063W	1.22E+01	6.58E+00
YDR086C	2.50E+02	3.47E+01
YJL010C	5.89E+01	6.47E+00
YBR188C	7.57E+00	1.11E+00
YJR109C	3.96E+02	2.12E+02
YER183C	3.50E+01	2.41E+00
YER076C	5.63E+00	6.51E-01
YGR122C-A	7.03E+00	1.84E+00
YDR124W	6.08E+00	2.83E+00
YKR052C	3.80E+01	7.81E+00
YLL011W	5.46E+01	3.81E+00
YDR035W	1.46E+02	6.51E+01
YLR214W	3.27E+02	1.54E+02
YJR018W	1.43E+00	4.22E-01
YKR090W	1.21E+01	4.02E+00
YMR301C	3.82E+01	5.46E+00
YOR053W	1.48E+00	6.16E-01
YMR059W	1.46E+01	3.64E+00
YIR042C	9.08E+00	1.58E+00
YBL038W	5.91E+01	1.44E+01
YIL116W	9.10E+01	3.32E+01
YER083C	3.13E+01	1.10E+00
YNR043W	9.56E+01	8.02E+00
YOR130C	2.78E+01	1.29E+01
YNR038W	4.83E+01	1.02E+01
YNL196C	6.36E-01	2.64E-01
YOL121C	2.98E+02	3.75E+01
YDR098C	1.30E+02	1.43E+01
YGR088W	5.50E+00	2.15E+00
YER152C	2.63E+01	6.39E+00
YER068W	3.44E+01	2.83E+00
YER145C	6.14E+02	4.16E+01
YDR132C	1.29E+01	5.82E+00
YJR079W	5.51E+01	1.31E+01
YHR129C	1.30E+01	1.82E+00
YAL060W	3.88E+01	1.93E+01
YBR144C	9.12E-01	9.21E-01
YGL067W	6.76E+01	8.32E+00
YPR074C	6.85E+02	4.83E+01
YOR020C	3.10E+02	2.75E+01
YJR082C	4.54E+01	8.38E+00
YDR354W	4.05E+01	1.34E+01
YDR431W	6.40E-01	7.19E-01
YGR249W	4.13E+00	4.14E+00
YJL109C	7.84E+01	1.90E+01
YLR037C	2.05E+00	1.96E-01
YJL134W	4.33E+01	3.21E+00
YBR145W	2.16E+01	1.42E+01
YMR108W	3.55E+02	1.22E+02
YBR141C	3.81E+01	1.34E+00
YHL030W-A	6.46E-01	9.11E-02
YHR175W-A	6.22E+01	1.45E+01
YOL164W-A	8.36E-01	5.48E-01
YBR110W	6.42E+01	1.49E+01
YLL023C	1.57E+01	3.21E+00
YPR028W	6.76E+02	9.76E+01
YCL014W	1.70E+01	3.53E+00
YHR089C	2.56E+02	9.92E+01
YMR153C-A	2.75E+00	1.63E+00
YDL157C	6.26E+01	1.69E+01
YKL031W	3.20E-01	3.12E-01
YLR189C	1.07E+01	1.57E+00
YDR146C	2.04E+01	9.50E-02
YPR122W	1.44E+00	1.70E-01
YGR078C	8.05E+01	5.22E-01
YHR214C-E	4.16E-01	3.78E-01
YLR405W	3.60E+01	6.03E+00
YER081W	2.81E+02	1.41E+02
YPL059W	7.57E+01	1.43E+01
YFL021C-A	3.93E-01	2.59E-01
YBR127C	7.09E+02	1.31E+02
YPR160W	1.58E+01	6.17E+00
YKR087C	4.02E+01	4.18E+00
YMR058W	2.38E+02	1.94E+02
YNL248C	9.64E+01	1.98E+01
YLL006W	2.68E+01	4.51E+00
YDL054C	3.45E+01	9.36E+00
YCR085W	9.06E-01	2.95E-02
YER132C	1.68E+01	7.63E+00
YPR105C	2.96E+01	1.66E+00
YFL018C	1.96E+02	3.95E+01
YBR130C	3.39E+01	1.09E+01
YBR084W	1.04E+02	3.02E+01
YHR100C	2.33E+01	5.62E+00
YDL111C	7.71E+01	5.47E+00
YGL016W	3.75E+01	2.81E+00
YER141W	5.05E+01	1.03E+01
YKL148C	2.63E+01	9.97E-01
YHR032W	6.30E+01	4.33E+00
YKL142W	1.37E+02	1.14E+01
YOR156C	3.87E+00	8.02E-01
YNL152W	1.33E+01	2.64E+00
YPL086C	5.39E+01	6.05E+00
YOR013W	8.37E+00	5.93E-02
YMR158W	4.46E+01	7.54E-01
YLR246W	1.88E+01	1.36E+00
YDR019C	5.01E+01	2.75E+01
YAL026C-A	1.75E+01	1.98E+00
YCL005W	4.83E+01	8.84E+00
YHR157W	2.74E+00	2.80E-01
YDL201W	1.08E+02	2.68E+01
YCL050C	1.26E+02	3.36E+01
YLL041C	4.79E+01	9.04E+00
YGL165C	1.83E+00	7.99E-01
YEL020C-B	1.66E+00	1.17E+00
YFL005W	1.90E+02	4.12E+01
YOR383C	3.30E+02	2.95E+02
YER044C	4.85E+01	6.25E+00
YLR143W	2.38E+01	4.53E+00
YJL156W-A	4.96E-01	4.40E-01
YEL067C	1.05E+01	1.20E+00
YHR068W	2.58E+02	2.45E+01
YOL109W	4.21E+02	6.06E+01
YMR272C	1.32E+02	1.43E+01
YPR142C	7.37E-01	5.29E-01
YOR102W	5.49E+00	1.67E-01
YKL120W	6.95E+01	2.64E+01
YPL130W	2.46E+01	6.25E+00
YML105C	1.01E+02	2.52E+01
YOL059W	6.40E+01	9.82E+00
YJL138C	2.67E+01	5.58E+00
YDR173C	1.21E+01	3.24E+00
YOR008W-B	1.10E+01	4.96E+00
YGL202W	5.09E+02	1.51E+02
YIL066W-A	5.46E-01	5.11E-01
YKR026C	7.74E+01	1.18E+01
YJL198W	7.61E+01	1.98E+01
YHR147C	2.84E+01	1.20E+01
YBR142W	5.69E+01	1.54E+01
YHR121W	4.32E+01	9.38E+00
YLR084C	4.66E+01	6.82E-01
YJL186W	7.11E+01	6.84E+00
YOR167C	1.92E+03	4.32E+02
YLR360W	1.66E+01	2.32E+00
YGR063C	5.44E+01	1.26E+01
YGR032W	7.28E+01	3.78E+01
YNL097C-B	2.60E+01	8.50E+00
YLR316C	5.02E+00	5.02E-01
YDL051W	3.73E+02	5.60E+01
YGR151C	1.66E+01	1.77E+01
YAL020C	1.35E+01	3.13E+00
YDR270W	1.71E+01	1.09E+01
YNL277W-A	1.83E+00	4.33E-01
YNL244C	4.65E+02	8.25E+01
YIL085C	4.29E+01	8.37E+00
YER180C	2.70E+01	1.95E+00
YER156C	1.43E+02	3.38E+01
YHL007C	3.17E+01	6.93E+00
YKL132C	1.19E+01	2.63E+00
YBR109W-A	1.80E+01	1.23E+01
YOL046C	3.51E-01	6.65E-02
YPR147C	2.22E+01	3.83E+00
YGR018C	1.83E+00	4.80E-01
YDR271C	5.16E-01	4.95E-02
YIL124W	6.79E+01	7.28E+00
YLR323C	2.79E+00	4.49E-01
YDR371C-A	1.87E+00	9.80E-01
YPR016W-A	3.43E-01	4.85E-01
YOR106W	3.61E+01	1.22E+01
YPR112C	4.42E+01	1.47E+01
YMR143W	5.36E+02	1.47E+02
YOL039W	6.33E+02	2.21E+02
YEL062W	2.65E+01	5.18E+00
YDL195W	6.88E+01	2.05E+01
YLR129W	9.73E+01	1.16E+01
YJR063W	2.52E+01	1.32E+00
YPR196W	9.54E+00	3.59E+00
YKL156W	5.85E+02	3.31E+01
YBL048W	4.81E+00	1.93E+00
YDR090C	2.16E+01	2.72E+00
YKL143W	5.77E+01	1.23E+01
YGR235C	8.49E+01	1.13E+00
YIL084C	6.67E+00	1.53E+00
YAL047C	1.03E+01	3.75E-01
YNL051W	2.18E+01	7.26E-01
YGL178W	1.78E+01	3.88E+00
YGL054C	3.62E+02	2.55E+01
YNL264C	2.40E+01	6.94E+00
YOL134C	1.22E+00	2.30E-01
YMR021C	2.64E+01	7.33E+00
YER094C	1.23E+02	2.87E+01
YMR260C	2.22E+01	1.06E+01
YDR179W-A	2.30E+01	4.84E+00
YDR083W	1.72E+01	7.95E+00
YJL211C	4.79E-01	1.07E-01
YKL052C	5.91E+00	2.89E-01
YOL005C	3.38E+01	1.25E+01
YPR070W	3.30E+01	3.97E+00
YHR184W	5.17E+00	1.37E+00
YOR235W	1.70E+01	1.00E+01
YEL040W	1.79E+02	3.25E+01
YJR103W	5.49E+01	2.04E+01
YEL030W	4.59E+00	6.70E-01
YOL012C	4.61E+01	8.23E+00
YHR171W	9.00E+00	1.76E+00
YPR171W	2.11E+01	2.79E+00
YCR016W	3.69E+01	7.06E+00
YBR253W	1.61E+02	1.74E+01
YDR067C	2.82E+01	2.91E+00
YIR012W	1.24E+02	2.52E+01
YML094W	4.36E+01	8.23E+00
YPR124W	6.47E+01	3.67E+01
YOR178C	9.94E+00	2.88E+00
YGR210C	5.47E+01	1.54E+01
YML018C	1.36E+01	1.06E+01
YCR034W	7.90E+01	7.70E+00
YOL118C	4.52E+00	1.68E+00
YMR293C	1.31E+01	3.35E-01
YDR077W	1.89E+02	4.87E+01
YJR065C	1.02E+02	8.44E+00
YGR279C	2.09E+02	7.03E+01
YJL077W-A	3.91E+01	7.14E-01
YNL207W	7.02E+01	5.69E+00
YDR299W	6.55E+01	1.90E+00
YMR251W	1.48E+01	1.18E+00
YLR296W	1.60E+00	1.10E+00
YBR031W	1.36E+02	2.32E+01
YOL014W	2.30E+01	1.97E+01
YLR407W	1.09E+02	9.50E+00
YMR283C	1.77E+01	2.03E+00
YDR501W	6.05E+00	1.04E+00
YKL110C	7.12E+01	2.26E+01
YDR171W	1.61E+01	2.31E+00
YBR248C	7.95E+01	2.15E+01
YPL004C	9.21E+01	4.81E+00
YPR042C	2.15E+01	1.57E+00
YGR121C	1.71E+01	2.88E+00
YGL098W	7.68E+00	1.83E+00
YGL110C	1.34E+01	1.75E+00
YBR239C	1.11E+01	1.39E+00
YKL025C	1.67E+01	2.72E+00
YPL060C-A	9.28E-02	7.88E-02
YPL188W	3.19E+01	4.28E+00
YIL078W	4.98E+02	1.26E+02
YPR039W	3.53E-01	4.99E-01
YGR125W	5.67E+01	3.26E+00
YHR039C	5.81E+01	1.92E+00
YNR009W	1.60E+01	9.51E-01
YLR289W	1.22E+01	1.32E+00
YGR200C	6.31E+01	2.20E+00
YPR067W	2.15E+01	1.38E+00
YBR233W-A	3.69E+01	1.12E+00
YBR010W	1.60E+03	6.29E+01
YBL004W	6.42E+01	1.39E+01
YDR412W	2.06E+01	1.66E+00
YMR008C	2.72E+01	6.41E-01
YNL237W	2.15E+01	7.42E+00
YJL158C	6.28E+01	2.93E+01
YDR349C	3.76E+01	3.05E+00
YNR071C	2.92E+00	5.55E-01
YIL100C-A	8.20E-01	3.86E-02
YGR267C	1.47E+02	3.44E+01
YIL072W	7.70E-01	1.64E-01
YGL188C	9.00E+01	1.38E+01
YFR010W-A	1.14E+00	7.02E-02
YIL053W	5.46E+02	2.80E+02
YLR353W	2.18E+01	5.29E+00
YKR032W	5.39E-01	1.59E-01
YOR381W	2.08E+01	9.88E+00
YDR344C	7.05E+01	1.28E+01
YCL064C	9.73E+00	2.42E+00
YKR047W	8.00E+00	1.58E+00
YHR071W	1.13E+02	5.29E+01
YDR172W	1.64E+02	4.32E+01
YGR044C	2.58E+01	5.15E+00
YIL003W	2.49E+01	7.85E+00
YLR216C	1.19E+02	2.28E+01
YGR120C	2.23E+01	2.19E+00
YCR020W-B	2.25E+01	5.12E+00
YOR222W	1.53E+02	7.32E+01
YDL094C	1.37E+00	4.49E-01
Q0250	2.59E+03	6.20E+02
YBR162C	2.17E+02	1.96E+01
YBL076C	2.99E+02	8.79E+01
YNL028W	5.57E-01	6.06E-01
YIR032C	1.37E+01	4.10E+00
YMR128W	4.04E+01	4.13E+00
YBR260C	2.19E+01	1.23E+00
YNL056W	4.05E+01	1.37E+00
YHR113W	2.64E+01	7.65E+00
YBR230W-A	1.11E+01	2.64E+00
YCR072C	7.36E+01	1.46E+01
YNL247W	6.76E+01	1.47E+01
YDL167C	1.81E+01	9.45E+00
YAL024C	1.16E+01	3.41E+00
YOR091W	4.09E+01	8.59E+00
YNR014W	2.44E+00	9.09E-01
YBR143C	1.82E+02	3.05E+01
YGR239C	4.52E+01	1.28E+01
YDR210W-B	1.58E-01	9.63E-02
YDL049C	4.17E+01	1.64E+01
YOR179C	1.71E+01	1.43E+00
YJL069C	4.40E+01	4.86E+00
YHR152W	2.12E+01	3.69E+00
YJL160C	2.59E+00	1.32E+00
YMR187C	2.04E+01	3.76E+00
YMR312W	2.18E+01	3.48E+00
YPL135W	2.01E+02	7.84E+01
YPR128C	3.72E+01	1.81E+00
YGR087C	3.56E+00	5.89E-02
YKR001C	1.23E+02	1.11E+01
YOL137W	1.54E+01	1.92E+00
YJL121C	5.91E+01	7.66E+00
YGR240C	4.29E+02	1.28E+02
YLR168C	6.29E+01	8.48E-02
YMR202W	1.80E+02	6.83E+01
YDL048C	5.06E+01	3.28E+01
YKL070W	2.87E+00	2.08E+00
YHR139C	3.09E+00	3.45E-01
YJR020W	8.96E-01	1.26E-01
YHR112C	8.93E+01	2.43E+01
YHR193C	4.38E+02	8.15E+01
YGR160W	3.47E-01	7.74E-02
YKL100C	4.70E+01	4.33E+00
YLR388W	4.05E+02	4.24E+01
YPL234C	1.37E+02	1.77E+01
YGL245W	4.26E+02	1.01E+02
YIR013C	9.07E-01	9.66E-01
YDR018C	3.21E+00	3.36E-01
YNL284C-B	5.15E-01	1.70E-01
YFR025C	9.40E+01	1.52E+01
YGR103W	1.44E+02	2.35E+01
YJR095W	1.57E+00	1.91E-01
YCL030C	3.47E+02	1.55E+02
YOL153C	8.49E+00	9.41E-01
YOR382W	2.15E+02	1.94E+02
YNL182C	7.53E+01	1.37E+01
YPL202C	1.29E+01	4.53E+00
YJR002W	3.06E+01	4.32E+00
YOR278W	2.53E+01	5.99E+00
YDR034C-C	1.58E+00	6.29E-01
YBR220C	3.23E+01	1.39E+00
YOR176W	8.15E+01	3.96E+01
YLR456W	8.45E+00	2.98E+00
YOR252W	3.07E+01	3.70E+00
YNL068C	2.51E+01	1.00E+00
YJR053W	9.75E+00	1.31E+00
YPL185W	1.75E+00	5.67E-01
YHR038W	1.03E+01	1.51E+00
YDR071C	3.55E+02	7.68E+01
YOR125C	2.15E+01	4.26E+00
YIL050W	3.26E+01	1.14E+00
YER019C-A	5.69E+02	1.38E+02
YHR182W	7.22E+00	1.60E+00
YOR215C	1.19E+01	8.89E-01
YLR265C	1.90E+00	1.27E+00
YJR032W	3.67E+01	8.61E-01
YPR150W	3.21E+00	1.65E+00
YLR202C	2.09E+01	4.36E+00
YDL025W-A	2.22E+00	7.28E-01
YPR078C	2.64E+00	1.71E+00
YPL239W	6.05E+01	1.68E+01
YJR153W	6.03E-01	2.69E-01
YER057C	1.07E+02	7.95E+00
YCR095W-A	4.01E+00	8.94E-01
YHR111W	8.56E+00	4.78E+00
YDL160C-A	1.17E+01	4.09E+00
YLR178C	7.74E+01	5.67E+00
YOR335C	2.86E+02	6.51E+01
YJL191W	9.55E+01	9.61E+00
YDL244W	3.17E-01	1.08E-01
YKL085W	1.68E+02	2.97E+00
YMR314W	1.63E+02	1.70E+01
YKR015C	6.04E-01	7.28E-02
YLR281C	9.33E-01	4.39E-01
YOR338W	4.12E+01	1.42E+01
YJR045C	2.10E+02	3.19E+01
YLR101C	2.54E+00	5.07E-01
YPL027W	9.73E-01	4.32E-01
YBR148W	5.44E+00	2.02E+00
YKL191W	5.94E+01	5.50E+00
YLR018C	5.11E+01	2.08E+00
YKL043W	1.72E+01	7.43E+00
YNR060W	6.28E+00	1.38E+00
YER085C	1.37E+00	7.27E-01
YOR006C	4.49E+01	6.31E+00
YOL158C	5.70E+01	3.30E-01
YOR160W	1.97E+01	5.24E+00
YBR122C	7.82E+01	1.65E+01
YDL131W	2.60E+02	1.47E+02
YJL162C	7.44E+00	1.05E+00
YML101C	1.54E+01	7.55E-01
YPR073C	1.10E+02	4.69E+00
YNL104C	3.00E+02	1.44E+02
YKL023C-A	1.06E+02	3.75E+01
YGR224W	7.78E-01	3.41E-02
YNL160W	8.79E+00	7.02E+00
YNL129W	1.50E+01	6.67E+00
YBR096W	1.83E+02	4.00E+01
YOL125W	3.80E+01	1.74E+00
YIL114C	6.68E+01	2.79E+01
YCL076W	8.24E-01	3.95E-03
YBR162W-A	2.23E+02	3.92E+01
YDR445C	7.04E-01	9.95E-01
YLR229C	6.81E+01	1.20E+01
YDR014W-A	5.57E-01	3.99E-01
YDR401W	6.45E+00	1.10E+00
YNL307C	1.26E+02	2.07E+01
YOR083W	1.58E+01	3.16E+00
YGR161C-D	7.12E-02	6.76E-02
YJR072C	1.32E+02	3.21E+01
YOL146W	2.42E+01	6.23E-01
YNL045W	3.63E+01	5.03E-01
YDR183C-A	4.14E+01	1.20E+01
YLR099W-A	1.32E+01	3.22E+00
YPL207W	3.33E+01	3.80E+00
YIL008W	2.64E+01	5.97E+00
YGL199C	1.95E+00	1.28E+00
YNL023C	1.74E+01	3.35E-01
YMR159C	2.80E+00	1.91E+00
YPR153W	6.77E+00	2.09E+00
YNL204C	4.07E+00	1.24E+00
YDR066C	8.50E+00	8.33E-01
YER128W	1.68E+01	1.78E+00
YPL160W	3.47E+02	8.95E+01
YIL101C	3.88E-01	2.56E-01
R0020C	3.53E+02	2.20E+02
YLR250W	1.15E+02	7.03E+00
YHL039W	3.02E+01	6.07E+00
YLL014W	1.24E+02	1.34E+01
YNL124W	2.48E+01	3.98E+00
YMR183C	4.24E+01	1.04E+01
YHL047C	3.71E+02	1.80E+02
YDR309C	3.00E+01	5.37E+00
YGL131C	1.67E+01	2.32E+00
YKL006W	1.68E+02	2.80E+01
YLR226W	1.99E+01	1.95E-01
YJL193W	1.99E+01	2.26E+00
YIL025C	9.35E-01	1.85E-01
YKL216W	3.62E+02	2.40E+02
Q0130	6.55E+03	2.37E+03
YCR014C	9.18E+00	7.13E-01
YLR222C-A	2.70E+01	1.64E+01
YPL187W	6.62E+00	1.35E+00
YGR109W-B	8.55E-02	6.64E-02
YLR027C	2.16E+02	4.14E+01
YAL044C	1.86E+02	8.47E+01
YHR140W	1.59E+01	4.68E+00
YPR101W	3.85E+01	7.54E+00
YPR194C	5.08E+01	2.70E+01
YJL050W	1.24E+02	7.17E+00
YDR365C	2.78E+01	1.17E+00
YOL050C	5.11E-01	7.23E-01
YOL108C	6.04E+00	9.04E-01
YBL003C	2.67E+03	2.24E+02
YOR087W	2.57E+01	2.33E+00
YOR173W	1.16E+01	2.82E+00
YHL050C	2.51E-01	1.44E-01
YGR214W	9.84E+02	3.53E+02
YHR163W	1.13E+02	1.09E+01
YML124C	1.86E+01	3.11E+00
YHR124W	4.73E+00	7.10E-01
YOR025W	2.87E+01	1.03E+00
YLR304C	4.11E+02	1.75E+02
YBR104W	2.81E+01	9.11E+00
YGL214W	3.88E+00	5.65E-01
YFR032C-B	3.14E+00	2.75E+00
YJR112W-A	1.16E+01	5.30E+00
YER178W	3.85E+02	8.21E+01
YPL193W	2.22E+01	4.73E+00
YER023W	2.37E+02	5.13E+01
YPL096C-A	1.53E+01	2.12E+00
YKR066C	4.89E+01	2.03E+01
YOL081W	3.29E+01	7.33E+00
YML009C-A	1.76E+00	1.69E-01
YAL034C	8.83E+00	1.38E+00
YPL278C	2.71E-01	3.83E-01
YGR067C	2.27E+00	5.83E-01
YJL101C	5.88E+01	1.15E+01
YOR220W	1.25E+02	7.63E+01
YEL034C-A	7.02E+00	3.30E+00
YER172C-A	7.39E-01	2.84E-01
YFL034C-A	2.13E+02	7.03E+01
YML058W-A	4.20E+00	2.01E+00
YGL037C	2.69E+02	1.20E+02
YDR451C	2.78E+01	4.47E-01
YGR145W	1.21E+01	3.94E+00
YGR105W	6.17E+01	1.74E+01
YNL162W-A	3.34E+01	1.02E+01
YIL002W-A	8.13E+01	2.77E+01
YGR050C	2.39E+01	2.67E+00
YPR149W	5.24E+02	1.16E+02
YLR262C	4.60E+01	1.48E+00
YPL126W	1.17E+02	1.88E+01
YDR345C	1.44E+03	5.20E+02
YJR094C	1.94E+00	6.91E-01
YPL246C	1.37E+02	1.39E+01
YML106W	1.97E+02	3.54E+01
YNL283C	3.87E+01	8.86E+00
YLR091W	1.37E+01	2.08E+00
YKR105C	1.56E-01	1.12E-01
YAL064W	4.11E-01	5.81E-01
YMR012W	1.79E+02	2.91E+01
YLR042C	2.49E+00	6.52E-01
YJR104C	2.35E+02	1.46E+02
YGR065C	6.36E+01	3.95E+00
YMR208W	2.09E+01	2.96E+00
YCL063W	2.91E+01	7.42E+00
YBL066C	1.04E+01	4.32E+00
YAL002W	2.24E+01	4.35E+00
YLR106C	5.33E+01	1.84E+01
YFR042W	5.17E+01	1.72E+01
YBR240C	7.56E+00	8.70E-01
YCR086W	8.73E+00	2.16E+00
YNL158W	4.02E+01	1.62E+00
YBR109C	2.37E+02	1.40E+01
YLL018C-A	1.17E+01	2.66E+00
YBR035C	8.25E+01	1.96E+01
YNL079C	1.84E+02	3.40E+01
YNL097C	1.05E+01	2.12E+00
YLR435W	7.00E+01	2.66E+00
YGL089C	4.62E-01	3.05E-01
YLR287C	6.86E+01	4.63E-01
YOR182C	2.01E+03	6.49E+02
YDL103C	7.39E+01	3.10E+00
YLR059C	2.80E+01	1.56E+00
YMR263W	2.83E+01	9.99E+00
YBR293W	1.04E+01	1.76E+00
YLR097C	3.06E+01	1.51E+00
YKR079C	4.97E+01	5.10E+00
YML064C	3.33E+01	1.03E+00
YAR030C	1.39E+00	2.63E-01
YBL051C	6.35E+01	1.40E+01
YOL010W	8.58E+01	1.19E+01
YEL023C	5.87E+00	2.09E+00
YKL220C	6.46E+00	4.15E+00
YJL218W	6.50E+00	1.63E+00
YDR261C-D	3.41E-02	4.82E-02
YOR161C-C	2.78E+00	3.78E-01
YDR469W	1.04E+01	4.64E-02
YDR287W	2.34E+01	2.96E+00
YJL214W	9.44E-01	1.82E-01
YCR006C	8.87E+00	5.48E-01
YMR119W-A	1.03E+01	2.97E+00
YEL073C	5.37E+00	2.57E+00
YDR003W-A	3.20E+01	7.40E+00
YMR046C	4.76E-01	2.51E-01
YJR067C	2.65E+01	7.89E+00
YDR544C	1.00E-01	6.18E-03
YPR202W	5.98E-02	3.70E-03
YPL236C	1.37E+01	5.44E-01
YNL042W-B	1.81E+01	8.28E+00
YHR025W	1.39E+02	2.18E+01
YOL097C	2.10E+02	5.07E+01
YML048W	2.08E+02	2.00E+01
YER088W-B	1.52E+00	2.15E+00
YGR068W-A	4.66E-01	6.60E-01
YOR310C	2.32E+02	9.87E+00
YGL238W	9.11E+01	1.16E+01
YOL023W	9.39E+00	8.04E-01
YDL112W	6.52E+01	3.23E+00
YNL007C	6.68E+01	3.69E+01
YMR041C	2.44E+01	2.85E+00
YNL095C	1.94E+01	3.80E+00
YHR061C	1.91E+01	3.79E+00
YPL109C	1.24E+01	5.69E-01
YER102W	2.49E+02	4.69E+00
YPL212C	7.88E+01	1.41E+01
YCR106W	1.06E+01	1.65E+00
YOL095C	8.26E+00	1.12E+00
YPR072W	3.94E+01	8.39E+00
YMR101C	1.05E+00	2.58E-01
YDL148C	2.73E+01	7.85E+00
YDL151C	3.72E-01	1.27E-01
YHR054C	1.02E-01	3.47E-02
YIR016W	2.64E+01	2.28E+00
YOL083C-A	1.11E+00	1.57E+00
YMR146C	2.11E+02	4.97E+01
YDR161W	7.31E+01	1.25E+01
YOR270C	1.99E+02	1.82E+01
YHR174W	4.42E+03	1.70E+03
YGL263W	2.24E+00	8.27E-01
YBR056C-B	2.45E+00	9.13E-01
YCR064C	2.75E+00	4.93E-01
YDL110C	4.16E+00	1.41E+00
YNL030W	1.91E+03	2.08E+02
YHL020C	7.81E+01	1.63E+01
YIL083C	3.16E+01	4.16E+00
YKR004C	9.08E+00	1.07E+00
YOL122C	2.83E+01	6.14E-01
YER175W-A	9.58E+00	4.73E+00
YAL062W	7.99E+00	4.94E-01
YFL010W-A	1.30E+00	8.24E-01
YDR045C	2.73E+02	3.49E+01
YLR458W	5.09E-01	1.11E-01
YDL140C	6.75E+01	3.42E+01
YKR080W	1.50E+02	9.02E+01
YPL216W	6.65E+00	2.08E+00
YJR014W	3.38E+01	2.48E+00
YDR354C-A	7.77E-01	1.10E+00
YOR276W	4.52E+02	5.98E+01
YPL068C	1.44E+01	2.58E+00
YGR211W	7.72E+01	2.23E+01
YPR034W	3.84E+01	9.80E-01
YNL260C	1.83E+01	1.99E+00
YLR331C	9.82E-01	6.21E-01
YMR135W-A	6.95E-01	4.40E-01
YKL044W	3.25E+00	4.59E-01
YOR295W	1.79E+01	1.37E-01
YBR107C	7.66E+00	1.01E+00
YDL241W	8.11E+00	5.38E+00
YJR041C	2.57E+01	2.73E+00
YGL099W	5.18E+00	3.44E+00
YDR429C	1.69E+02	4.77E+01
YOR051C	8.43E+01	3.04E+01
YDR361C	6.03E+01	7.88E+00
YER159C	4.72E+01	7.74E+00
YGR217W	2.05E+01	2.41E+00
YDR339C	1.05E+02	1.57E+01
YDL236W	1.46E+02	2.77E+01
YPR121W	5.37E+00	4.73E-01
YDR324C	3.99E+01	7.91E+00
YBR226C	3.83E+00	7.49E-01
YOR361C	1.84E+02	1.29E+01
YDL232W	1.31E+02	2.30E+01
YJL161W	7.56E+00	1.60E+00
YDL165W	2.13E+01	3.00E+00
YGL239C	3.49E-01	3.10E-01
YIR043C	2.88E-01	3.24E-01
YOR271C	5.32E+01	1.83E+01
YOL020W	7.54E+01	1.99E+00
YGR146C-A	3.02E+00	3.55E+00
YNL144W-A	5.33E-01	7.54E-01
YCR069W	4.48E+01	1.06E-01
YFR036W-A	4.70E-01	3.08E-01
YNL105W	6.56E-01	2.52E-01
YBR205W	6.88E+01	1.34E+00
YIL064W	3.87E+01	1.32E+01
YKL069W	2.95E+01	9.52E+00
YOR072W	7.55E-01	2.21E-01
YBL006W-A	5.84E-01	4.40E-01
YCL021W-A	5.94E+00	1.93E-01
YGR064W	3.39E+00	1.19E+00
YJR037W	1.70E-01	8.93E-02
YBL100W-B	1.76E+00	6.89E-01
YER039C-A	4.95E+00	1.22E+00
YJR047C	5.89E+00	3.56E+00
YFL021W	3.89E+00	1.58E+00
YPR169W	4.86E+01	2.29E-01
YKL151C	2.05E+01	4.23E+00
YLR453C	9.76E+00	2.02E+00
YDR434W	4.78E+01	8.87E+00
YGR076C	4.02E+01	1.67E+01
YGR038C-A	3.24E-02	2.01E-03
YOL107W	1.05E+01	7.04E-01
YJL148W	1.22E+02	2.53E+01
YLR154C	1.50E+01	2.38E+00
YDR374W-A	1.96E+01	1.25E+00
YLR288C	1.08E+01	3.94E-01
YJL145W	9.96E+01	1.44E+01
YHR007C	3.15E+02	7.21E+01
YOL019W	5.30E+01	2.77E+00
YEL050W-A	1.37E+00	1.03E+00
YGL232W	4.51E+01	1.32E+01
YDR338C	9.28E+00	4.55E-01
YDL008W	1.50E+01	1.08E+00
YHR059W	2.71E+01	4.37E+00
YHL037C	6.33E-01	2.91E-01
YFR011C	9.50E+01	9.24E+00
YLR065C	5.88E+01	4.69E+00
YIL132C	1.05E+01	5.80E-01
YOR313C	2.42E+01	2.67E+00
YLL024C	4.37E+02	1.99E+02
YPR193C	1.88E+00	4.37E-01
YMR129W	4.99E+01	6.13E+00
YLR122C	1.97E+00	1.73E+00
YDL086W	1.90E+01	7.70E+00
YGL079W	1.13E+01	1.30E+00
YPR166C	9.79E+01	1.49E+01
YLR274W	4.23E+01	1.13E+00
YGL062W	6.13E+01	1.42E+01
YLR245C	2.89E+01	5.84E+00
YCR108C	2.14E-01	3.02E-01
YEL008C-A	4.41E-01	6.24E-01
YLR466C-B	1.75E-01	2.48E-01
YMR326C	6.64E-02	9.39E-02
YPR158C-D	1.56E-02	2.21E-02
YOR315W	1.41E+02	3.76E+01
YLR291C	4.40E+01	1.07E-01
YIL158W	3.83E+01	8.37E+00
YEL011W	1.41E+01	8.40E-01
YML131W	2.42E+01	3.60E+00
YGR027C	1.61E+03	4.64E+02
YCL034W	3.30E+01	1.01E+01
YDL180W	2.28E+01	2.00E+00
YDR210C-D	1.70E-02	2.41E-02
YDR250C	6.15E-01	1.81E-01
YKL035W	1.09E+02	3.10E+01
YFL051C	1.20E+00	1.13E-02
YCR075C	3.18E+01	4.73E+00
YOL068C	6.60E+01	3.37E+00
YLR390W-A	1.04E+02	1.74E+01
YOR032W-A	1.77E+00	1.25E+00
YCR047C	4.46E+01	1.33E+01
YJL197C-A	5.29E-01	7.46E-02
YIL040W	5.09E+01	2.42E+00
YKR075W-A	2.36E+00	7.51E-01
YBR223W-A	7.31E-01	5.50E-01
YER030W	3.43E+00	1.56E+00
YMR163C	1.28E+01	1.31E+00
YDR367W	1.14E+02	3.95E+00
YPR187W	1.23E+02	2.99E+00
YNR028W	4.14E+01	3.61E+00
YGR288W	6.96E+00	7.19E-01
YMR236W	3.89E+01	1.11E+00
YGL119W	3.64E+01	1.61E-01
YER001W	6.94E+01	1.52E+01
YOL052C	3.29E+01	6.13E+00
YDL072C	8.96E+01	8.11E+00
YDR396W	4.24E+00	1.07E+00
YER067C-A	9.38E-01	4.32E-01
YDR340W	4.92E-01	6.95E-02
YLR170C	3.08E+01	7.75E+00
YEL074W	1.87E-01	7.77E-02
YKR055W	4.02E+01	9.02E+00
YBL029W	1.67E+01	2.45E+00
YOR064C	1.26E+01	2.06E+00
YPL021W	3.44E-01	7.49E-02
YNR001C	1.66E+02	6.64E+01
YER138W-A	8.53E-01	1.21E+00
YFL061W	3.30E-02	4.67E-02
YHR073C-B	8.29E-01	1.17E+00
YMR005W	3.59E+01	6.03E+00
YMR222C	2.99E+01	8.88E-02
YDL015C	1.51E+02	6.94E+00
YDR399W	4.50E+02	1.13E+02
YER179W	1.59E+00	3.39E-01
YBR101C	9.74E+01	4.71E+01
YMR259C	1.89E+01	3.86E+00
YHR144C	1.38E+01	7.27E-01
YLL035W	2.55E+01	1.16E+00
YPL245W	2.98E+01	8.38E+00
YOL019W-A	7.07E-01	2.42E-01
YOR335W-A	1.34E+00	4.56E-01
YLR299C-A	1.64E+00	1.08E+00
YDR094W	8.63E+00	6.97E-01
YLR385C	1.70E+01	3.78E+00
YBL054W	3.36E+01	7.08E+00
YLR225C	5.78E+01	1.42E+01
YCL046W	3.28E-01	7.31E-02
YHR083W	4.15E+01	1.04E+01
YMR276W	1.14E+02	2.91E+01
YOR202W	4.07E+01	1.34E+01
YOR323C	2.00E+01	7.44E+00
YHR008C	6.04E+01	1.18E+01
YDR106W	2.55E+00	8.31E-01
YER006W	7.60E+01	1.96E+01
YPL099C	1.64E+01	8.18E+00
YGR081C	9.17E+01	5.91E+00
YAR010C	0.00E+00	0.00E+00
YAR060C	0.00E+00	0.00E+00
YAR061W	0.00E+00	0.00E+00
YAR062W	0.00E+00	0.00E+00
YAR066W	0.00E+00	0.00E+00
YAR069C	0.00E+00	0.00E+00
YBL107W-A	0.00E+00	0.00E+00
YBL111C	0.00E+00	0.00E+00
YBL112C	0.00E+00	0.00E+00
YBL113W-A	0.00E+00	0.00E+00
YBR302C	0.00E+00	0.00E+00
YCL020W	0.00E+00	0.00E+00
YCL066W	0.00E+00	0.00E+00
YCL067C	0.00E+00	0.00E+00
YCL068C	0.00E+00	0.00E+00
YCR039C	0.00E+00	0.00E+00
YCR040W	0.00E+00	0.00E+00
YCR096C	0.00E+00	0.00E+00
YDL245C	0.00E+00	0.00E+00
YDL246C	0.00E+00	0.00E+00
YDL247W-A	0.00E+00	0.00E+00
YDR039C	0.00E+00	0.00E+00
YDR098C-A	0.00E+00	0.00E+00
YDR261C-C	0.00E+00	0.00E+00
YDR316W-A	0.00E+00	0.00E+00
YDR316W-B	0.00E+00	0.00E+00
YDR365W-A	0.00E+00	0.00E+00
YDR545C-A	0.00E+00	0.00E+00
YDR545W	0.00E+00	0.00E+00
YEL075C	0.00E+00	0.00E+00
YEL075W-A	0.00E+00	0.00E+00
YEL076C	0.00E+00	0.00E+00
YEL076C-A	0.00E+00	0.00E+00
YER137C-A	0.00E+00	0.00E+00
YER138C	0.00E+00	0.00E+00
YER159C-A	0.00E+00	0.00E+00
YER160C	0.00E+00	0.00E+00
YER189W	0.00E+00	0.00E+00
YER190C-A	0.00E+00	0.00E+00
YER190C-B	0.00E+00	0.00E+00
YFL002W-A	0.00E+00	0.00E+00
YFL002W-B	0.00E+00	0.00E+00
YFL064C	0.00E+00	0.00E+00
YFL068W	0.00E+00	0.00E+00
YGR027W-A	0.00E+00	0.00E+00
YGR027W-B	0.00E+00	0.00E+00
YGR035W-A	0.00E+00	0.00E+00
YGR109W-A	0.00E+00	0.00E+00
YGR161C-C	0.00E+00	0.00E+00
YGR161W-A	0.00E+00	0.00E+00
YGR161W-B	0.00E+00	0.00E+00
YGR291C	0.00E+00	0.00E+00
YGR296C-A	0.00E+00	0.00E+00
YGR296C-B	0.00E+00	0.00E+00
YGR296W	0.00E+00	0.00E+00
YHL049C	0.00E+00	0.00E+00
YHR052W-A	0.00E+00	0.00E+00
YHR053C	0.00E+00	0.00E+00
YHR054W-A	0.00E+00	0.00E+00
YHR055C	0.00E+00	0.00E+00
YHR212C	0.00E+00	0.00E+00
YHR212W-A	0.00E+00	0.00E+00
YHR213W	0.00E+00	0.00E+00
YHR213W-A	0.00E+00	0.00E+00
YHR213W-B	0.00E+00	0.00E+00
YHR214C-D	0.00E+00	0.00E+00
YHR218W	0.00E+00	0.00E+00
YHR218W-A	0.00E+00	0.00E+00
YHR219C-A	0.00E+00	0.00E+00
YHR219W	0.00E+00	0.00E+00
YIL171W-A	0.00E+00	0.00E+00
YIL172C	0.00E+00	0.00E+00
YIL174W	0.00E+00	0.00E+00
YIL175W	0.00E+00	0.00E+00
YIL176C	0.00E+00	0.00E+00
YIL177C	0.00E+00	0.00E+00
YIL177W-A	0.00E+00	0.00E+00
YJL220W	0.00E+00	0.00E+00
YJL221C	0.00E+00	0.00E+00
YJL222W-A	0.00E+00	0.00E+00
YJL222W-B	0.00E+00	0.00E+00
YJL223C	0.00E+00	0.00E+00
YJL225C	0.00E+00	0.00E+00
YJL225W-A	0.00E+00	0.00E+00
YJR026W	0.00E+00	0.00E+00
YJR028W	0.00E+00	0.00E+00
YJR029W	0.00E+00	0.00E+00
YJR158W	0.00E+00	0.00E+00
YJR159W	0.00E+00	0.00E+00
YKL224C	0.00E+00	0.00E+00
YLL064C	0.00E+00	0.00E+00
YLL066C	0.00E+00	0.00E+00
YLL066W-A	0.00E+00	0.00E+00
YLL067W-A	0.00E+00	0.00E+00
YLR035C-A	0.00E+00	0.00E+00
YLR154C-G	0.00E+00	0.00E+00
YLR154C-H	0.00E+00	0.00E+00
YLR154W-A	0.00E+00	0.00E+00
YLR154W-B	0.00E+00	0.00E+00
YLR154W-C	0.00E+00	0.00E+00
YLR154W-E	0.00E+00	0.00E+00
YLR154W-F	0.00E+00	0.00E+00
YLR155C	0.00E+00	0.00E+00
YLR156C-A	0.00E+00	0.00E+00
YLR156W	0.00E+00	0.00E+00
YLR157C	0.00E+00	0.00E+00
YLR157C-A	0.00E+00	0.00E+00
YLR157C-C	0.00E+00	0.00E+00
YLR157W-D	0.00E+00	0.00E+00
YLR157W-E	0.00E+00	0.00E+00
YLR158C	0.00E+00	0.00E+00
YLR159C-A	0.00E+00	0.00E+00
YLR159W	0.00E+00	0.00E+00
YLR160C	0.00E+00	0.00E+00
YLR161W	0.00E+00	0.00E+00
YLR162W	0.00E+00	0.00E+00
YLR227W-A	0.00E+00	0.00E+00
YLR410W-A	0.00E+00	0.00E+00
YLR463C	0.00E+00	0.00E+00
YLR464W	0.00E+00	0.00E+00
YLR465C	0.00E+00	0.00E+00
YLR466C-A	0.00E+00	0.00E+00
YLR466W	0.00E+00	0.00E+00
YLR467C-A	0.00E+00	0.00E+00
YLR467W	0.00E+00	0.00E+00
YML039W	0.00E+00	0.00E+00
YML040W	0.00E+00	0.00E+00
YML132W	0.00E+00	0.00E+00
YML133W-A	0.00E+00	0.00E+00
YML133W-B	0.00E+00	0.00E+00
YMR046W-A	0.00E+00	0.00E+00
YMR050C	0.00E+00	0.00E+00
YMR051C	0.00E+00	0.00E+00
YMR322C	0.00E+00	0.00E+00
YNL033W	0.00E+00	0.00E+00
YNL339C	0.00E+00	0.00E+00
YNL339W-A	0.00E+00	0.00E+00
YNL339W-B	0.00E+00	0.00E+00
YNR075C-A	0.00E+00	0.00E+00
YNR076W	0.00E+00	0.00E+00
YOL155W-A	0.00E+00	0.00E+00
YOR142W-A	0.00E+00	0.00E+00
YOR142W-B	0.00E+00	0.00E+00
YOR393W	0.00E+00	0.00E+00
YOR394C-A	0.00E+00	0.00E+00
YOR394W	0.00E+00	0.00E+00
YOR396C-A	0.00E+00	0.00E+00
YOR396W	0.00E+00	0.00E+00
YPL257W-A	0.00E+00	0.00E+00
YPL257W-B	0.00E+00	0.00E+00
YPL281C	0.00E+00	0.00E+00
YPL282C	0.00E+00	0.00E+00
YPL283C	0.00E+00	0.00E+00
YPL283W-A	0.00E+00	0.00E+00
YPL283W-B	0.00E+00	0.00E+00
YPR137C-A	0.00E+00	0.00E+00
YPR137C-B	0.00E+00	0.00E+00
YPR158W-A	0.00E+00	0.00E+00
YPR203W	0.00E+00	0.00E+00
YPR204C-A	0.00E+00	0.00E+00
