# Supplementary material for: Improving metabolic flux predictions using absolute gene expression data
Source: BMC Syst Biol. 2012 Jun 19;6:73. doi: 10.1186/1752-0509-6-73 (PMC3477026; doi:10.1186/1752-0509-6-73)
Supplement: Additional file 4 — Gene data 85%.Gene expression data, generated by RNA-Seq, on cellular culture grown at 85% maximum biomass level, in units of RPKM. [file 1752-0509-6-73-S4.txt]

gene	mean	std
YGL188C-A	2.26E-31	3.19E-31
YGR038C-B	3.16E-14	4.47E-14
YML045W	0.00E+00	0.00E+00
YFR006W	8.24E+01	2.78E-02
YDL215C	3.34E+01	1.15E-01
YOR124C	3.07E+01	8.52E-02
YIL082W	5.49E-02	2.24E-03
YEL032C-A	5.38E-01	2.79E-02
YFL058W	4.26E-02	2.21E-03
YLL065W	1.24E-01	6.43E-03
YNL067W-A	8.89E-01	4.61E-02
YER117W	5.42E+02	9.53E-01
YAR035C-A	0.00E+00	0.00E+00
YML045W-A	0.00E+00	0.00E+00
YOL165C	0.00E+00	0.00E+00
YDR004W	1.73E+01	1.87E-01
YBL011W	4.43E+01	2.21E-01
YGR037C	1.66E+02	7.90E+00
YGL196W	2.41E+01	4.02E-01
YOR031W	1.75E+01	4.12E-01
YDR318W	1.29E+01	2.37E-02
YFL003C	1.59E+00	2.42E-02
YDR182W-A	1.01E+01	6.76E-01
YOL089C	1.12E+01	2.50E-01
YDR238C	1.16E+02	9.02E-01
YGL006W	8.51E+00	3.27E-01
YGR053C	3.04E+00	4.92E-02
YMR204C	9.30E+00	9.23E-02
YBR126C	5.10E+01	1.38E+00
YOR186C-A	3.40E+00	5.56E-01
YCR088W	9.64E+01	1.05E+00
YLR344W	3.61E+02	1.17E+01
YBR131C-A	2.17E+00	2.29E-01
YKL068W-A	2.27E+02	5.86E-01
YKR089C	2.28E+01	6.41E-01
YPL028W	1.07E+02	1.01E+00
YGR240C-A	1.73E+00	2.17E-01
YJL195C	4.64E-01	1.98E-02
YBL001C	1.74E+02	4.06E+00
YPL267W	2.63E+00	1.36E-01
YNL103W-A	1.68E+00	2.54E-01
YIL100W	7.38E-01	3.82E-02
YML099W-A	5.28E-01	2.74E-02
YGR181W	3.45E+01	4.21E+00
YFR045W	9.31E+00	3.50E-01
YDL211C	1.19E+01	2.63E-01
YPR144C	5.94E+01	4.85E-01
YOR018W	8.03E+00	3.30E-01
YER003C	2.23E+02	1.35E+01
YER154W	1.79E+01	7.24E-01
YPL037C	4.07E+02	1.83E+01
YFR017C	1.59E+00	7.46E-02
YGL212W	2.64E+00	4.93E-01
YHR104W	4.59E+01	3.35E+00
YDL136W	1.23E+02	4.78E+00
YBL036C	5.67E+01	1.15E+00
YCL009C	9.97E+00	2.17E+00
YMR173W	5.10E+01	1.68E+00
YNR051C	8.47E+01	1.87E+00
YCR002C	5.88E+01	1.33E+00
YGR059W	1.34E+00	3.04E-02
YDR368W	6.41E+01	2.08E+00
YHR078W	1.61E+01	5.01E-01
YDL040C	4.16E+01	1.36E+00
YKR011C	1.53E+01	1.21E+00
YML070W	7.53E+01	5.83E+00
YER023C-A	6.13E-01	3.18E-02
YMR296C	3.57E+01	2.24E-01
YLR080W	5.23E+00	4.66E-01
YGL207W	1.07E+02	1.21E+00
YIR024C	3.21E+00	2.61E-01
YMR085W	4.33E+00	2.72E-01
YKL030W	3.22E-01	3.41E-02
YOR378W	7.30E-01	1.88E-03
YBR021W	1.99E+01	2.90E-01
YPL125W	4.02E+01	4.09E-01
YGL030W	3.74E+03	2.33E+02
YML082W	2.62E+01	6.45E-01
YMR304W	2.44E+01	1.18E+00
YPR004C	1.64E+02	3.37E+00
YDL193W	1.89E+01	1.61E+00
YML042W	2.07E+00	1.53E-01
YPL122C	2.64E+01	2.13E-01
YCR041W	1.04E+00	3.16E-01
YKL096C-B	5.81E-01	3.01E-02
YBR041W	4.67E+01	1.78E+00
YKR046C	4.03E+01	1.20E+00
YDL021W	1.24E+01	6.72E-01
YLR382C	1.98E+01	2.00E-01
YAR007C	3.58E+01	2.85E+00
YMR040W	4.92E+00	5.73E-01
YJR080C	3.14E+01	1.14E+00
YGR031C-A	5.28E-01	9.76E-02
YDL162C	6.10E-01	3.16E-02
YGR090W	9.99E+01	1.62E+00
YEL032W	4.19E+01	3.14E+00
YBR153W	2.16E+01	5.55E-01
YDR273W	3.50E+00	7.42E-01
YLR120W-A	5.52E+00	9.20E-01
YHR070W	3.88E+01	1.35E+00
YDL132W	4.80E+01	3.52E+00
YGR066C	1.31E+00	3.30E-02
YER065C	1.44E+01	2.00E+00
YLR364W	8.60E+01	7.60E-01
YMR309C	2.14E+02	1.98E-01
YCR073W-A	9.68E+00	1.77E-01
YER158W-A	1.90E+00	3.28E-01
YHR105W	6.11E+00	4.60E-01
YER048C	5.92E+01	2.10E+00
YDR413C	7.17E-01	1.62E-02
YEL018C-A	1.63E+00	2.00E-01
YER060W-A	8.60E-01	2.53E-02
YMR033W	6.40E+01	1.94E+00
YLR204W	5.21E+01	4.25E+00
YDL210W	1.82E+00	2.20E-01
YBR114W	1.75E+01	2.63E+00
YBR092C	1.69E+01	5.50E-01
YPR132W	1.67E+03	1.07E+01
YDR290W	3.96E-01	2.05E-02
YER096W	3.91E+00	4.02E-01
YNL049C	4.74E+01	2.43E+00
YNL200C	1.46E+01	1.88E+00
YIR017W-A	5.43E-01	2.31E-02
YBR196C-A	1.13E+01	1.47E+00
YJL143W	3.65E+01	1.06E-01
YBR131W	1.34E+01	3.16E-01
YEL009C-A	1.65E+00	1.03E-02
YJL197W	3.38E+01	1.31E+00
YMR194W	5.71E+02	2.53E+01
YEL053C	2.54E+01	1.70E-01
YDL026W	1.60E+00	1.55E-02
YNL141W	2.13E+02	5.28E+00
YPR120C	9.00E+00	1.06E+00
YLR053C	2.79E+00	2.32E-01
YLR267W	1.71E+00	2.17E-01
YEL012W	1.46E+01	2.44E+00
YDR189W	5.49E+01	3.43E+00
YOR349W	5.06E+00	4.34E-01
YBR292C	3.99E+00	5.37E-01
YDL016C	5.67E+01	1.42E+00
YKL066W	9.37E+01	2.63E+00
YMR097C	1.48E+01	1.16E+00
YER130C	4.54E+01	7.02E+00
YDR170W-A	2.95E-01	3.12E-02
YGL179C	8.02E+00	1.55E+00
YOL103W-A	8.51E-01	1.42E-01
YDR455C	9.13E-01	5.22E-02
YLR380W	1.56E+01	1.02E+00
YPL005W	8.92E+00	1.61E+00
YER019W	2.98E+01	1.06E-01
YGL137W	2.06E+02	7.71E+00
YFR014C	2.49E+01	1.94E+00
YDL061C	4.90E+02	1.09E+01
YLR307C-A	3.16E+00	1.33E+00
YDL018C	1.82E+01	1.55E+00
YHR045W	1.86E+01	1.44E-01
YIL102C	7.80E-01	6.01E-02
YDR430C	3.20E+01	2.78E+00
YGL096W	9.19E+00	4.39E-01
YDR517W	5.57E+01	4.92E+00
YLR103C	1.64E+01	2.39E+00
YPL136W	1.00E+00	3.15E-02
YBR024W	1.11E+01	2.38E-01
YDR036C	6.38E+01	2.18E-01
YPL158C	8.24E+00	1.84E-01
YKL098W	1.70E+01	9.44E-02
YLR007W	1.49E+01	1.05E+00
YLL015W	2.37E+01	1.43E+00
YLR389C	4.66E+01	5.18E-01
YNR075W	8.59E+00	1.87E+00
YMR307W	6.78E+02	2.25E+01
YER084W	4.46E-01	1.36E-01
YJR038C	7.82E-01	1.25E-01
YDL141W	1.81E+01	1.38E-01
YNL130C-A	1.48E+00	7.67E-02
YHR137W	7.32E+00	2.31E+00
YKL086W	2.23E-01	1.49E-01
YIL015W	1.77E+00	2.14E-01
YKL180W	6.59E+02	1.15E+01
YNL297C	3.38E+01	9.77E-01
YGR189C	1.06E+02	7.41E+00
YMR182W-A	2.44E+01	2.27E+00
YHL014C	1.01E+01	7.27E-01
YLL001W	4.65E+01	2.17E+00
YER139C	1.40E+01	4.54E-01
YNL010W	1.50E+02	3.68E+00
YDR453C	1.63E+01	1.70E+00
YGR156W	6.02E+00	1.32E+00
YJL106W	2.97E+00	6.46E-01
YMR089C	4.66E+01	4.07E+00
YHR206W	4.88E+01	1.53E+00
YJL007C	1.44E+00	2.18E-01
YMR107W	4.42E+00	7.43E-01
YDL240C-A	1.58E+00	8.18E-02
YML077W	6.24E+01	4.19E+00
YNL292W	1.51E+01	1.95E+00
YLR241W	3.02E+01	3.99E+00
YPL251W	5.00E-01	7.55E-02
YGL142C	2.08E+01	6.15E-01
YBR231C	8.18E+00	7.22E-01
YDL082W	7.88E+02	7.39E+01
YLR113W	4.68E+01	2.43E+00
YFR002W	4.54E+01	2.68E-01
YLR167W	4.71E+03	2.34E+02
YIR003W	1.14E+01	1.77E+00
YCR017C	4.60E+01	1.43E+00
YOR374W	8.53E+01	9.22E+00
YNL312W	5.48E+01	6.99E+00
YKR065C	3.87E+01	2.47E+00
YOR148C	5.29E+00	1.10E+00
YNR052C	4.05E+01	1.91E+00
YPL260W	4.83E+01	7.37E-01
YBR067C	8.41E+01	9.02E+00
YML073C	4.99E+02	3.62E+01
YOR096W	1.88E+03	1.18E+02
YDL217C	4.22E+01	1.89E+00
YIL011W	2.97E-01	5.33E-02
YBR291C	2.58E+02	4.07E+00
YHR180C-B	4.15E-01	2.15E-02
YNL174W	7.99E-01	9.51E-02
YGR029W	3.93E+01	7.05E+00
YKL206C	3.08E+01	1.10E+00
YGL229C	5.20E+00	1.94E-02
YEL070W	2.47E-01	7.39E-02
YDL164C	2.26E+01	8.74E-01
YGL008C	2.62E+03	2.22E+01
YJR094W-A	5.92E+02	3.34E+01
YFL055W	7.84E+00	5.53E-01
YDR541C	2.15E+01	1.33E-01
YCL024W	6.05E+00	6.29E-01
YNL002C	1.31E+02	2.42E-01
YFL029C	1.81E+01	1.99E+00
YOR237W	2.95E+00	2.24E-01
YIL099W	8.87E-01	1.76E-01
YGL173C	1.47E+02	1.17E+01
YBR286W	4.84E+02	2.81E+01
YLR040C	2.57E+00	3.22E-01
YOR386W	1.06E+01	2.56E+00
YLR076C	4.65E-01	9.68E-02
YLR439W	3.91E+00	4.06E-01
YBL100W-C	1.26E+00	1.91E-01
YDR442W	2.22E-01	1.15E-02
YPR140W	2.38E+01	2.85E+00
YLR183C	2.94E+01	2.61E+00
YJR044C	6.64E+01	6.06E+00
YMR194C-B	4.31E+01	1.85E+01
YBR003W	3.89E+01	2.28E+00
YPR175W	2.40E+01	1.65E+00
YOR086C	8.08E+01	1.06E+01
YOR090C	2.90E+01	3.74E+00
YGR012W	1.59E+01	1.29E+00
YGL128C	2.10E+00	3.98E-01
YML066C	8.79E-01	9.29E-02
YGR101W	1.64E+01	2.21E+00
YAL016W	1.38E+02	9.39E+00
YEL059C-A	2.98E+01	4.96E+00
YGR203W	1.32E+01	6.91E-01
YKL194C	1.09E+01	2.25E+00
YGR097W	1.30E+01	1.55E+00
YJL136W-A	0.00E+00	0.00E+00
YNL100W	5.52E+01	2.42E-02
YBR080C	8.29E+01	6.74E+00
YGR150C	3.46E+01	2.14E+00
YBL022C	3.27E+01	1.39E+00
YKL181W	1.17E+02	5.50E+00
YDL206W	9.72E+00	6.92E-01
YMR048W	1.01E+01	2.65E+00
YKL015W	3.22E+01	2.14E+00
YBR250W	2.92E+00	1.71E-01
YLL021W	3.50E+01	3.68E+00
YKR093W	4.11E+01	1.09E+01
YGL004C	1.75E+01	9.81E-01
YOR212W	1.38E+01	1.08E-01
YJR034W	3.14E+01	2.61E+00
YOR014W	4.03E+01	2.76E+00
YLR346C	3.08E+00	8.63E-01
YHR116W	7.15E+00	1.69E-01
YCR038W-A	5.12E-01	2.18E-01
YDR365W-B	1.23E-02	5.20E-03
YEL077W-A	1.34E-01	5.67E-02
YDR198C	1.53E+01	1.24E+00
YLR239C	1.61E+01	1.71E+00
YIL029C	6.94E+00	1.44E-03
YJL188C	9.86E-01	5.11E-02
YOR146W	3.53E-01	8.22E-02
YHR027C	1.04E+02	7.14E+00
YIL115C	4.42E+01	4.61E-01
YOR190W	3.72E+00	1.14E+00
YBR048W	4.44E+02	7.12E+01
YPL249C-A	9.32E+02	3.77E+01
YGR261C	4.81E+01	4.90E+00
YPL259C	1.73E+01	1.00E+00
YEL069C	3.73E-01	3.75E-02
YIL014C-A	2.51E+01	2.60E-01
YJR059W	2.87E+01	5.47E+00
YHR137C-A	6.02E-01	3.12E-02
YLR398C	3.15E+01	2.82E+00
YBL059C-A	4.19E+01	4.07E+00
YPL186C	5.87E+00	1.11E+00
YKL177W	2.77E+00	4.16E-01
YPR185W	2.08E+01	1.84E+00
YMR245W	9.76E-01	1.47E-01
YOR003W	3.07E+00	2.05E-01
YLL025W	3.11E+00	6.59E-01
YHL024W	1.07E+00	2.60E-01
YLL002W	1.63E+01	1.78E+00
YPR029C	3.32E+01	4.99E+00
YGR142W	8.85E+00	1.29E+00
YDR425W	5.08E+00	2.12E-01
YOR033C	2.50E+01	1.88E+00
YDR117C	1.99E+01	1.59E+00
YOL145C	4.98E+01	3.46E+00
YHR165W-A	2.07E-01	8.78E-02
YDR098C-B	3.98E-03	5.63E-03
YPL052W	5.57E+01	1.59E+00
YGL167C	8.89E+01	5.63E+00
YGR225W	1.34E+00	6.96E-02
YDL128W	9.00E+01	6.75E+00
YNL074C	2.33E+01	1.37E+00
YOR267C	1.96E+01	1.71E+00
YDL083C	9.32E+02	1.16E+00
YBR086C	6.74E+01	2.54E+00
YBR056W	4.15E+01	5.04E+00
YBR191W-A	4.28E+02	6.85E+01
YPL054W	1.72E+00	3.86E-01
YFL020C	2.08E+00	5.24E-01
YHR014W	8.93E-01	2.39E-02
YGR292W	2.57E-02	3.64E-02
YPR159W	1.22E+02	9.81E+00
YBR221C	2.86E+02	9.85E+00
YKL104C	1.06E+02	1.77E+01
YLR031W	7.36E-01	1.67E-02
YBL032W	4.18E+01	4.93E+00
YLR408C	6.78E+00	1.01E-01
YFR052W	8.13E+01	2.13E+00
YLL017W	1.83E+00	6.86E-01
YLR121C	1.03E+01	2.27E+00
YBL008W	2.03E+01	1.68E+00
YOR314W	5.28E-01	2.74E-02
YMR267W	3.78E+01	7.07E+00
YDR055W	4.30E+01	2.32E+00
YEL013W	1.49E+02	7.42E+00
YJL046W	1.09E+01	1.16E+00
YER110C	2.50E+02	4.01E+00
YLR342W	4.48E+02	2.34E+01
YCR102W-A	2.31E+00	2.75E-01
YKL213C	5.67E+01	4.28E+00
YOR142W	1.40E+02	1.66E+01
YIR021W	1.41E+01	2.06E+00
YHR043C	1.81E+01	5.55E+00
YGL205W	1.89E+00	5.91E-01
YOR022C	8.51E+00	1.73E+00
YBR223C	6.56E+00	2.84E-01
YDR301W	2.56E+01	2.76E+00
YGL226W	3.73E+00	1.76E+00
YGL033W	1.06E+00	1.33E-01
YNR059W	9.24E+00	1.40E+00
YDL237W	4.80E+01	1.70E+00
YIL069C	2.24E+02	4.82E+00
YJL136C	1.95E+02	2.44E+01
YDL105W	1.40E+01	2.15E+00
YLR038C	1.39E+02	1.07E+01
YER137W-A	8.49E-01	1.57E-01
YER123W	1.81E+01	1.37E+00
YKL075C	1.27E+01	2.98E+00
YMR017W	4.36E-01	2.89E-02
YOR211C	1.68E+01	1.86E+00
YDR008C	6.80E-01	5.24E-02
YJR093C	2.03E+01	6.65E-01
YMR262W	1.07E+01	3.52E+00
YPR066W	1.08E+01	9.01E-01
YJL066C	1.80E+01	3.16E+00
YER188W	6.66E+00	1.75E+00
YIL086C	2.43E+01	9.61E-01
YCR054C	2.08E+01	1.93E+00
YOR254C	1.57E+02	2.04E+01
YAR050W	2.64E-01	1.30E-02
YNL193W	1.55E+01	2.14E-01
YDR125C	1.15E+01	5.96E-01
YOR351C	6.54E-01	2.78E-02
YLR395C	2.52E+02	1.36E+00
YHR063C	1.58E+02	5.90E-01
YKL135C	3.84E+01	6.52E-01
YDR193W	5.42E-01	1.26E-01
YOR262W	3.97E+01	4.50E+00
YMR117C	1.69E+00	2.00E-01
YMR137C	8.55E+00	1.31E+00
YNL059C	2.34E+01	3.02E+00
YLR231C	5.00E+01	2.03E+00
YDR216W	1.03E+01	1.06E-01
YNL306W	9.18E+01	5.42E+00
YLR315W	4.11E+00	1.25E+00
YKL146W	1.83E+01	8.47E-01
YFR007W	1.53E+01	2.18E+00
YGL001C	6.51E+01	5.31E-01
YKL067W	1.68E+02	3.77E+01
YIL036W	1.44E+01	3.05E+00
YNL195C	1.35E+00	2.82E-01
YMR060C	2.37E+01	3.95E+00
YKL054C	6.81E+01	1.88E-01
YDR168W	4.55E+01	3.02E+00
YOR257W	7.29E+00	1.77E+00
YML095C	1.43E+01	3.61E+00
YBR139W	3.47E+01	1.72E+00
YOR180C	6.49E+00	1.47E+00
YDR477W	4.69E+01	7.06E+00
YER051W	1.18E+01	5.30E-01
YBL061C	2.15E+01	8.19E-01
YNL286W	2.45E+01	3.92E+00
YDR247W	1.82E+01	8.54E-01
YNR010W	8.71E+00	4.51E-01
YKR009C	3.89E+00	4.29E-01
YCL045C	5.70E+01	3.57E+00
YGL227W	8.87E+00	1.54E+00
YFR005C	2.51E+01	6.76E+00
YER104W	6.84E+00	1.73E+00
YPR108W-A	2.12E+00	9.01E-01
YKL093W	5.57E+00	6.16E-01
YIL080W	3.56E-02	1.52E-02
YDR242W	1.41E+01	1.35E-01
YOL025W	1.26E+01	1.86E+00
YCR047W-A	1.09E-01	1.54E-01
YDL101C	1.42E+01	7.81E-01
YJL144W	6.52E+00	3.95E+00
YGL259W	9.59E-01	7.38E-02
YHL046W-A	8.58E-01	2.38E-01
YGL157W	5.30E+01	1.01E+01
YFR004W	8.31E+01	1.90E+01
YFL054C	3.56E+00	1.12E+00
YIL170W	1.63E-01	1.43E-02
YNL327W	9.81E+01	6.20E+00
YMR136W	6.84E+00	1.71E+00
YEL014C	6.48E-01	3.35E-01
YLL061W	3.58E+01	4.76E+00
YBR166C	2.68E+01	2.23E+00
YGR069W	2.19E+00	2.52E-01
YDR327W	7.99E-01	4.14E-02
YIL095W	1.12E+01	1.43E+00
YOR203W	1.93E+01	4.08E+00
YJR141W	2.04E+01	6.72E-01
YIR020W-A	4.51E-01	1.50E-01
YPL261C	6.37E-01	1.33E-01
YPL152W	9.01E+00	1.89E+00
YNL240C	1.93E+01	2.35E+00
YJR096W	1.55E+01	2.72E+00
YBL108C-A	0.00E+00	0.00E+00
YPL135C-A	0.00E+00	0.00E+00
YHR203C	4.70E+02	3.41E+01
YPL119C	6.62E+00	1.75E+00
YDR320W-B	4.29E+00	1.34E+00
YOR324C	1.58E+01	1.87E+00
YFR015C	7.05E+00	2.71E-01
YDR322C-A	1.35E+02	2.18E+01
YOL099C	7.38E+00	5.51E-02
YJL081C	5.43E+01	4.80E+00
YNL155W	1.58E+01	8.18E-01
YOR144C	1.86E+01	3.20E+00
YCR091W	4.21E+00	1.90E-01
YIL067C	2.75E+01	4.76E+00
YLR264W	1.54E+03	2.62E+02
YLR123C	3.68E+00	8.40E-01
YDR333C	4.31E+01	3.27E-01
YGR164W	3.40E+00	1.46E+00
YLR447C	2.98E+02	3.85E+00
YNL127W	1.83E+01	2.33E+00
YMR302C	4.74E+01	6.30E-02
YEL051W	2.25E+02	8.46E+00
YGR194C	8.86E+00	1.31E+00
YBR227C	2.74E+01	1.55E+00
YBR088C	8.42E+01	1.04E+01
YGL117W	1.23E+01	3.64E-01
YOR298W	4.95E+00	4.49E-01
YJL093C	1.38E+01	3.38E-01
YER107W-A	1.08E+00	3.27E-01
YNL334C	2.58E-01	7.86E-02
YMR145C	1.62E+02	1.05E+01
YHR049C-A	9.72E-01	1.47E-01
YBR233W	1.65E+01	7.59E+00
YDL129W	8.88E+00	1.79E+00
YDL172C	7.66E-01	1.53E-01
YOR043W	9.91E+01	4.13E+00
YGL181W	3.88E+01	5.68E+00
YHR072W	7.34E+01	4.00E-01
YER188C-A	6.99E-02	9.89E-02
YLR429W	7.88E+01	1.49E+01
YOL057W	3.67E+01	1.98E+00
YMR004W	2.44E+01	6.15E+00
YHL004W	2.78E+01	2.11E+00
YOR277C	6.26E+00	2.60E-02
YHL011C	1.60E+02	1.82E+01
YEL005C	5.99E+00	2.69E-01
YGL204C	2.11E+01	2.93E+00
YMR261C	4.68E+01	4.76E+00
YDR011W	5.69E+01	8.33E-01
YOR352W	1.26E+01	2.38E+00
YER062C	8.02E+01	1.01E+01
YFL011W	7.83E-01	5.93E-02
YOR317W	1.88E+02	2.55E+00
YDR506C	7.07E+00	1.56E+00
YMR028W	1.52E+01	1.51E+00
YPR108W	1.22E+02	4.77E+00
YBR299W	2.10E-01	6.61E-03
YGR019W	3.72E+01	7.00E-01
YPL113C	4.07E+00	1.37E+00
YEL007W	7.63E+00	9.49E-01
YMR256C	3.43E+02	4.56E+01
YBR006W	2.31E+01	1.54E+00
YHR048W	2.88E+00	5.67E-01
YHR211W	2.43E+00	1.07E-01
YDL045W-A	2.76E+01	5.27E+00
YDL231C	3.17E+01	1.23E+00
YBR061C	5.87E+01	2.40E+00
YLR400W	6.46E-01	1.63E-01
YGL076C	6.27E+02	2.74E+01
YHR098C	5.60E+01	7.33E+00
YDL199C	1.01E+01	1.46E+00
YOR259C	9.89E+01	1.13E+01
YER098W	8.95E+00	1.73E+00
YLR326W	3.93E+00	9.69E-01
YML057C-A	6.74E-01	1.93E-01
YBL071W-A	4.08E+01	1.00E+00
YHR016C	1.09E+01	2.94E+00
YDL202W	1.70E+01	1.50E+00
YPL075W	4.79E+01	6.24E+00
YMR100W	4.39E+01	4.52E+00
YER129W	2.55E+01	3.00E+00
YGR254W	1.34E+03	7.01E+02
YNR020C	1.90E+01	5.11E+00
YNL078W	9.77E+00	8.33E-01
YNL142W	1.37E+02	2.62E+01
YKL161C	7.23E+00	7.05E-01
YDR288W	4.87E+01	4.10E-01
YLR146W-A	2.83E+01	5.86E+00
YBR181C	1.90E+02	6.02E+00
YLL043W	2.56E+01	4.63E+00
YKR097W	1.83E+00	2.81E-01
YDR334W	2.84E+01	3.74E+00
YDR374C	8.91E-01	2.21E-01
YDR505C	3.27E+01	6.46E+00
YBR119W	1.96E+01	3.69E+00
YOR002W	5.57E+01	2.85E+00
YER009W	7.15E+02	7.70E+01
YOR110W	2.31E+01	1.60E+00
YLR169W	1.04E+00	3.28E-02
YHL032C	2.04E+01	2.91E+00
YPL123C	7.49E+00	8.59E-01
YPR177C	1.24E+00	4.78E-01
YNL295W	2.48E+01	4.62E+00
YGL217C	5.75E-01	1.20E-01
YPR097W	2.73E+01	3.83E+00
YLR109W	1.13E+03	1.71E+02
YMR232W	6.51E+00	4.58E-01
YBL008W-A	3.18E+00	4.78E-01
YEL060C	1.00E+02	2.14E+01
YLR363W-A	1.74E+02	2.43E+01
YJL142C	9.26E+00	7.67E-01
YJL090C	1.78E+01	1.54E+00
YJR148W	1.69E+01	7.13E-01
YBR132C	1.33E+01	4.82E-01
YER171W	3.08E+01	1.78E+00
YDR525W-A	8.81E+01	5.72E+00
YNL035C	2.64E+01	6.07E+00
YNR019W	3.44E+01	6.64E+00
YOL123W	1.12E+02	2.70E+01
YOR075W	9.86E+00	2.49E+00
YKL007W	6.75E+01	1.52E+00
YJR151W-A	3.00E+00	7.59E-01
YLL055W	9.51E+01	2.09E+01
YLR032W	9.15E+00	1.65E+00
YNL070W	1.88E+02	3.11E+01
YCR087W	1.73E+00	1.67E-01
YOR132W	2.61E+00	4.70E-01
YLR089C	3.66E+01	1.32E+00
YDR034C-A	1.84E+00	7.83E-02
YNL048W	2.41E+01	3.94E+00
YML090W	5.63E-01	2.92E-02
YHL019C	1.95E+01	2.83E+00
YDL126C	2.06E+02	2.83E+00
YOR008C-A	1.55E+00	8.02E-02
YOR074C	4.89E+01	1.21E+01
YOR072W-A	5.46E+00	1.49E+00
YHR123W	7.68E+01	6.51E+00
YDL220C	5.63E+00	8.68E-01
YKL036C	1.27E+00	1.69E-01
YNL044W	1.24E+02	4.01E+00
YJR023C	1.55E+00	3.21E-01
YDR397C	2.12E+01	1.38E+00
YGL141W	2.11E+01	2.14E+00
YLR322W	7.63E-01	1.37E-01
YKL141W	8.10E+01	1.25E+01
YNL234W	3.23E+01	2.43E+00
YOL098C	5.81E+01	2.08E+00
YPR055W	2.40E+01	1.81E+00
YDR487C	1.91E+02	1.09E+01
YOR137C	3.00E+01	1.33E+00
YNL069C	2.79E+03	1.80E+01
YFR050C	2.11E+02	3.13E+01
YOR268C	9.70E-01	4.12E-01
YBL013W	4.68E+00	1.21E+00
YJR011C	3.00E+01	7.72E-01
YKR016W	2.67E+01	4.45E+00
YCR061W	6.71E+00	2.54E-02
YPR069C	4.85E+02	8.38E+01
YDR350C	2.11E+01	2.83E+00
YMR268C	2.20E+00	5.74E-01
YNR045W	1.67E+01	2.18E+00
YNL024C	1.06E+01	9.21E-01
YLR401C	5.21E+01	3.72E+00
YDL226C	2.57E+01	2.35E+00
YDR259C	2.92E+00	5.78E-01
YMR098C	1.85E+01	1.31E+00
YOL047C	2.24E+00	4.03E-01
YOR354C	3.78E+01	2.71E+00
YKL065W-A	2.66E+00	5.53E-01
YDR102C	1.99E-01	1.03E-01
YPL115C	2.01E+01	1.25E+00
YBR192W	3.62E+01	4.80E+00
YGL060W	2.36E+01	2.48E+00
YPL132W	1.70E+01	2.31E+00
YBL019W	7.86E+00	7.22E-01
YLR056W	1.02E+02	1.36E+01
YIL012W	2.18E-01	1.45E-01
YIL027C	1.32E+02	6.21E+00
YJR001W	5.32E+01	1.56E+00
YGR193C	3.13E+01	5.41E+00
YOR153W	1.21E+02	5.21E+00
YML060W	1.82E+01	2.52E-01
YGR008C	1.79E+01	1.17E+00
YER045C	1.23E+01	3.04E+00
YGR174W-A	1.31E+01	4.62E+00
YLR461W	6.66E-01	2.89E-01
YLR061W	2.99E+03	4.40E+02
YBR176W	1.87E+01	3.88E+00
YPL104W	7.86E+00	2.62E-01
YGR287C	3.67E+00	8.68E-01
YGR127W	1.10E+01	1.57E-02
YPL243W	1.15E+02	7.24E+00
YDR050C	1.93E+03	3.08E+02
YLR449W	1.54E+01	1.34E+00
YOR256C	2.68E+01	4.64E+00
YJL125C	3.89E+01	4.69E-01
YDR074W	2.36E+01	2.12E-03
YHR063W-A	4.51E-01	6.81E-02
YLR118C	3.94E+01	4.29E+00
YOR304W	3.25E+01	2.87E+00
YHR159W	8.12E+00	2.09E+00
YPL249C	1.01E+01	2.16E+00
YBR007C	1.31E+01	1.01E+00
YDR414C	1.38E+01	6.35E-02
YEL017W	3.10E+01	2.31E+00
YHR108W	6.52E+01	2.54E+00
YMR209C	2.95E+01	2.61E+00
YER136W	9.95E+01	1.19E+01
YDL007C-A	9.19E-01	3.10E-01
YER046W-A	1.20E+00	4.35E-01
YJL074C	1.66E+01	2.84E+00
YIL115W-A	6.42E-01	4.94E-02
YGR121W-A	2.00E+00	4.66E-01
YJL009W	3.30E-01	7.69E-02
YBR037C	1.92E+00	2.38E-01
YGL145W	2.51E+01	3.39E-01
YFR019W	1.80E+01	1.93E-01
YBR072C-A	1.07E+00	3.24E-01
YOR155C	2.75E+01	5.65E+00
YOR172W	1.69E+01	2.10E+00
YDL063C	9.26E+01	5.70E+00
YDL001W	1.60E+01	2.38E+00
YER087W	8.34E+00	2.00E+00
YGL013C	2.87E+01	2.24E+00
YDR191W	1.01E+01	9.39E-01
YOR147W	3.66E+01	5.30E-01
YOR219C	1.75E+01	4.80E+00
YOR231C-A	1.29E+00	2.39E-01
YGR222W	2.05E+01	3.68E-01
YDR017C	3.10E+01	8.66E+00
YDR440W	2.41E+01	2.35E+00
YGR182C	9.50E+01	5.59E+00
YBL083C	8.94E+00	1.56E+00
YBR204C	1.76E+01	4.48E+00
YKL080W	3.79E+02	3.00E+01
YNL187W	1.18E+01	8.68E-01
YAL011W	2.71E+00	1.27E+00
YPL172C	1.91E+01	4.86E+00
YGL075C	1.38E+01	1.53E+00
YDL161W	2.64E+01	1.62E+00
YNR068C	4.85E+00	4.62E-01
YGL144C	1.41E+01	2.97E+00
YBL064C	3.53E+01	6.19E+00
YPR130C	1.98E+00	3.29E-01
YCR025C	8.01E+00	9.39E-01
Q0055	3.15E+03	2.90E+02
YHR122W	6.48E+01	2.92E+00
YMR076C	1.91E+01	2.70E+00
YLL048C	6.40E+01	2.23E+00
YBR251W	6.61E+01	4.12E+00
YOR224C	2.46E+02	9.70E+00
YGL135W	2.49E+02	3.08E+01
YIL141W	3.13E+00	5.97E-02
YPL182C	6.80E-01	3.53E-02
YML087C	9.40E+00	7.24E-01
YLR421C	8.92E+01	1.22E+01
YPL036W	6.06E+00	1.87E+00
YDL075W	4.07E+02	3.37E+01
YDL055C	1.52E+03	8.37E+01
YGR004W	2.40E+01	3.68E+00
YHR198C	1.62E+01	2.30E+00
YJL036W	1.68E+01	4.64E+00
YHL031C	1.31E+01	4.25E+00
YHR143W	1.30E+02	2.39E+00
YBR214W	2.93E+00	3.14E-01
YGL154C	9.45E+00	3.08E+00
YCL055W	1.47E+01	3.96E+00
YDR057W	1.18E+01	3.07E+00
YGL070C	6.03E+01	9.46E+00
YOL003C	1.79E+01	1.74E+00
YHR021C	3.20E+03	5.32E+02
YMR290C	2.07E+02	1.49E+01
YDR188W	1.09E+02	8.81E+00
YNL280C	7.72E+01	9.52E+00
YDR009W	2.12E+00	3.46E-01
YJL165C	2.90E+01	1.16E+00
YNL242W	1.28E+01	2.46E+00
YAR035W	7.95E-01	1.75E-01
YDR261C	2.13E+01	6.57E+00
YOR149C	2.08E+01	1.65E+00
YGR274C	2.45E+01	3.93E+00
YNL321W	1.23E+01	5.11E-01
YKL138C	5.92E+01	1.74E+01
YJR099W	1.06E+01	1.03E+00
YLR433C	1.88E+01	1.58E+00
YBR095C	3.26E+01	7.06E+00
YJL150W	1.68E+00	8.49E-01
YHR076W	5.85E+01	3.25E+00
YNL243W	5.28E+01	6.82E-01
YJL155C	1.78E+01	5.13E+00
YGR295C	2.79E+01	1.08E+01
YDL238C	7.81E+00	1.68E+00
YAL037C-B	7.39E-01	1.33E-01
YJL103C	4.79E+00	8.61E-01
YPR048W	3.54E+01	9.42E+00
YLR234W	4.54E+00	6.10E-01
YBR091C	5.73E+01	4.11E+00
YDR115W	2.80E+01	2.12E+00
YFL036W	3.86E+01	3.53E+00
YKL033W-A	8.13E+01	5.80E-01
YPR032W	2.06E+01	1.04E+00
YDR335W	5.62E+01	3.45E+00
YGR273C	1.21E+00	4.73E-01
YOR042W	3.08E+01	3.51E+00
YGR244C	6.52E+01	1.88E+01
YDL114W-A	1.74E+00	8.99E-01
YKL193C	4.24E+01	7.79E+00
YOR012W	6.00E+00	1.47E+00
YLR174W	6.30E+00	1.91E+00
YIR035C	2.73E+01	6.91E-01
YBR118W	2.91E+02	3.51E+01
YJL172W	1.13E+02	1.28E+01
YJR057W	2.90E+01	3.96E+00
YNL131W	2.62E+02	4.49E+01
YGR126W	6.20E+00	4.77E-01
YIL155C	2.56E+01	8.09E+00
YDL168W	5.02E+01	7.18E+00
YBL092W	1.56E+03	7.57E+01
YOR389W	5.23E-01	4.35E-02
YJL016W	2.53E+01	3.85E+00
YBR200W-A	1.17E+00	4.98E-01
YNL092W	2.73E+00	6.53E-01
YMR056C	9.21E+00	3.45E+00
YBL077W	7.99E-01	2.43E-01
YLR120C	4.59E+01	1.75E+01
YLR386W	2.26E+01	4.41E+00
YLR299W	2.43E+01	4.13E+00
YEL006W	2.53E+01	2.53E+00
YNL109W	1.84E+00	2.08E-01
YDR042C	5.87E+00	2.50E+00
YNR057C	4.51E+00	6.14E-02
YDR111C	3.43E+01	2.79E+00
YPL025C	2.89E+00	2.60E-01
YGR238C	4.87E+00	1.25E+00
YAR002W	5.85E+01	4.51E+00
YML127W	5.10E+01	3.58E+00
YAL042C-A	5.97E-02	8.44E-02
YHR097C	7.32E+00	1.94E+00
YNL178W	3.98E+03	1.84E+02
YGL007C-A	3.21E+00	1.60E+00
YKR006C	4.55E+01	1.20E+00
YOR329C	1.60E+01	1.62E+00
YHR028C	7.26E+01	2.88E+00
YPL169C	4.81E+01	8.39E-01
YAL063C	8.82E-02	2.01E-02
YKL174C	2.69E+01	2.55E+00
YMR305C	5.02E+01	5.00E+00
YMR066W	1.20E+01	1.77E+00
YBR167C	1.77E+01	7.02E+00
YJL002C	1.88E+02	2.68E+01
Q0070	1.05E+02	1.43E+01
YIL153W	1.35E+01	3.41E+00
YGL102C	9.17E-01	1.91E-01
YBR099C	1.13E+01	2.22E+00
YMR140W	1.88E+01	3.42E+00
YPL019C	1.47E+02	7.85E+01
YGR117C	2.90E+01	1.01E+00
YDR289C	1.64E+00	3.85E-01
YJL135W	1.05E+00	1.29E-01
YNL287W	2.24E+02	1.50E+01
YJL100W	1.21E+01	2.80E+00
YBR169C	2.11E+01	3.35E+00
YOR186W	7.60E-01	3.93E-01
YIL049W	1.63E+01	3.68E-01
YKL021C	3.54E+01	4.41E+00
YPL173W	2.29E+01	4.97E+00
YGR135W	1.28E+02	1.54E+01
YER066C-A	5.25E-01	1.50E-01
YJR005W	3.36E+01	5.31E+00
YKL024C	1.18E+02	9.59E+00
YBL046W	6.40E+00	1.49E+00
YDL089W	1.00E+01	3.93E-01
YIR030W-A	3.40E-01	1.76E-02
YBL020W	3.57E+01	2.27E-01
YPL003W	9.99E+00	1.40E+00
YER107C	4.64E+01	1.23E+01
YBL005W-B	2.95E-01	1.09E-01
YJL014W	1.49E+02	6.03E+00
YLR365W	3.24E+00	1.52E+00
YDR085C	4.19E+00	1.24E+00
YER111C	1.44E+01	4.02E+00
YGR165W	3.91E+01	7.62E+00
YDR204W	2.95E+01	6.62E+00
YGR163W	3.03E+01	5.82E+00
YDR072C	1.19E+02	1.52E+01
YHR056W-A	7.53E-01	1.10E-01
YOR118W	1.44E+01	6.40E-01
YPR198W	3.14E+01	2.23E+00
YGR232W	6.74E+01	7.47E+00
YGR174C	1.56E+01	5.06E+00
YOL106W	7.00E+00	2.19E+00
YOR207C	6.71E+01	1.53E+00
YHR131W-A	6.16E-01	9.31E-02
YOL024W	1.93E+00	2.19E-01
YNL251C	1.27E+01	4.62E-01
YGR237C	1.10E+01	5.69E-01
YIL088C	9.59E+01	4.93E+00
YPL248C	2.60E+00	8.90E-01
YKR003W	4.41E+01	9.70E+00
YGR271W	1.98E+01	1.86E+00
YNL063W	1.29E+01	1.97E+00
YBL104C	1.33E+01	2.39E+00
YNL005C	7.26E+01	7.95E+00
YPL097W	1.67E+01	2.22E+00
YDL093W	2.72E+01	2.30E+00
YOR239W	5.51E+01	7.40E+00
YDR099W	1.18E+02	1.35E+01
YPR091C	3.86E+01	2.86E+00
YOR044W	1.89E+01	1.76E+00
YOL151W	2.15E+01	5.57E+00
YOR131C	3.51E+01	6.97E+00
YGR116W	4.02E+01	1.55E+00
YLR330W	5.33E+01	1.16E+01
YDR200C	1.15E+01	2.49E+00
YOR117W	8.17E+01	7.79E+00
YPL121C	5.50E-01	1.09E-01
YLR232W	6.30E-01	2.09E-01
YMR082C	6.14E-01	2.04E-01
YMR172W	6.66E+00	1.98E+00
YOL096C	1.28E+01	3.22E+00
YPR010C	2.72E+02	1.30E+01
YPL073C	9.46E-01	2.39E-01
YBR017C	6.21E+01	7.44E+00
YGL124C	1.18E+01	1.82E+00
YPR111W	1.78E+01	1.16E+00
YKL045W	1.48E+01	3.36E+00
YER144C	1.22E+01	3.63E-01
YLR328W	4.81E+01	1.56E+01
YGR055W	6.06E+02	3.49E+01
YLR207W	2.25E+01	5.33E+00
YFR010W	3.58E+01	4.38E+00
YKR094C	2.76E+03	3.50E+02
YML130C	1.09E+02	5.66E+01
YGR171C	2.21E+01	5.13E+00
YMR281W	2.76E+01	3.11E+00
YOL017W	1.19E+01	6.16E-01
YGR134W	1.98E+01	3.60E+00
YFR032C	1.43E+01	4.66E+00
YLR094C	7.09E+00	1.31E+00
YLL033W	6.49E+00	3.29E-01
YNL073W	2.35E+01	1.66E+00
YBL023C	2.43E+01	5.46E+00
YEL052W	3.11E+01	2.56E-01
YBR147W	6.35E+01	5.44E+00
YHR103W	3.06E+01	4.75E+00
YFR057W	9.87E-01	5.56E-01
YDR253C	1.44E+01	3.26E+00
YGR276C	3.12E+01	6.02E+00
YCL008C	4.94E+00	7.34E-01
YCL040W	6.54E+01	1.42E+01
YDR081C	3.51E+01	2.27E-01
YBR053C	2.10E+01	5.66E+00
YML016C	2.98E+01	1.59E+00
YDR303C	2.71E+01	2.53E+00
YLR418C	6.44E+01	3.34E+00
YKL074C	2.53E+01	2.44E+00
YLL062C	1.92E+01	5.20E-01
YHR183W	1.06E+03	1.13E+02
YOR169C	5.08E+00	7.29E-01
YDR461W	7.74E+00	4.00E+00
YBR190W	1.28E+00	6.66E-01
YDL185C-A	1.32E+00	4.71E-01
YFL056C	9.42E+00	6.09E-01
YLL045C	1.10E+03	3.24E+01
YNL320W	1.23E+01	1.36E+00
YER040W	1.52E+01	2.19E+00
YDR127W	2.95E+02	7.27E+01
YLR075W	2.69E+03	3.20E+02
YOR007C	3.20E+02	1.21E+01
YLL057C	2.53E+00	3.17E-02
YKL212W	1.33E+02	1.17E+01
YFR056C	8.17E-01	2.91E-01
YCR105W	1.14E+00	1.96E-01
YER014W	9.46E+00	1.00E+00
YDR394W	1.71E+02	9.08E+00
YGR167W	3.31E+01	1.24E+01
YML122C	1.21E+00	3.05E-01
Q0065	4.80E+02	8.84E+00
YBR089W	1.02E+00	5.26E-02
YOR036W	4.47E+00	1.05E+00
YCL049C	1.66E+01	2.50E+00
YAL047W-A	9.97E-01	3.31E-01
YDR331W	8.04E+01	8.55E+00
YEL019C	1.22E+01	3.35E+00
YIL014W	1.98E+01	3.30E+00
YLR146C	4.32E+01	2.29E-01
YKL134C	9.26E+00	1.12E+00
YPR050C	6.86E-01	1.10E-01
YGL103W	4.36E+03	1.13E+03
YDR295C	7.26E+00	1.15E+00
YLR099C	1.67E+01	4.11E+00
YOL120C	1.48E+03	5.13E+01
YAL066W	5.64E-01	2.92E-02
YPL128C	2.27E+01	1.36E+00
YLL034C	4.46E+01	7.95E-01
YBR128C	3.49E+00	9.83E-01
YBR137W	7.10E+01	1.79E+01
YKR073C	5.00E+00	3.15E-01
YPL087W	4.88E+01	8.19E-01
YJR121W	6.69E+02	6.49E+00
YDR174W	2.36E+02	1.79E+01
YGR048W	5.14E+01	6.66E+00
YDL102W	2.52E+01	2.26E+00
YOR306C	4.74E+01	4.42E+00
YER070W	2.61E+02	1.36E+01
YIL070C	1.58E+01	4.47E+00
YJR089W	1.48E+01	3.97E+00
YDR526C	5.07E-01	3.90E-02
YOR055W	5.49E-01	4.23E-02
YNL133C	7.15E+00	2.49E+00
YJL183W	8.09E+01	9.18E+00
YMR116C	2.33E+03	5.56E+02
YNR008W	2.32E+01	4.61E+00
YJR132W	3.06E+01	3.58E-01
YPL020C	1.33E+01	1.76E+00
YLR286W-A	1.99E+00	2.38E+00
YJR039W	4.70E+00	8.28E-01
YOR328W	6.29E+00	1.32E+00
YOR231W	5.70E+00	1.93E+00
YNL011C	1.53E+01	4.82E+00
YER053C-A	3.86E+00	1.82E+00
YJR120W	8.81E+01	1.51E+01
YLR390W	1.55E+01	3.25E+00
YPR135W	1.23E+01	2.04E+00
YNR069C	6.05E+00	1.13E+00
YPR107C	1.62E+01	3.88E+00
YPR145C-A	4.20E+00	2.68E+00
YNL140C	5.44E+00	4.34E+00
YML007W	8.15E+01	4.15E+00
YER058W	4.00E+00	1.44E+00
YCR097W	2.21E+01	7.42E-01
YLR362W	1.76E+01	4.35E+00
YNR048W	2.05E+01	4.50E+00
YBR039W	2.95E+02	5.36E+00
YDR230W	3.80E-01	1.96E-01
YBR117C	7.63E-01	2.16E-01
YLL007C	9.10E+00	1.32E+00
YDR013W	4.33E+01	8.47E+00
YKR060W	3.84E+01	5.98E+00
YOR099W	2.25E+02	4.31E+01
YJL062W-A	4.60E+01	3.22E+00
YIL087C	9.42E+00	4.06E+00
YOR379C	2.86E+00	1.42E+00
YPR024W	5.94E+01	7.67E+00
YGR136W	3.20E+01	3.06E+00
YNL094W	4.30E+01	2.19E+00
YNL305C	1.97E+01	4.53E+00
YPR001W	3.46E+00	6.63E-01
YIL076W	9.70E+01	2.34E+01
YNL180C	5.66E+01	2.03E+01
YDL042C	2.12E+01	3.14E+00
YML098W	5.77E+00	1.34E+00
YDL233W	7.08E+00	4.15E-01
YMR044W	1.22E+01	4.42E+00
YBR170C	3.12E+01	2.52E+00
YPR080W	2.91E+02	8.86E+01
YKR069W	1.46E+01	2.20E+00
YER151C	4.56E+01	3.89E+00
YLR044C	4.42E+03	7.17E+02
YNL082W	1.73E+01	1.34E-01
YPR158C-C	4.31E-01	1.62E-01
YAL036C	4.58E+01	4.37E+00
YBR222C	2.17E+01	2.86E+00
YGL256W	1.16E+03	1.51E+03
YHR202W	4.96E+00	9.98E-02
YHR084W	1.55E+01	2.14E+00
YJL216C	2.74E+00	9.87E-01
YDR384C	2.26E+01	5.37E+00
YNL166C	5.26E+01	1.98E+01
YCR031C	9.62E+02	3.15E+02
YHR017W	2.19E+01	2.76E+00
YGR253C	2.17E+02	5.88E+01
YMR223W	2.01E+01	5.20E-01
YBL106C	1.06E+01	2.20E+00
YBR280C	6.80E+00	3.20E-01
YML083C	7.83E-01	1.63E-01
YMR002W	1.54E+02	5.21E+01
YJL133C-A	1.56E+02	3.20E+01
YMR196W	2.11E+01	4.41E+00
YFR021W	1.83E+01	1.75E+00
YGL092W	5.97E+01	6.43E+00
YOR321W	3.14E+01	1.55E+01
YGR002C	6.97E+00	8.99E-02
YBR094W	2.81E+01	5.83E+00
YGL044C	2.18E+00	1.42E+00
YLR350W	4.36E+00	5.09E-01
YDL130W	1.85E+03	7.25E+02
YBR152W	4.80E+00	2.11E+00
YHR200W	1.63E+02	2.09E+01
YOL164W	1.33E+01	6.42E-01
YDR480W	1.95E+01	2.88E+00
YOL090W	2.67E+01	5.61E+00
YNR035C	1.16E+02	1.22E+01
YOR347C	2.71E+01	6.96E-01
YOL007C	3.59E+01	3.21E+00
YML123C	6.05E+02	3.41E+02
YNL084C	7.86E+01	4.16E+00
YOL042W	2.74E+01	3.36E+00
YDR392W	1.30E+01	2.59E+00
YFR053C	4.08E+01	1.98E+01
YOR069W	3.41E+01	1.04E+01
YAR008W	1.79E+01	5.05E+00
YDR149C	4.94E-01	1.13E-01
YMR029C	4.09E+01	2.73E+00
YDL158C	1.98E+01	1.56E+00
YMR022W	8.20E+01	2.10E+01
YBR126W-A	2.89E+01	1.35E+01
YDR246W-A	4.77E+00	2.47E-01
YHL023C	1.37E+01	2.94E+00
YIL029W-A	2.86E-01	2.33E-01
YER007C-A	9.65E+01	5.76E-01
YHR042W	3.73E+01	3.58E+00
YPL180W	1.72E+01	3.20E+00
YOR301W	1.35E+01	4.53E+00
YML010W	2.26E+01	4.05E+00
YNL106C	6.09E+00	1.03E+00
YHR155W	2.09E+01	4.75E+00
YFR040W	4.70E+01	7.76E+00
YGL147C	6.55E+02	1.53E+02
YMR175W	3.50E+00	2.23E+00
YCR022C	3.31E+00	9.87E-01
YMR313C	4.06E+01	7.36E+00
YOR005C	7.41E+00	1.41E+00
YDR222W	8.08E+00	2.22E-01
YBR284W	2.23E+00	1.27E-02
YOR177C	3.33E+00	3.27E-01
YPR020W	1.56E+02	5.85E+00
YDL125C	1.49E+02	7.65E+01
YGL104C	4.37E+00	6.36E-01
YKL126W	7.09E+01	5.33E+00
YIL136W	3.77E+00	1.52E+00
YLR098C	9.16E+00	1.86E+00
YDR027C	3.04E+01	7.26E+00
YOL033W	1.44E+01	2.02E+00
YHR139C-A	1.81E+00	9.40E-02
YDR205W	2.39E+01	7.38E+00
YJL089W	1.03E+00	2.88E-01
YBR225W	1.34E+01	3.23E+00
YDR521W	5.81E-01	6.14E-02
YHR101C	1.02E+01	5.28E-01
YNR061C	4.57E+01	1.02E+01
YLL016W	6.69E+00	2.32E+00
YER124C	1.78E+02	3.87E+01
YNL215W	3.91E+00	2.02E+00
YLR321C	2.01E+01	6.59E+00
YEL031W	9.91E+01	5.30E+00
YBR161W	1.91E+01	6.62E+00
YOL045W	1.73E+01	1.87E+00
YPR179C	5.28E+00	1.29E+00
YDL091C	1.31E+01	1.11E+00
YLR072W	1.98E+01	5.22E+00
YLR240W	1.13E+01	1.39E+00
YNR042W	2.59E-01	2.28E-01
YPR109W	2.42E+01	5.84E+00
YIL164C	3.47E+01	1.94E+00
YBR090C	4.53E+00	2.96E+00
YER095W	3.97E+01	4.23E+00
YJR115W	3.27E+00	1.01E+00
YFR009W	8.73E+01	2.03E+00
YIL055C	1.22E+00	3.46E-02
YLR068W	4.05E+00	1.83E+00
YLR085C	1.50E+01	1.69E+00
YBL016W	2.24E+00	3.19E-01
Q0143	1.13E+01	7.84E-01
YDL078C	1.23E+02	1.94E+00
YOR367W	3.87E+01	7.97E+00
YKL018W	3.23E+01	5.65E+00
YDR415C	2.77E+01	1.08E+01
YMR148W	1.78E+01	6.84E+00
YER034W	8.98E+00	9.12E-01
YMR013C	1.74E+01	2.01E+00
YCL041C	2.20E-01	3.12E-01
YLR311C	5.98E+00	4.20E+00
YHR179W	4.45E+02	5.28E+01
YOR066W	6.84E+00	1.61E+00
YPR031W	9.56E+00	2.07E+00
YOR067C	5.60E+01	4.50E+00
YBR026C	6.73E+01	1.40E+01
YDR163W	6.98E+00	2.23E+00
YNR032C-A	7.14E+01	8.07E+00
YNL146W	8.29E+00	4.29E+00
YNL184C	2.41E+00	5.15E-01
YMR026C	3.27E+01	3.31E+00
YLR325C	1.56E+03	2.62E+02
YGL235W	6.79E-01	3.66E-01
YML093W	2.36E+01	7.07E+00
YDL073W	2.63E+01	5.90E-01
YOR293C-A	1.75E+00	5.01E-01
YIL142W	4.05E+01	7.05E+00
YCR024C-A	7.22E+02	7.72E+01
YBR029C	8.76E+01	1.65E+00
YDR026C	2.43E+01	4.13E+00
YOL015W	1.50E+00	3.75E-01
YGL243W	2.30E+01	2.39E+00
Q0144	1.57E+00	2.91E-01
YMR092C	6.55E+01	2.05E+01
YDL214C	1.80E+00	1.05E+00
YPR084W	1.41E+01	1.83E+00
YDL100C	1.63E+02	6.23E+00
YMR179W	1.26E+01	3.25E+00
YLR149C	5.74E+00	9.29E-01
YMR067C	1.69E+01	2.87E+00
YNR044W	1.12E+00	2.97E-02
YHL010C	6.76E+00	1.84E+00
YBR246W	3.65E+01	5.56E+00
YJR140W-A	2.16E+00	5.03E-01
YOR095C	1.11E+02	2.57E+00
YCL001W	2.53E+02	4.39E+00
YNL236W	2.01E+01	5.15E-01
YKR044W	1.37E+01	2.03E+00
YGR003W	2.14E+01	1.12E+00
Q0105	2.99E+03	8.22E+02
YOR233W	3.18E+01	6.33E+00
YNL212W	3.35E+01	8.99E+00
YGR138C	1.69E+01	4.19E+00
YKR100C	2.42E+01	6.12E+00
YLR201C	3.55E+01	6.37E+00
YGL025C	1.06E+01	8.08E-01
YIL057C	1.68E+00	3.35E-01
YPL163C	2.53E+01	4.14E+00
YFR049W	8.91E+01	2.34E+01
YBR216C	2.00E+01	5.66E-01
YOR289W	2.69E+01	1.06E+01
YBR071W	1.74E+01	3.40E+00
YGR230W	1.01E+01	1.43E-01
YCL069W	4.69E-02	1.99E-02
YMR118C	5.79E-01	3.86E-01
YBR083W	1.20E+01	4.81E+00
YDR165W	9.31E+01	8.21E+00
YDL095W	1.81E+02	4.54E+01
YJL190C	2.68E+03	4.42E+02
YIL021C-A	8.78E-01	2.96E-01
YBR285W	1.57E+01	1.27E+01
YOR223W	7.66E+00	3.34E+00
YMR191W	2.69E+01	5.48E+00
YOL148C	1.37E+01	2.05E+00
YPL211W	2.33E+02	2.36E+00
YDR306C	1.92E+01	1.40E+00
YOR076C	8.78E+00	1.10E+00
YBR185C	1.63E+01	2.28E+00
YPL198W	1.18E+02	7.30E+00
YOR103C	2.01E+02	3.76E+01
YPL228W	2.23E+01	2.24E+00
YMR214W	5.44E+01	2.38E+01
YNL293W	9.17E+00	9.28E-01
YLR185W	3.43E+02	4.04E+01
YGR268C	8.32E+00	2.23E+00
YML088W	5.82E+00	1.79E+00
YDR510W	1.40E+02	3.04E+01
YOL062C	3.86E+01	1.40E+00
YKL164C	1.84E+02	2.47E+01
YLL037W	1.09E+00	2.99E-01
YGL219C	3.00E+01	2.71E+00
YNL208W	1.06E+02	4.40E+01
YPL220W	1.59E+02	1.25E+01
YGR028W	3.62E+01	2.22E+01
YML028W	1.36E+03	4.62E+01
YIL117C	7.32E+00	4.65E+00
YKL039W	4.68E+01	1.70E+01
YDR010C	5.86E-01	6.20E-02
YER024W	1.65E+01	2.06E+00
YNL309W	3.91E+00	1.49E+00
YJL064W	7.25E-01	4.26E-01
YPR160C-A	1.01E+00	5.92E-01
YGL061C	8.43E+00	2.67E+00
YPL203W	2.82E+01	6.44E+00
YHL026C	1.93E+01	1.34E+00
YMR047C	4.71E+01	3.88E+00
YER121W	7.24E+00	2.16E+00
YOL092W	1.37E+02	3.49E+00
YBL091C	5.22E+01	1.14E+01
YLR105C	2.01E+01	1.74E-01
YGL118C	1.18E+00	6.41E-01
YHR050W-A	4.07E+01	6.34E+00
YPR052C	3.71E+02	7.47E-01
YNL225C	2.41E+01	5.79E+00
YHR151C	2.38E+01	6.76E+00
YPL070W	1.57E+01	1.47E+00
YDR217C	2.74E+01	4.01E+00
YDL122W	4.20E+01	6.10E+00
YAL064W-B	1.14E+00	5.92E-02
YNL020C	1.04E+01	3.60E+00
YDR129C	1.92E+02	1.33E+01
YGR223C	9.05E+00	2.84E+00
YOL001W	2.37E+01	6.56E+00
YNR072W	3.22E-01	3.48E-02
YLR002C	5.14E+01	8.87E+00
YAR042W	2.59E+01	5.76E+00
YFL046W	2.20E+01	6.86E+00
YNR006W	1.46E+01	2.63E+00
YOR071C	3.88E+01	4.71E+00
YOR056C	1.58E+01	4.09E+00
YNL021W	2.61E+01	4.96E+00
YCL042W	4.22E+00	2.80E+00
YFL028C	9.82E+01	1.76E+01
YHR106W	7.12E+00	2.46E+00
YLR163C	4.84E+01	2.83E+00
YOR175C	5.12E+01	6.36E+00
YOL055C	1.17E+01	2.13E+00
YIL131C	1.70E+01	3.27E+00
YKR092C	1.11E+02	9.82E+00
YGL180W	5.22E+00	1.02E+00
YOL018C	1.59E+01	5.61E+00
YJL176C	1.18E+01	4.03E+00
YMR142C	1.47E+03	4.64E+02
YDR255C	1.82E+00	7.02E-01
YMR303C	4.92E+00	8.61E-01
YML030W	7.82E+00	1.30E+00
YFL045C	3.68E+02	8.21E+01
YDR330W	2.13E+01	3.95E+00
YGR186W	2.78E+01	8.10E+00
YDR337W	3.78E+01	7.78E+00
YMR194C-A	6.34E+00	1.54E+00
YIL152W	1.36E+01	4.48E+00
YML032C	3.19E+01	9.68E+00
YIL162W	4.33E+01	3.74E+00
YIL010W	3.05E+01	2.34E+00
YAR075W	2.68E+00	1.78E+00
YDL190C	4.27E+01	1.66E+00
YNL266W	3.58E+00	2.59E-01
YOL002C	1.09E+02	3.09E+01
YGL130W	2.39E+01	7.14E+00
YER028C	7.40E+00	2.41E+00
YDL085W	1.87E+00	3.22E-01
YGL074C	5.92E-01	2.51E-01
YER143W	1.99E+01	1.44E+00
YLR434C	1.55E+00	6.19E-01
YNR022C	5.35E+01	1.84E+01
YGR177C	9.84E+00	1.52E+00
YPL090C	3.05E+02	6.54E+01
YNL098C	9.38E+01	3.08E+01
YOR089C	9.31E+01	1.96E+01
YGR131W	1.89E+00	7.22E-01
YFL066C	5.47E-02	2.32E-02
YBR076C-A	1.27E+01	2.62E+00
YCR077C	1.00E+02	1.63E-01
YGR092W	1.89E+01	4.92E+00
YPR047W	1.07E+01	4.21E-01
YGR218W	4.19E+01	5.48E+00
YHL008C	2.05E+01	2.10E+00
YJR066W	3.30E+01	2.22E+00
YHR125W	1.05E+00	4.48E-01
YLR082C	1.18E+01	3.53E+00
YLR081W	8.48E-01	1.33E-01
YKR012C	3.38E+00	7.20E-01
YBR141W-A	2.94E+00	1.68E-01
YER148W-A	2.45E+00	3.93E-01
YOR111W	1.07E+01	1.66E+00
YBR202W	4.16E+01	1.13E+01
YNR030W	5.24E+01	7.30E+00
YJL027C	4.76E-01	2.46E-01
YLR292C	7.62E+01	2.53E+01
YLL054C	1.41E+01	6.42E-02
YLR352W	1.28E+01	3.68E+00
YBL056W	8.87E+01	2.16E+01
YDR097C	2.25E+01	5.17E+00
YIL021W	7.34E+01	8.04E+00
YLR041W	4.02E+00	8.79E-01
YGL190C	4.78E+01	7.34E+00
YKL195W	3.60E+01	2.35E+00
YDL166C	4.30E+01	3.78E+00
YOL130W	6.59E+01	9.09E+00
YJL097W	7.59E+01	8.68E+00
YKL205W	4.29E+01	7.60E-01
YHR082C	4.76E+01	3.71E+00
YPL154C	3.93E+02	5.36E+01
YOL116W	1.72E+01	3.11E+00
YJL022W	5.64E-01	2.92E-02
YLR412C-A	8.41E-01	4.36E-02
YDL097C	7.37E+01	4.48E+00
YFR052C-A	1.06E+01	5.91E+00
YDR229W	9.05E+00	2.30E+00
YOR316C-A	2.50E+00	4.22E-01
YJR008W	1.76E+01	1.52E+00
YNR023W	2.29E+01	4.37E+00
YGR187C	5.08E+01	2.95E+00
YER093C-A	1.71E+01	5.27E-01
YJL163C	5.19E+00	2.46E+00
YHR160C	1.12E+00	3.03E-01
YDR182W	7.37E+01	1.18E-02
YGL139W	4.21E+01	7.01E+00
YIR034C	4.35E+01	7.50E+00
YIL020C-A	3.77E+00	9.21E-01
YJR135W-A	5.16E+01	6.29E+00
YGR255C	3.74E+01	1.75E+00
YLR236C	2.18E-01	8.64E-02
YDL079C	3.79E+00	1.42E+00
YNL233W	1.03E+01	3.78E+00
YLR329W	7.44E+00	3.13E+00
YJL057C	8.45E+00	1.62E+00
YDL154W	3.52E+00	4.55E-01
YOL048C	2.35E+01	9.41E+00
YDL169C	5.13E+00	8.15E-01
YDR307W	2.77E+01	5.80E+00
YBL039W-B	3.36E+01	4.30E+00
YDL143W	1.86E+02	1.22E+01
YJL113W	3.56E-01	1.21E-01
YPL159C	8.13E+01	3.83E+01
YNL181W	2.71E+01	7.46E+00
YGR009C	1.22E+01	4.73E+00
YOR161W-B	1.35E+00	7.77E-01
YNR037C	5.58E+01	1.76E+01
YDR418W	8.46E+02	5.17E+01
YLR020C	2.36E+01	4.85E+00
YDR061W	2.91E+01	6.65E+00
YPL168W	9.02E+00	2.30E-01
YDR053W	6.11E-01	2.65E-01
YBR002C	4.22E+01	1.34E+01
YIL106W	4.03E+01	8.66E+00
YGL024W	1.10E+00	1.49E-01
YPL179W	6.96E+01	1.04E+01
YAL017W	2.09E+01	4.72E+00
YBL084C	9.99E+00	6.52E-01
YOR195W	1.62E+01	3.92E+00
YEL045C	2.21E+01	4.32E+00
YPR074W-A	5.00E-01	3.34E-01
YDR237W	4.68E+01	5.89E+00
YLR312C	1.67E+01	7.24E+00
YDR466W	1.37E+01	2.81E+00
YER056C-A	8.52E+02	1.90E+01
YOL060C	3.50E+01	7.92E+00
YIL058W	7.47E-01	6.09E-01
YLR332W	2.62E+01	6.17E+00
YGL237C	2.08E+01	6.62E+00
YGL206C	1.72E+02	1.78E+01
YPR011C	2.51E+01	2.12E+00
YOR234C	8.53E+02	1.56E+01
YHR026W	1.88E+02	7.98E+00
YJL026C-A	1.10E+00	7.49E-01
YGR100W	3.19E+01	7.56E+00
YLR115W	1.59E+01	1.31E+00
YBR042C	3.47E+01	1.54E+00
YHR002W	2.06E+01	3.79E+00
YOR365C	1.33E+00	3.31E-02
YKR029C	2.12E+01	6.06E+00
YNL173C	2.55E+01	2.58E+00
YPR148C	3.70E+01	1.58E+01
YLR256W-A	1.35E+00	6.04E-01
YKL107W	5.41E-01	1.27E-01
YKL167C	3.79E+01	2.11E+00
YJR126C	3.99E+01	1.27E+00
YDR524W-C	1.67E+00	9.39E-01
YLR283W	1.19E+01	2.44E+00
YJR064W	1.64E+02	5.92E+00
YGR041W	2.75E+01	3.87E+00
YCR011C	4.80E+01	6.42E+00
YPR100W	4.77E+01	1.09E+01
YPL264C	1.40E+01	2.58E+00
YCR082W	7.96E+01	1.58E+01
YNL288W	3.56E+01	1.74E+00
YMR289W	2.33E+01	1.59E+00
YDR518W	4.24E+01	2.00E+01
YLR119W	1.11E+01	4.12E+00
YGL164C	4.55E+00	1.92E+00
YAR027W	4.86E+01	9.38E+00
YDL186W	6.84E-01	2.57E-01
YPR030W	2.05E+00	3.78E-01
YOL093W	1.06E+01	1.70E+00
YER105C	6.05E+01	6.48E-01
YAL053W	4.65E+01	1.05E+01
YBR175W	2.30E+01	6.68E+00
YDR096W	8.14E+00	3.53E-01
YGL039W	4.62E+01	7.59E+00
YNL230C	1.93E+00	9.09E-01
YDR282C	9.61E+00	3.44E+00
YBR191W	2.55E+02	2.41E+01
YJL180C	2.81E+01	9.16E+00
YLR208W	1.29E+02	2.87E+01
YHR145C	6.24E+01	2.98E+01
YBR288C	3.47E+01	3.49E+00
YKR050W	9.74E+00	2.34E+00
YLR070C	4.77E+00	1.71E+00
YGR248W	1.37E+00	7.70E-01
YJL034W	5.49E+02	3.16E+02
YER012W	9.89E+01	2.91E+00
YMR247C	2.89E+01	2.92E+00
Q0115	9.69E+01	3.00E+01
YCL010C	3.24E+01	2.18E+01
YNL088W	3.96E+01	4.53E+00
YJL023C	1.14E+01	2.53E+00
YLR286C	2.52E+02	1.02E+01
YDR317W	4.81E+00	1.46E+00
YDR447C	1.66E+03	6.89E+02
YNL277W	1.23E+02	5.86E+01
YPL256C	1.30E+01	1.48E+00
YGR278W	8.32E+00	1.41E+00
YDL194W	8.73E+00	3.28E+00
YOR016C	7.80E+01	7.99E+00
Q0085	1.36E+03	3.16E+02
YLR194C	2.80E+01	7.52E+00
YJL130C	4.94E+02	1.65E+02
YLR271W	8.22E+00	9.10E-01
YKR005C	4.00E+00	1.22E+00
YBR198C	2.66E+01	7.06E+00
YOR077W	8.20E+00	3.11E+00
YOR213C	2.62E+01	1.05E+01
YPR083W	2.12E+01	2.80E+00
YHR047C	3.45E+01	9.61E+00
YJL147C	2.14E+01	2.39E+00
YHR075C	1.16E+01	2.23E+00
YIL107C	1.42E+01	2.92E+00
YER147C	9.35E+00	1.55E+00
YBR069C	1.40E+02	7.14E+01
YJL175W	2.99E-01	7.54E-02
YDL159C-B	8.65E-01	2.19E-01
YLR021W	2.37E+01	2.02E+00
YML107C	1.90E+01	1.63E+00
YOR197W	3.05E+01	8.66E+00
YOR152C	1.63E+01	1.87E+00
YBR001C	1.34E+01	4.70E+00
YPR007C	5.72E-01	9.07E-02
YOR187W	2.25E+02	3.40E+01
YHL041W	5.30E-01	4.08E-02
YOR333C	7.89E-01	2.62E-01
YOL034W	8.08E+00	2.32E+00
YCR028C-A	1.43E+02	1.22E+01
YDR233C	1.31E+02	1.30E+00
YJR117W	6.41E+01	3.59E+00
YBR273C	1.75E+01	1.40E+00
YDR251W	4.30E+00	2.70E-01
YDR351W	4.71E+01	5.76E+00
YEL027W	1.34E+03	1.91E+01
YDR436W	6.33E+00	1.34E+00
YBR116C	1.19E+00	1.95E-01
YAL019W	3.33E+01	3.77E+00
YMR080C	6.60E+01	7.56E+00
YCR010C	1.85E+00	5.90E-01
YKL095W	9.96E+00	2.32E+00
YHL017W	3.94E+01	3.31E+00
YDR294C	4.11E+01	8.75E+00
YLR220W	7.58E+01	1.54E+01
YKL073W	4.01E+01	2.54E+01
YLR079W	5.48E+01	1.56E+01
YFR012W-A	1.42E+01	3.15E+00
YPL224C	2.38E+01	7.66E+00
YOR341W	2.18E+02	9.99E+00
YHR149C	5.18E+01	1.02E+01
YFR003C	2.25E+01	9.51E+00
YIL137C	4.60E+01	2.29E+00
YAR019C	7.89E+00	8.50E-01
YHR153C	2.82E+00	5.07E-01
YMR288W	2.02E+01	2.15E+00
YOL013C	1.62E+01	5.53E+00
YDR348C	3.21E+01	7.40E+00
YDL147W	1.29E+02	1.38E+01
YBL100C	2.10E-01	1.09E-01
YKL225W	1.90E-01	9.82E-02
YOR392W	1.49E-01	7.70E-02
YHL034C	1.04E+02	4.55E+01
YLR300W	6.92E+02	2.39E+02
YMR193C-A	1.01E+00	1.07E-01
YIL026C	2.09E+01	2.40E+00
YPL177C	2.73E+01	8.46E+00
Q0275	1.73E+03	2.72E+01
YLR219W	1.09E+01	4.28E+00
YMR177W	2.82E+01	2.18E+00
YNL097W-A	2.91E+00	8.35E-01
YNL296W	9.52E-01	5.36E-01
YHR064C	3.70E+02	5.83E+01
YCL061C	9.32E+00	3.96E+00
YNL300W	2.18E+01	4.34E+00
YFL030W	8.03E+00	2.59E+00
YDL123W	4.42E+00	2.07E-01
YJL053W	1.16E+01	2.79E+00
YJR091C	1.40E+01	2.88E+00
YML031C-A	1.30E-01	6.72E-03
YJL140W	6.53E+01	1.56E+01
YMR079W	1.09E+02	1.29E+00
YDR347W	5.50E+01	3.14E+00
YKR035C	4.89E+00	6.37E-01
YDL149W	5.65E+00	1.47E+00
YMR165C	3.62E+00	1.83E+00
YPR054W	1.11E+00	4.17E-01
YLR438W	3.63E+00	1.83E+00
YPL221W	7.69E+01	2.40E+01
YNL122C	2.95E+01	3.21E+00
YLR444C	2.77E-01	3.92E-01
YJL096W	3.94E+01	7.17E+00
YIL068W-A	4.49E-01	1.37E-01
YDR108W	2.03E+01	1.30E+00
YAL068C	1.78E-01	7.55E-02
YPL134C	1.88E+01	4.47E+00
YER133W	3.00E+02	8.06E+01
YMR141W-A	4.80E-01	1.12E-01
YOL088C	2.56E+01	9.51E+00
YJL202C	6.35E-01	3.86E-01
YLR349W	7.25E-01	1.44E-01
YKL026C	5.15E+00	4.50E-01
YGR246C	2.01E+01	3.86E+00
YCL074W	1.16E+00	4.71E-01
YDR208W	4.79E+01	4.26E+00
YIL097W	7.26E+00	8.91E-01
YDL228C	1.71E-01	5.67E-02
YLR354C	9.40E+02	2.94E+02
YFL013C	5.77E+00	2.74E+00
YMR294W	1.31E+00	3.16E-01
YDR234W	7.69E+01	1.02E+01
YOR120W	1.20E+01	1.38E+00
YJR054W	2.00E+01	6.95E+00
YNL249C	1.09E+01	1.22E+00
YGR247W	2.05E+01	7.25E+00
YGL159W	2.06E+01	3.06E+00
YIL071C	1.22E+01	1.35E+00
YHR102W	2.24E+01	5.17E+00
YJR040W	3.09E+01	1.88E+00
YDR310C	3.14E+01	8.15E+00
YOR108C-A	2.07E-01	1.07E-02
YPR081C	1.95E+01	3.60E+00
YML034C-A	6.67E-01	4.97E-01
YDL179W	2.81E+01	4.92E+00
YHL015W	4.88E+03	1.51E+03
YIL048W	3.07E+01	3.26E+00
YCL047C	3.45E+01	1.11E+01
YML024W	6.46E+02	1.15E+02
YMR162C	2.87E+01	5.09E+00
YMR110C	3.03E+01	8.11E+00
YKL121W	7.49E+00	2.73E+00
YNL115C	1.83E+01	7.72E-01
YOR035C	3.29E+01	9.11E+00
YPL100W	1.24E+01	2.72E+00
YHL036W	3.22E+01	2.05E+01
YDL114W	1.45E+00	2.57E-01
YOR372C	2.54E+01	7.76E-02
YOR218C	1.09E+00	1.30E-01
YKL129C	9.58E+00	2.66E+00
YLR249W	3.27E+03	3.99E+02
YKR018C	6.64E+01	5.70E+00
YJR019C	1.75E+01	4.65E+00
YER176W	2.49E+01	5.39E+00
YMR070W	7.69E+00	1.61E+00
YER084W-A	6.73E-01	2.05E-01
YPR204W	5.77E-02	6.25E-02
YDR213W	9.73E+00	3.77E+00
YAL049C	9.46E+01	1.09E+00
Q0060	2.24E+02	2.30E+01
YDR512C	1.28E+01	2.61E+00
YMR234W	2.81E+01	3.22E+00
YIL156W-A	4.81E-01	2.05E-01
YGR251W	1.85E+01	1.01E+01
YNL012W	1.76E+00	3.31E-01
YAL059W	9.23E+01	1.28E+01
YLR377C	1.95E+00	7.77E-01
YFL063W	4.95E-02	7.00E-02
YJL182C	7.10E-02	1.00E-01
YPL275W	3.17E-02	4.49E-02
YHR131C	2.81E+01	7.39E+00
YLR162W-A	6.91E-01	3.58E-02
YGL010W	9.83E+00	3.73E+00
YPL225W	6.18E+01	1.12E+01
YBR015C	7.12E+01	1.11E+01
YGR277C	1.63E+01	4.60E+00
YNL314W	8.74E+00	1.93E+00
YLR133W	1.36E+01	2.83E+00
YKL057C	4.86E+01	2.22E+00
YLR228C	2.08E+01	7.68E+00
YDR462W	6.76E+00	6.54E-02
YLR151C	8.26E+00	3.85E+00
YJL028W	6.34E-01	5.16E-01
YPR178W	9.11E+00	3.55E+00
YPR086W	4.94E+01	1.19E+01
YMR203W	8.64E+01	1.05E+01
YLR403W	3.68E+01	8.62E+00
YDL191W	7.71E+01	9.13E+00
YLR381W	1.02E+01	9.87E-01
YNL302C	9.12E+02	4.23E+02
YNR001W-A	1.66E+00	1.18E+00
YBR200W	3.40E+01	6.46E+00
YGR263C	2.12E+01	3.12E+00
YNR066C	2.06E+01	8.37E+00
YKR041W	8.85E-01	4.03E-01
YMR061W	4.21E+01	1.39E+01
YJR027W	8.11E-02	5.42E-02
YIR008C	4.96E+01	7.75E+00
YPL071C	2.13E+01	7.83E+00
YPR018W	2.56E+01	4.01E+00
YDL203C	1.65E+01	3.17E+00
YGL058W	9.68E+01	4.07E+00
YNL159C	1.49E+01	2.04E+00
YJL083W	7.87E+00	3.54E+00
YKR023W	7.80E+00	3.85E-01
YBR282W	2.96E+01	1.08E+01
YKL090W	1.04E+01	2.08E+00
YLR273C	3.59E+00	9.60E-01
YJR102C	2.23E+01	7.32E+00
YAR023C	4.89E+00	7.66E-01
YDR382W	1.06E+03	9.28E+01
YMR253C	1.67E+01	6.47E+00
YKL196C	1.08E+02	1.72E+01
YGL011C	2.08E+02	6.66E+01
YNL006W	2.05E+01	1.97E+00
YMR310C	1.74E+01	1.45E+00
YDR376W	1.89E+01	3.97E+00
YDR215C	4.45E-01	2.97E-01
YGR294W	2.36E-01	1.57E-01
YBR173C	1.23E+02	5.01E+01
YPL065W	1.41E+01	2.42E+00
YOR068C	3.83E-01	1.98E-01
YJR036C	3.70E+00	1.70E+00
YMR151W	2.46E+00	1.18E+00
YKL209C	2.29E+00	4.60E-01
YFR039C	2.17E+01	6.02E+00
YCR098C	3.37E+00	2.21E+00
YBR206W	3.04E+01	1.30E+01
YDR488C	7.79E+00	2.17E+00
YDL239C	6.21E+00	2.06E+00
YDR300C	3.10E+02	2.02E+00
YPL232W	3.59E+01	1.03E+01
YLR067C	2.36E+01	3.59E+00
YGL084C	7.36E+01	1.12E+01
YMR280C	4.37E+00	2.74E+00
YHR201C	2.87E+01	7.31E+00
YGR283C	5.31E+01	3.56E+00
YDL077C	1.22E+01	2.14E+00
YGR199W	1.10E+01	2.03E+00
YJL035C	1.69E+01	1.28E+01
YBR121C-A	1.33E+02	8.31E+01
YLR363C	1.24E+01	1.04E+00
YCR071C	2.73E+01	8.60E+00
YNL047C	1.33E+01	6.60E-01
YEL008W	2.00E+00	1.84E-01
YOR113W	6.13E+00	2.31E+00
YHR056C	1.82E+01	2.78E+00
YDL124W	2.26E+02	1.17E+02
YER027C	4.74E+01	1.16E+01
YDL243C	4.68E+00	2.50E-02
YNL222W	1.57E+01	4.28E+00
YOR377W	1.57E+01	2.55E+00
YBL045C	1.58E+02	2.87E+01
YAL015C	1.22E+01	3.32E+00
YCL002C	3.70E+01	2.61E+00
YBR057C	3.05E+01	9.29E+00
YKL185W	1.18E+01	1.31E+00
YBR047W	1.31E+01	7.96E-01
YJL086C	4.01E+00	1.77E+00
YPL078C	2.49E+02	3.56E+01
YMR153W	2.69E+01	1.50E+00
YGR112W	9.57E+00	1.52E+00
YBR077C	5.24E+01	4.58E+00
YIL007C	2.96E+00	4.32E-01
YGL052W	3.48E+00	2.79E+00
YNL192W	3.07E+01	6.86E+00
YDR328C	5.45E+01	1.20E+01
YLL063C	4.56E+00	4.52E-01
YKL006C-A	4.69E+01	2.53E+00
YIL054W	6.09E-01	2.59E-01
YCL052C	4.66E+01	6.35E+00
YFL032W	7.10E+01	9.50E+01
YEL022W	3.69E+01	5.40E+00
YKL123W	5.30E-01	3.82E-01
YOR199W	4.54E-01	1.02E-01
Q0120	2.00E+02	6.36E+01
YKR059W	1.11E+01	2.05E+00
YOR065W	5.65E+01	4.25E+00
YBL102W	1.00E+02	1.62E+01
YPR115W	2.05E+01	4.94E+00
YMR221C	3.60E+01	3.12E+00
YLR361C	1.33E+01	3.98E+00
YHR199C-A	8.98E+00	2.54E+00
YLR077W	2.47E+01	8.12E+00
YLR417W	4.21E+00	7.97E-01
YGL091C	2.67E+01	4.41E+00
YOR371C	2.60E+01	5.04E+00
YPR027C	6.01E-01	6.80E-02
YGL261C	3.64E-01	1.88E-01
YLR012C	4.30E-01	1.83E-01
YJL052W	1.17E+03	1.05E+03
YMR316C-A	2.32E+00	8.10E-01
YDR228C	1.25E+01	4.05E+00
YBR012W-B	8.13E-02	1.81E-02
YDR190C	2.69E+01	8.04E+00
YDR262W	3.56E+01	5.41E+00
YGL183C	7.53E-01	1.94E-01
YDL225W	3.63E+01	7.56E+00
YJL222W	6.17E-02	3.63E-02
YDR483W	2.03E+02	1.00E+01
YDR048C	1.09E+00	7.25E-01
YAR053W	7.06E-02	9.99E-02
YPL060W	1.10E+01	4.53E+00
YNL087W	6.10E+01	1.37E+01
YDR219C	2.76E+01	1.05E+01
YMR311C	3.27E+01	1.02E+01
YJR006W	3.13E+01	8.95E+00
YLR209C	3.48E+01	5.48E+00
YMR115W	1.33E+01	1.26E+00
YLR424W	1.00E+01	3.17E+00
YDR082W	5.64E+00	1.22E+00
YGL258W-A	2.14E+00	2.42E-01
YDR015C	4.50E-01	1.05E-01
YBR201W	3.40E+01	2.31E+01
YBL017C	7.24E+01	2.29E+01
YER005W	2.80E+01	5.16E+00
YOR198C	1.06E+02	1.33E+01
YJL012C	1.92E+02	9.90E+01
YLR399C	8.08E+01	2.30E+01
YML035C	2.37E+01	5.26E+00
YHR030C	3.23E+01	6.77E+00
YHR210C	6.13E+00	2.03E+00
YNR070W	1.13E+00	2.43E-01
YAL001C	2.08E+01	6.61E+00
YAL026C	2.94E+01	4.49E+00
YBL042C	7.53E+01	1.40E+01
YNL065W	2.08E+02	8.29E+00
YPL137C	6.71E+01	6.82E+00
Q0140	1.88E+02	1.11E+02
YDR243C	1.59E+01	5.97E+00
YER165C-A	8.36E-01	6.46E-01
YLR285C-A	4.85E+01	1.65E+01
YNL161W	1.84E+01	5.41E+00
YJL139C	1.89E+01	1.77E+00
YER037W	1.87E+01	8.77E+00
YBR256C	2.23E+02	2.76E+01
YPL268W	2.02E+01	6.03E+00
YKL019W	4.01E+01	9.94E-01
YGR114C	3.37E-01	2.56E-01
YDR286C	3.15E+01	1.11E+01
YGR132C	6.81E+01	1.49E+00
YKL189W	1.53E+01	3.12E+00
YIL113W	4.07E+00	1.33E+00
YMR158C-A	5.92E+00	3.65E+00
YNL206C	2.49E+01	5.46E+00
YGR212W	4.81E+00	1.78E+00
YMR063W	1.51E+01	1.55E+00
YNL317W	1.97E+01	4.03E+00
YAL051W	1.59E+01	3.99E+00
YLR309C	1.18E+01	3.85E+00
YDR454C	3.65E+02	1.30E+02
YHR134W	6.77E+00	2.40E+00
YGR226C	5.15E-01	1.20E-01
YGR258C	1.51E+01	4.51E+00
YBR008C	9.95E+00	1.05E+00
YCR027C	2.65E+01	3.86E+00
YJR042W	3.31E+01	2.49E+00
YKL159C	1.25E+00	7.42E-01
YNL091W	1.71E+01	4.48E+00
YOR264W	4.14E+01	1.17E+01
YMR134W	1.86E+01	6.65E+00
YKL137W	3.05E+01	6.52E+00
YAL031C	1.82E+01	2.79E+00
YGL194C-A	1.73E+01	6.08E+00
YLR005W	4.13E+01	3.01E+00
YPL147W	5.34E+00	1.44E+00
YBR245C	3.48E+01	6.54E+00
YNL291C	4.73E+01	1.09E+01
YDL159W-A	1.33E+00	5.35E-01
YPR131C	2.38E+01	6.46E+00
YKL005C	2.44E+01	7.38E+00
YGL234W	5.90E+02	1.87E+02
YJR051W	5.07E+01	1.86E+01
YLR049C	9.24E+00	8.14E-01
YOL157C	8.87E-01	5.84E-01
YBR241C	1.07E+01	2.65E+00
YJR003C	2.84E+01	4.96E+00
YHR161C	3.61E+01	1.40E+01
YLR247C	1.90E+01	3.91E+00
YBR125C	2.64E+01	8.57E+00
YMR077C	1.31E+01	5.99E+00
YJL189W	8.16E+02	4.96E+02
YAL040C	1.61E+01	5.26E+00
YOR376W	8.70E-01	5.38E-01
YHR150W	1.25E+01	3.69E+00
YDL115C	1.82E+01	5.31E+00
YNL197C	3.90E+01	4.99E+00
YFL049W	2.13E+01	6.65E+00
YGL120C	1.74E+02	1.38E+01
YNL014W	2.91E+00	1.18E+00
YGR015C	9.78E+00	3.44E+00
YMR042W	2.01E+01	7.60E+00
YDR402C	6.68E-01	9.74E-02
YJL212C	8.34E+01	8.87E+00
YMR013C-A	2.16E-02	2.19E-02
YNR003C	2.32E+01	8.95E-01
YMR016C	5.64E+00	3.12E+00
YDL146W	1.11E+01	1.76E+00
YDR246W	1.91E+01	6.63E+00
YPL062W	1.45E+00	1.53E-01
YMR282C	3.81E+01	2.26E+01
YDL064W	7.36E+01	2.67E+01
YNL239W	1.35E+02	6.82E+01
YCR035C	3.51E+01	7.66E+00
YPR102C	5.53E+02	1.88E+02
YOR299W	3.44E+01	8.53E+00
YOR325W	7.89E-01	3.65E-01
YPL016W	1.37E+01	2.85E+00
YER101C	5.91E+00	1.66E+00
YDR207C	6.74E+00	1.57E+00
YKL219W	1.23E+01	7.93E-01
YJL087C	1.11E+01	2.26E+00
YNL275W	1.26E+01	3.42E+00
YHR182C-A	6.74E-01	5.49E-01
YMR123W	7.35E+01	1.35E+01
YHR107C	5.90E+01	6.32E+00
YDL134C	1.32E+02	2.55E+01
YLR218C	9.86E-01	1.00E+00
YDR539W	3.54E+01	4.38E-03
YDR371W	9.72E+00	1.94E+00
YGL019W	1.26E+01	4.62E+00
YLR134W	8.63E+00	8.83E-01
YDL133C-A	8.34E+03	5.44E+03
YPL030W	1.14E+01	3.90E+00
YJL047C	1.36E+01	2.00E+00
YLR258W	3.89E+01	4.49E+00
YEL059W	1.20E+00	1.62E-01
YHR080C	1.35E+01	4.42E+00
YML101C-A	2.01E+00	9.46E-01
YKL154W	4.75E+01	1.54E+00
YLR285W	7.05E+01	5.81E+00
YKL182W	3.98E+02	1.94E+01
YBR274W	1.89E+01	3.58E+00
YBR254C	2.71E+01	2.97E+00
YGL156W	1.55E+01	6.22E+00
YCL039W	3.59E+00	1.57E+00
YOL084W	1.64E+00	3.28E-01
YGR007W	3.70E+01	5.65E+00
YDL088C	2.74E+01	1.82E+00
YOL043C	8.96E+00	3.75E+00
YNL329C	1.77E+01	2.17E+00
YJR106W	8.88E+00	2.15E+00
YAL063C-A	3.10E-01	4.39E-01
YER017C	4.72E+01	6.16E+00
YDR080W	6.30E+00	1.46E+00
YKR002W	1.24E+01	3.33E+00
YJR050W	2.59E+01	1.47E+01
YBL070C	5.43E-01	2.81E-02
Q0050	4.03E+03	3.30E+02
YER090C-A	9.68E-01	5.01E-02
YPL142C	2.74E-01	1.42E-02
YNL125C	1.44E+01	5.02E+00
YNR055C	3.17E+01	1.59E+00
YPR089W	4.02E+01	6.64E+00
YPL072W	8.24E+00	1.49E+00
YGL107C	2.63E+01	3.17E+00
YER181C	4.07E+00	1.73E+00
YOR288C	7.64E+01	4.21E+01
YGL095C	2.37E+01	5.06E+00
YDR169C-A	1.28E+00	9.59E-01
YKL064W	1.09E+01	4.36E+00
YGR154C	7.23E+00	2.12E+00
YNL333W	3.36E-01	1.20E-01
YMR224C	1.12E+01	1.23E+00
YDL057W	6.85E+00	2.66E+00
YNL263C	6.90E+01	5.72E+00
Q0075	9.81E+01	1.88E+01
YOL117W	9.62E+00	2.83E+00
YNL217W	2.46E+01	1.15E+01
YDR058C	1.96E+01	9.07E+00
YFL009W	3.18E+01	5.77E+00
YOL027C	7.00E+01	2.29E+00
YLR248W	7.90E+01	1.91E+01
YER074W	3.34E+02	1.01E+02
YFR047C	1.07E+02	2.49E+00
YGL224C	2.60E+01	4.04E+00
YNL008C	1.62E+01	3.32E+00
YMR304C-A	1.79E+01	5.29E+00
YHR052W	1.76E+02	1.63E+01
YER158C	1.20E+01	5.92E-01
YHR192W	6.34E+01	2.56E+01
YDR197W	2.03E+01	4.65E+00
YPL231W	4.16E+02	1.80E+00
YNL147W	7.47E+01	2.33E+01
YDR298C	1.77E+02	4.70E-01
YDL120W	5.09E+01	9.31E+00
YGL123C-A	7.54E-01	3.91E-02
YDR482C	9.34E+00	4.78E+00
YLL028W	8.94E+01	2.37E+01
YGR205W	3.31E+01	1.10E+00
YGR040W	2.42E+01	9.14E+00
YHR058C	3.45E+01	2.79E+00
YPL181W	2.17E+01	7.41E+00
YJR015W	5.74E+01	1.72E-01
YLR379W	2.37E-01	1.76E-01
YPL223C	5.25E-01	3.91E-01
YOR364W	2.68E+00	1.06E+00
YLR366W	3.36E+00	1.32E+00
YIL126W	5.18E+01	1.31E+01
YDR274C	3.43E-01	3.13E-01
YGL136C	8.96E+00	2.44E+00
YGL072C	1.28E+00	4.93E-01
YOL156W	1.32E-02	1.87E-02
YHR188C	4.81E+01	1.08E+01
YER078C	3.02E+01	2.86E+00
YOR308C	1.38E+01	2.60E+00
YNL202W	1.43E+01	6.48E+00
YDL012C	1.66E+01	2.00E+00
YOR209C	2.21E+02	5.50E+01
YBL025W	1.83E+00	1.64E+00
YHL002W	2.14E+01	7.74E+00
YGL049C	2.22E+01	5.53E+00
YBL098W	1.33E+02	1.60E+01
YHL019W-A	1.68E+00	1.17E+00
YGR152C	4.08E+01	1.38E+01
YJL127C	1.07E+01	3.86E+00
YMR275C	1.15E+01	3.45E-01
YNL137C	2.51E+01	6.20E+00
YAR031W	5.31E+00	1.04E-01
YPR190C	5.97E+01	1.34E+00
YDL027C	2.80E+01	5.28E-01
YMR239C	6.03E+01	1.03E+01
YBR297W	6.44E+00	3.77E-01
YDR316W	1.51E+01	2.54E+00
YOL071W	1.26E+01	5.24E+00
YKL153W	2.59E-01	1.34E-01
Q0255	3.11E+02	3.92E+01
YBR049C	4.65E+01	1.34E+01
YLL060C	6.87E+00	1.01E+00
YIR011C	7.99E+01	3.37E+00
YIL023C	3.84E+01	8.69E+00
YDR296W	4.56E+01	2.57E-01
YOL056W	1.69E+01	1.92E+00
YML004C	1.94E+02	1.40E+01
YGL242C	2.74E+01	1.22E+01
YML063W	2.12E+03	1.21E+02
YPR174C	2.46E+01	9.03E+00
YPL164C	7.61E+00	1.96E+00
YJL019W	9.24E+00	2.29E+00
YAR019W-A	5.00E-01	1.52E-01
YPR040W	3.86E+00	1.52E+00
YFL012W	4.10E+00	6.25E-01
YOR039W	7.08E+01	1.20E+01
YDL032W	6.88E-01	3.59E-01
YJR146W	5.84E-01	2.85E-01
YER125W	1.20E+02	6.86E+00
YER050C	9.59E+01	3.38E+01
YGR144W	2.15E+00	8.64E-01
YOR151C	1.45E+02	4.67E+00
YNL149C	9.88E+01	1.67E+01
YIR031C	1.30E+01	6.39E-02
YGL047W	1.27E+01	5.25E+00
YDL019C	1.48E+01	2.91E+00
YMR030W	1.44E+01	4.77E+00
YNL328C	1.53E+01	6.23E+00
YDR144C	2.75E+01	9.18E+00
YGR229C	1.21E+02	1.51E+01
YGR011W	1.60E+01	3.93E+00
YER142C	1.50E+01	3.26E+00
YNL024C-A	1.11E+02	2.74E+01
YJR085C	2.94E+02	2.79E+01
YGL045W	7.76E+00	3.84E+00
YHR164C	7.64E+00	1.93E+00
YOR344C	7.87E+01	2.44E+01
YFL004W	7.37E+01	1.12E+01
YBL072C	5.55E+02	6.17E+01
YLR006C	1.65E+01	5.01E+00
YNL273W	1.18E+01	2.72E+00
YFL001W	4.85E+01	4.92E+00
YDR180W	2.39E+01	8.40E-01
YLR186W	1.30E+02	1.54E+01
YIR037W	8.64E+01	1.85E+01
YFL042C	9.86E+00	4.49E+00
YJR100C	2.15E+01	4.26E-01
YKR076W	1.70E+01	7.26E+00
YBR196C-B	1.22E+01	5.31E+00
YOR139C	7.34E-01	5.86E-01
YJL038C	2.30E+00	9.11E-01
YHR114W	1.07E+01	1.13E+00
YKR078W	1.38E+01	2.62E+00
YMR155W	1.37E+01	3.89E+00
YIL156W-B	1.03E+01	1.78E+00
YOL087C	2.95E+01	3.32E+00
YKL119C	3.39E+01	4.80E+00
YOL021C	5.01E+01	4.91E-01
YAR003W	1.94E+01	2.16E+00
YOR279C	7.16E+00	2.18E+00
YPR061C	1.29E+01	2.05E+00
YDR068W	1.84E+01	2.77E+00
YDL227C	1.04E+00	8.88E-02
YBR263W	2.41E+02	4.59E+01
YPL118W	6.14E+01	1.16E+00
YCR083W	2.05E+01	3.39E+00
YKL014C	8.21E+01	1.14E+01
YNL171C	6.01E+00	4.64E+00
YMR157C	1.88E+01	3.81E+00
YNR011C	1.68E+01	1.64E+00
YMR277W	3.80E+01	7.55E+00
YLR030W	8.66E-01	4.99E-01
YFR023W	3.70E+00	1.16E+00
YDL152W	9.56E-01	2.18E-01
YEL017C-A	6.43E+02	1.49E+01
YCL026C-B	7.29E+00	3.18E+00
YJR149W	1.22E+01	3.59E+00
YPL272C	7.10E+00	1.18E+00
YBL078C	2.64E+01	9.79E+00
YHR028W-A	2.06E-01	1.06E-01
YLL049W	4.63E+01	6.67E+00
YER046W	2.19E+01	1.07E+01
YLR438C-A	4.23E+01	1.98E+01
YOR243C	6.51E+01	8.35E+00
YNL004W	3.66E+01	6.76E+00
YHR187W	3.41E+01	6.96E+00
YER091C-A	5.88E-01	3.05E-02
YGL160W	1.65E+01	3.37E+00
YMR273C	3.65E+00	1.77E+00
YNL046W	1.76E+01	6.36E+00
YDR031W	8.37E+01	2.48E+01
YFL008W	1.12E+01	4.43E+00
YNL027W	1.48E+01	4.04E+00
YIL098C	1.94E+01	7.38E+00
YDR475C	2.40E+01	8.82E+00
YMR315W	1.48E+02	1.53E+01
YBR296C-A	3.76E-01	5.32E-01
YPL018W	1.15E+01	7.80E+00
YIL017C	5.34E+00	2.40E+00
YJR061W	9.57E+00	3.77E+00
YJL095W	2.02E+01	2.83E+00
YER173W	1.25E+01	3.88E+00
YEL072W	3.10E+01	3.17E+00
YMR013W-A	4.46E+03	1.46E+03
YMR287C	2.58E+01	7.41E+00
YBL071C	6.42E-01	3.32E-01
YMR315W-A	6.12E-01	3.16E-01
YIL105C	2.86E+01	5.15E+00
YGR139W	6.28E-01	5.12E-01
YOR363C	1.05E+01	1.04E+00
YER021W	4.46E+02	1.22E+02
YCL012C	1.34E+01	3.65E+00
YKR024C	2.60E+01	1.33E+00
YMR034C	5.01E+00	2.26E+00
YDR363W-A	1.78E+02	1.12E+02
YIR017C	3.25E+01	8.18E+00
YGL031C	6.99E+02	1.07E+02
YPR013C	2.23E+01	1.70E+00
YEL057C	2.21E+00	5.97E-01
YLR396C	1.71E+01	3.77E+00
YOR192C	4.13E+00	1.22E+00
YOR247W	7.40E+00	3.46E+00
YDR181C	9.02E+00	2.91E+00
YPL143W	1.08E+03	1.28E+02
YLR171W	1.59E+00	9.42E-01
YIR033W	2.75E+01	9.18E+00
YGR266W	2.94E+01	7.41E+00
YLR375W	4.23E+01	9.22E+00
YMR168C	1.12E+01	2.90E+00
YDL014W	3.16E+02	2.17E+01
YGL027C	2.41E+01	1.11E+01
YPR137W	7.73E+01	7.40E+00
YAL023C	2.14E+02	7.62E+01
YOR009W	3.11E+00	7.07E-01
YJL071W	2.14E+01	1.48E+00
YBL010C	1.21E+01	4.24E+00
YPL063W	3.20E+01	4.42E+00
YNR007C	1.49E+01	2.88E+00
YNL281W	5.59E+01	4.16E+00
YJL073W	9.10E+00	5.25E+00
YMR255W	4.01E+01	1.63E+01
YPL022W	3.76E+01	7.26E+00
YKR028W	3.99E+01	7.08E+00
YPR025C	3.06E+01	7.65E+00
YMR297W	1.74E+02	5.99E+01
YJL105W	9.11E-01	2.66E-01
YKR106W	2.02E-01	9.37E-02
YCR107W	8.19E+00	4.53E-01
YNL054W-A	1.96E-08	1.87E-08
YDR135C	8.79E+01	2.56E+01
YDR410C	1.90E+01	2.39E+00
YKR101W	7.47E+00	1.72E+00
YPL084W	2.20E+01	1.91E+00
YEL044W	3.65E+01	8.95E+00
YPL204W	7.11E+01	2.50E+01
YGL123W	2.31E+03	1.76E+02
YDR122W	2.77E+01	1.36E+01
YKR019C	9.48E+00	2.21E+00
YOR200W	6.07E-01	3.37E-02
YHR196W	1.27E+02	9.11E+00
YOL150C	3.01E+00	6.49E-01
YGR227W	1.88E+01	1.85E+00
YOR261C	2.26E+02	5.69E+01
YIL150C	1.05E+01	4.54E+00
YBR097W	1.05E+01	2.54E+00
YDR320C-A	3.46E+01	1.46E+01
YGL197W	1.31E+01	3.52E+00
YDR107C	9.88E+00	4.65E+00
YGR129W	1.30E+01	2.66E+00
YDR528W	1.75E+01	1.25E+00
YJL091C	3.21E+01	1.14E+01
YER068C-A	4.93E-01	4.02E-01
YPL124W	2.67E+00	1.67E+00
YBR267W	7.19E+01	1.54E+01
YLR432W	7.14E+02	2.36E+02
YGR130C	3.09E+01	3.25E+00
YJL123C	6.51E+01	1.89E+01
YBR269C	1.63E+01	6.01E+00
YML047C	8.91E-01	3.07E-01
YMR230W-A	1.76E+01	4.25E-01
YLR308W	5.74E-01	2.00E-01
YML023C	1.57E+01	2.82E+00
YIL075C	6.51E+01	1.21E+01
YDR024W	7.71E+00	2.16E+00
YML120C	3.20E+01	4.69E+00
YKL089W	7.96E+00	3.28E+00
YER133W-A	6.98E-01	5.37E-02
YFL047W	1.96E+01	5.40E-02
YDR101C	2.47E+02	4.96E+01
YPR019W	2.33E+01	5.88E+00
YEL050C	2.40E+01	1.90E+00
YOL031C	3.28E+01	1.69E+01
YGR285C	2.70E+02	9.25E+01
YLR369W	2.10E+01	6.67E+00
YKR039W	2.16E+02	3.32E+01
YKL028W	2.42E+01	4.14E+00
YOL006C	2.30E+01	8.06E+00
YNL043C	5.14E+00	2.47E+00
YLL031C	2.75E+01	7.24E+00
YJL128C	4.56E+01	9.89E+00
YIL073C	6.00E-01	3.26E-01
YGR143W	1.79E+01	2.22E+00
YCR004C	9.73E+01	2.25E+01
YOR030W	3.01E+01	9.94E+00
YKL172W	2.26E+01	5.98E+00
YIL147C	2.54E+01	5.11E+00
YGL184C	1.86E+01	1.15E+01
YKL163W	3.91E+00	2.38E-01
YDR002W	5.97E+02	6.06E+01
YHR065C	6.58E+01	1.36E+01
YLR064W	6.49E+01	2.73E+00
YOR228C	2.58E+01	5.23E-01
YBR159W	1.13E+02	8.05E+00
YLR203C	4.20E+01	5.16E+00
YBR023C	5.10E+01	8.95E+00
YDL204W	7.29E+00	1.73E+00
YMR043W	3.79E+01	8.56E-01
YBL002W	5.72E+02	9.26E+01
YAL069W	7.40E-02	9.80E-02
YDR284C	1.70E+02	8.06E+01
YMR212C	4.53E+01	8.28E+00
YLR336C	3.79E+01	5.63E-01
YDR183W	2.04E+01	3.19E+00
YNR065C	8.97E+00	2.35E+00
YKR099W	4.83E+01	6.80E+00
YDR536W	9.41E-01	1.28E-02
YPL226W	1.68E+02	1.76E+01
YIL121W	8.03E+01	1.54E+00
YPL213W	2.06E+01	2.57E+00
YDR492W	1.32E+02	5.19E+01
YLL052C	1.06E+01	4.59E+00
YOL065C	2.32E+01	1.30E+01
YPL206C	6.33E+01	4.14E+00
YGR107W	1.96E+00	1.20E+00
YDR093W	1.63E+01	4.76E+00
YNL136W	1.53E+00	6.81E-01
YDL028C	2.96E+01	5.68E+00
YOR350C	2.18E+01	2.78E+00
YNR026C	3.29E+01	1.14E+01
YMR054W	6.62E+01	2.96E+01
YDR379C-A	1.56E+01	7.73E+00
Q0010	2.53E+00	6.80E-01
YGR115C	6.05E-01	4.03E-01
YMR106C	1.39E+01	4.33E+00
YDR494W	4.36E+01	4.64E+00
YMR075W	1.36E+01	3.75E+00
YJR156C	1.72E-01	6.90E-02
YLR373C	2.33E+01	4.00E+00
YDR187C	1.68E-01	8.70E-03
YBR011C	6.58E+02	1.87E+01
YGL246C	4.25E+01	2.52E+00
YPR093C	9.71E+00	3.94E+00
YDR116C	1.89E+01	7.68E+00
YJR143C	1.44E+02	6.65E+00
YMR023C	1.18E+01	3.78E+00
YOR070C	1.43E+01	2.38E+00
YBL015W	2.17E+01	6.48E+00
YPL093W	2.63E+02	2.68E+01
YLR312W-A	7.41E+01	3.83E+00
YDR123C	3.61E+01	1.64E+01
YPL008W	2.12E+01	3.18E+00
YDR336W	1.82E+01	4.78E+00
YGR162W	1.12E+02	2.16E+01
YOR185C	5.13E+01	1.27E+01
YFL034W	9.34E+00	3.83E+00
YCR059C	2.59E+01	3.40E+00
YLR096W	3.09E+01	3.22E+00
YMR094W	1.34E+01	3.22E+00
YFL027C	1.88E+01	5.19E+00
YEL020C	1.47E+01	4.18E+00
YOL053W	1.06E+01	3.65E+00
YDR088C	2.37E+01	7.97E+00
YBR208C	1.93E+01	4.75E+00
YER088C	1.14E+01	5.35E+00
YKL192C	5.35E+01	3.08E+00
YGL112C	5.53E+01	2.36E+01
YDR503C	1.18E+01	4.53E+00
YDR537C	8.25E-01	7.99E-03
YNL257C	2.58E+01	1.60E+00
YGR057C	2.09E+01	1.04E+00
YPL035C	8.71E-01	1.32E-01
YBR146W	5.43E+01	1.66E+01
YDR047W	5.94E+01	5.56E+00
YGR231C	9.33E+01	9.14E+00
YOR038C	2.47E+01	6.23E+00
YFR041C	5.55E+01	1.42E+01
YMR030W-A	4.12E+00	1.24E+00
YDR285W	2.24E+00	8.88E-01
YCR046C	1.51E+01	3.25E+00
YOR309C	8.70E+01	3.96E+01
YJR107W	1.24E+01	4.85E+00
YLR211C	9.24E+00	4.09E+00
YOR011W-A	1.04E+00	5.40E-01
YMR229C	1.86E+02	5.46E+01
YDR220C	3.26E+00	1.69E-01
YLR269C	7.35E-01	3.12E-01
YNL276C	7.78E-01	3.51E-01
YJL209W	3.54E+01	1.10E+01
YMR199W	3.86E+01	5.06E+00
Q0297	6.32E+01	3.61E+01
YDR223W	1.30E+00	1.11E-01
YJL063C	1.30E+01	5.69E+00
YFL025C	2.71E+01	1.96E+00
YBR072W	2.51E+01	2.04E+00
YGL003C	2.32E+01	5.77E+00
YGL194C	3.14E+01	6.43E+00
YBR243C	3.35E+01	3.17E+00
YNL132W	7.12E+01	1.37E+01
YKR104W	7.89E+00	1.11E+00
YKL106W	5.69E+01	2.47E+00
YFR033C	4.07E+01	5.23E+00
YKR083C	2.51E+01	1.16E+01
YMR272W-B	2.48E+00	2.41E+00
YLR347W-A	7.66E-01	1.78E-01
YIL108W	2.17E+01	7.26E+00
YJL201W	7.26E+00	2.68E+00
YBR168W	1.24E+01	4.55E+00
YIL148W	2.44E+03	2.01E+02
YLL030C	3.21E-01	1.07E-01
YDR435C	1.32E+01	9.06E-01
YBR279W	1.27E+01	2.34E+00
YHR012W	3.02E+01	8.01E+00
YKL211C	1.58E+02	2.58E+01
YDL044C	1.59E+01	4.96E+00
YBL037W	8.99E+00	2.54E+00
YMR307C-A	1.46E+00	2.33E-01
YGR054W	5.72E+01	4.72E+00
YPR060C	4.58E+01	9.11E+00
YNL117W	1.24E+00	4.34E-01
YPR036W-A	1.60E+02	6.48E+01
YBR195C	2.81E+01	8.00E+00
YDR370C	1.22E+01	3.52E+00
YPL055C	5.71E+00	1.13E+00
YPL034W	8.94E+00	1.45E+00
YPL150W	1.08E+01	3.07E+00
YAL056W	3.15E+01	8.37E+00
YPR016C	3.36E+02	7.87E+01
YER054C	5.09E+00	3.20E-01
YJL206C	1.11E+01	4.94E+00
YNL272C	2.34E+01	5.42E+00
YLR290C	2.34E+01	5.67E+00
YCR037C	2.26E+01	2.29E+00
YPR051W	6.49E+01	2.71E+01
YPL255W	1.21E+01	2.51E+00
YCL051W	7.56E+00	2.50E+00
YDR021W	4.42E+01	6.42E+00
YDR400W	3.63E+01	2.00E+01
YDR112W	5.58E-01	1.70E-01
YER077C	1.68E+01	6.33E+00
YKR017C	1.98E+01	4.95E+00
YDL175C	1.88E+01	4.23E-01
YMR306W	3.72E+00	8.13E-01
YDR458C	2.82E+01	7.22E+00
YLL044W	6.24E-01	3.12E-01
YMR161W	3.00E+01	8.72E-01
YPL229W	3.10E+00	7.55E-01
YGR093W	4.32E+01	1.15E+01
YJR097W	3.17E+01	8.99E+00
YDR265W	4.08E+01	1.62E+01
YBL075C	1.21E+01	3.31E+00
YNR033W	2.50E+01	6.56E-01
YIL173W	7.07E-02	2.35E-02
YDR446W	8.14E-01	4.22E-02
YHR051W	3.47E+02	8.38E+01
YLR088W	3.59E+01	5.53E+00
YDL050C	2.72E+00	1.30E+00
YIL135C	2.18E+01	5.60E-01
YNL041C	1.72E+01	3.12E+00
YOR311C	7.04E+01	1.39E+01
YAR015W	2.27E+02	3.34E+00
YMR090W	3.36E+01	1.83E+00
YCL029C	2.07E+01	8.93E+00
YDR493W	4.36E+01	1.81E+01
YCL058W-A	7.84E+00	3.10E+00
YIL093C	1.91E+01	8.22E+00
YCR007C	7.35E+00	2.99E+00
YML117W	2.42E+01	4.40E+00
YDL240W	2.68E+01	5.91E+00
YMR113W	2.33E+01	4.70E+00
YJR145C	8.37E+02	8.15E+01
YLR423C	1.47E+01	6.77E+00
YIL035C	2.86E+01	8.60E+00
YJR119C	2.03E+01	1.05E+01
YLR460C	6.85E+00	3.01E-01
YPL219W	1.41E+01	3.71E+00
YGL158W	3.09E+00	1.44E+00
YGR270C-A	2.95E-01	1.25E-01
YBR249C	4.89E+02	9.32E+01
YMR104C	1.81E+01	2.09E+00
Q0080	7.51E+02	2.12E+01
YAL018C	7.17E-01	2.26E-01
YDL142C	2.96E+01	7.41E+00
YLL058W	6.92E+00	1.14E+00
YKR062W	2.67E+01	1.85E+00
YDR522C	4.87E-01	9.70E-02
YMR015C	6.29E+01	1.58E+01
YML053C	1.43E+01	2.18E+00
YLR266C	1.59E+01	2.50E+00
YGR099W	1.81E+01	4.00E+00
YEL029C	4.44E+01	1.37E+01
YKL176C	5.81E+01	3.33E+01
YJL207C	3.08E+01	2.64E+00
YCL036W	3.05E+01	3.83E+00
YKL111C	1.36E+00	2.11E-02
YBL039C-A	2.82E-01	2.54E-01
YOR162C	8.82E+00	2.48E+00
YCR026C	4.49E+01	1.32E+01
YPR134W	2.21E+01	8.01E+00
YBL107C	2.30E+00	7.43E-01
YAL014C	3.62E+01	1.40E+01
YBR199W	8.18E+01	2.99E+01
YOL135C	8.85E+00	4.18E+00
YPL145C	1.59E+02	1.29E+01
YGR077C	3.46E+01	9.52E+00
YPL103C	1.05E+01	3.19E+00
YHR180W	2.36E+00	8.77E-01
YPL195W	4.81E+01	6.51E+00
YKL017C	1.38E+01	4.97E+00
YJL029C	2.71E+01	4.53E+00
YAL034C-B	4.24E-01	2.39E-01
YDR524C-A	3.58E+00	1.86E+00
YMR031W-A	7.20E-01	4.33E-01
YOR269W	2.01E+01	1.80E-01
YOR250C	1.97E+01	5.96E+00
YER109C	2.51E+01	1.02E+01
YIL161W	9.74E+00	4.98E+00
YMR227C	1.68E+00	6.07E-01
YMR257C	1.24E+01	3.03E-01
YOL163W	8.11E+00	2.22E+00
YDR467C	5.20E+00	3.00E+00
YNL250W	1.04E+01	5.23E-03
YMR254C	2.08E+00	1.09E+00
YGR049W	5.11E+00	7.71E-01
YML096W	2.29E+01	6.33E+00
YLR410W	4.94E+01	7.72E-01
YDR472W	3.35E+01	2.49E+00
YBL080C	9.32E+00	1.73E+00
YFL024C	2.03E+01	2.26E+00
YNL270C	1.48E+00	1.02E+00
YJR021C	6.42E+00	2.81E+00
YML029W	2.28E+01	1.01E+01
YDR248C	6.81E+01	3.69E+00
YEL071W	7.42E+02	2.78E+02
YGR021W	1.14E+01	3.72E+00
YBR046C	1.71E+01	2.30E+00
YGL035C	6.61E+01	1.68E+01
YMR078C	1.63E+01	4.29E+00
YPR188C	7.09E+01	3.50E+01
YKL127W	6.52E+01	5.28E+00
YPL201C	7.11E+00	3.94E+00
YOR345C	1.13E+00	5.84E-01
YPR127W	4.97E+01	1.50E+01
YLR335W	1.07E+02	8.87E-01
YDR407C	1.55E+01	4.87E+00
YEL010W	5.56E-01	5.88E-02
YPL094C	1.21E+02	4.93E+01
YKL087C	1.67E+01	1.96E+00
YMR053C	3.22E+00	1.63E+00
YLR014C	1.29E+01	1.35E+00
YJR052W	7.71E+00	2.66E+00
YDR257C	1.22E+01	4.15E+00
YDR478W	1.43E+00	3.32E-01
YPR049C	8.79E+00	2.09E+00
YBL014C	3.77E+01	4.27E+00
YJL041W	3.59E+01	3.83E+00
YIL089W	9.16E+00	1.72E+00
YOR059C	1.71E+01	4.57E+00
YBR164C	8.82E+01	1.12E+01
YOL113W	4.98E+00	2.46E+00
YDR473C	7.58E+00	3.73E+00
YEL024W	9.86E+01	1.57E+01
YIL168W	5.51E+00	2.00E+00
YKR077W	1.61E+00	7.59E-01
YPL151C	1.24E+01	1.19E+00
YIL143C	1.60E+01	3.44E+00
YBR059C	3.29E+01	4.92E+00
YIL112W	1.04E+01	4.88E+00
YML079W	1.13E+02	1.47E+01
YOR286W	7.29E+01	2.81E+01
YLR182W	2.39E+01	8.56E+00
YLR427W	2.54E+01	4.72E+00
YDR283C	2.17E+01	3.86E+00
YKL188C	4.21E+00	1.37E+00
YIL140W	1.97E+01	1.20E+00
YBR209W	6.04E-01	4.52E-01
YOR368W	1.48E+01	5.69E+00
YLR092W	1.31E+02	3.96E+01
YPL165C	2.43E+00	2.08E-01
YGR219W	8.96E-01	2.26E-01
YNL313C	5.05E+01	3.78E+00
YNR062C	9.46E-01	1.70E-01
YGL203C	3.12E+01	1.05E+01
YGL018C	8.93E+00	1.63E+00
YPL066W	1.95E+01	2.42E+00
YKL165C	8.38E+01	6.63E+01
YLR166C	1.87E+01	3.24E+00
YML050W	6.82E+00	1.47E+00
YOR126C	2.36E+01	5.08E+00
YBR126W-B	1.14E+02	2.64E+01
YNL066W	7.28E+01	7.71E+00
YNL009W	4.51E+00	3.90E-02
YGR137W	1.84E+01	5.75E+00
YDL071C	5.25E-01	1.09E-01
YLR419W	1.95E+01	3.15E+00
YOR244W	7.08E+00	3.58E+00
YCR049C	2.38E-01	1.94E-01
YGR204C-A	9.34E-01	7.61E-01
YJL132W	1.76E+01	1.89E+01
YPR170W-A	2.21E+01	7.84E+00
YBR140C	4.43E+01	1.02E+00
YDL130W-A	4.94E+01	3.22E-01
YLR394W	8.66E+00	1.19E+00
YJL047C-A	2.18E+03	8.90E+02
YJR111C	3.10E+01	6.05E+00
YKL072W	1.20E+01	3.35E+00
YGR010W	1.11E+01	6.66E+00
Q0110	5.50E+02	1.03E+02
YCR092C	1.21E+01	3.15E-01
YML118W	6.68E+00	2.88E+00
YLL059C	2.29E+00	5.43E-01
YOR079C	2.05E+01	9.87E+00
YMR141C	7.81E+00	5.28E+00
YKL140W	1.49E+01	3.46E+00
YGR061C	3.75E+02	1.30E+02
YLR206W	2.27E+01	1.11E+01
YPL127C	7.23E+01	1.97E+01
YGL153W	1.62E+01	6.71E+00
YGL028C	4.87E+01	7.92E+00
YDL218W	2.39E+00	2.74E-02
YPR036W	1.60E+02	3.48E+00
YDR201W	2.65E+01	1.04E+01
YOR391C	1.79E-01	1.63E-01
YER184C	4.85E+00	1.61E+00
YER100W	6.11E+01	1.12E+00
YHR003C	4.65E+01	1.04E+01
YPL144W	2.32E+01	5.67E+00
YKL145W	6.63E+01	1.04E+01
YOR184W	4.77E+02	7.86E+01
YJR110W	2.05E+01	4.25E+00
YGR271C-A	5.78E+01	8.86E+00
YJL213W	6.41E+00	2.23E-01
YDR502C	1.06E+03	2.14E+02
YIR014W	8.60E+00	2.55E+00
YBL024W	2.97E+01	4.50E+00
YOR318C	1.20E+01	3.21E-01
YCR052W	4.37E+01	1.41E+01
YBR028C	4.71E+01	1.12E+01
YJL154C	3.93E+01	4.03E+00
YBR129C	3.75E+01	1.36E+01
YGR197C	2.06E+01	6.70E+00
YER163C	4.38E+01	1.47E+00
YMR102C	1.41E+01	7.05E-01
YDR154C	2.86E+02	1.03E+02
YNL216W	4.08E+01	1.35E+01
YML119W	1.92E+01	5.01E+00
YDL099W	1.84E+01	1.07E+01
YLR011W	3.79E+00	1.96E+00
YCR018C	1.59E+00	4.26E-01
YKR053C	1.15E+01	4.95E+00
YJL102W	9.70E+00	1.47E-01
YIL129C	3.53E+01	4.11E+00
YJR013W	3.48E+00	2.03E+00
YMR093W	1.17E+02	4.84E+00
YHL030W	1.05E+01	1.25E+00
YER002W	1.83E+01	5.94E+00
YEL004W	8.45E+00	3.39E+00
YBR102C	1.69E+01	3.24E+00
YMR211W	2.59E+01	1.13E+00
YGR062C	4.84E+01	2.62E+01
YKL116C	1.12E+01	3.24E+00
YNL294C	1.01E+01	4.03E+00
YLR264C-A	3.72E-01	1.93E-02
YJL070C	8.05E+00	1.20E+00
YDR507C	1.53E+01	7.96E+00
YER097W	6.14E+00	3.52E+00
YJL044C	6.73E+01	2.42E+01
YNL224C	2.03E+01	5.06E+00
YDR444W	1.39E+01	6.32E+00
YDR486C	2.36E+01	1.14E+01
YGR084C	3.53E+01	1.55E+01
YLR270W	4.01E+01	4.62E-01
YKL055C	1.52E+01	3.65E+00
YJL199C	4.54E+00	3.15E+00
YLR034C	4.22E+01	8.54E+00
YDR387C	1.98E+01	8.16E-01
YLR102C	4.67E+00	2.67E+00
YGL163C	1.73E+01	7.52E+00
YKL113C	6.55E+01	3.94E+01
YGR196C	1.79E+01	8.06E+00
YBL059W	1.33E+01	2.59E+00
YHR148W	5.74E+01	1.37E+00
YPR064W	7.22E-01	1.09E-01
YML102W	2.26E+01	6.61E+00
YDR323C	6.33E+00	1.56E+00
YPL041C	5.57E+00	2.65E+00
YPL174C	1.26E+01	2.59E+00
YOL085W-A	3.55E+00	4.72E+00
YNL015W	2.92E+02	1.60E+02
YMR264W	4.32E+01	1.82E+01
YBR265W	6.92E+01	1.39E+01
YDR358W	1.01E+01	4.53E+00
YPR169W-A	7.32E-04	1.03E-03
YMR228W	2.07E+01	3.17E+00
YOR015W	3.02E+01	2.10E-01
YOL103W-B	8.47E-13	1.41E-13
YHL009W-B	1.81E-14	2.56E-14
Q0092	0.00E+00	0.00E+00
YAL067W-A	0.00E+00	0.00E+00
YAR064W	6.99E-02	9.89E-02
YAR068W	0.00E+00	0.00E+00
YAR070C	0.00E+00	0.00E+00
YDL247W	0.00E+00	0.00E+00
YFL065C	7.30E-02	1.03E-01
YFL067W	0.00E+00	0.00E+00
YGR293C	0.00E+00	0.00E+00
YHL009W-A	1.09E-01	1.54E-01
YHL046C	0.00E+00	0.00E+00
YHL050W-A	0.00E+00	0.00E+00
YHR032C-A	3.76E-01	5.32E-01
YHR214W	6.85E-02	9.69E-02
YHR214W-A	4.64E-02	6.57E-02
YHR217C	4.89E-02	6.91E-02
YIR040C	6.78E-02	9.58E-02
YJL052C-A	1.75E-01	2.47E-01
YJR157W	5.78E-02	8.17E-02
YJR162C	6.43E-02	9.09E-02
YKL223W	0.00E+00	0.00E+00
YLL066W-B	1.23E-01	1.73E-01
YLL067C	0.00E+00	0.00E+00
YLR157C-B	0.00E+00	0.00E+00
YML054C-A	0.00E+00	0.00E+00
YMR242W-A	4.66E-01	6.59E-01
YMR321C	0.00E+00	0.00E+00
YMR324C	0.00E+00	0.00E+00
YMR325W	0.00E+00	0.00E+00
YNL019C	0.00E+00	0.00E+00
YNL335W	3.09E-02	4.37E-02
YNL338W	1.32E-01	1.87E-01
YNR077C	0.00E+00	0.00E+00
YOL161C	1.24E-01	1.76E-01
YOL166W-A	0.00E+00	0.00E+00
YPL280W	2.94E-02	4.15E-02
YPR158W-B	0.00E+00	0.00E+00
YER140W	1.31E+01	4.67E+00
YCR018C-A	3.46E+00	1.39E+00
YPR056W	3.25E+01	7.22E+00
YPR005C	6.54E+00	3.08E+00
YHR173C	4.57E-01	2.96E-01
YPL276W	1.44E-01	2.03E-01
YPR172W	4.83E+00	1.53E+00
YNL183C	2.72E+01	1.15E+00
YOL086C	1.80E+03	2.41E+03
YKL155C	9.55E+00	3.51E+00
YOL075C	1.09E+01	2.68E+00
YDR151C	5.14E+01	8.29E+00
YJL194W	3.65E+00	1.13E+00
YCL056C	1.20E+01	4.93E+00
YDR315C	1.28E+01	2.92E+00
YDR092W	7.92E+01	1.12E+01
YGR060W	3.95E+02	5.60E+01
YGL155W	4.37E+01	8.98E+00
YGL078C	9.52E+01	3.41E+00
YJR142W	3.56E+01	1.45E+01
YGR207C	1.18E+02	5.60E+00
YNL262W	1.40E+01	4.13E+00
YOL138C	9.35E+00	4.00E+00
YLR416C	2.55E-01	1.34E-01
YJL094C	2.43E+01	1.13E+01
YBR066C	7.96E+01	4.47E+01
YNL086W	6.48E+00	3.02E+00
YAR029W	9.90E+00	5.30E+00
YHR214C-C	6.77E-03	9.57E-03
YLR359W	8.27E+02	1.43E+02
YOL159C-A	8.29E+00	2.61E+00
YOR045W	5.92E+02	2.91E+02
YMR152W	4.07E+01	5.90E+00
YPL077C	4.36E+00	2.14E+00
YOL127W	3.10E+03	6.77E+02
YBL100W-A	1.50E-10	2.12E-10
YDR485C	6.96E+00	1.87E+00
YDR202C	1.99E+01	7.96E+00
YLL038C	3.86E+01	1.61E+01
YJL042W	1.82E+01	4.65E+00
YBR255C-A	1.54E+01	7.14E-01
YGL053W	1.17E+01	4.25E-01
YNL025C	5.76E+00	3.97E-01
YCL075W	1.45E+00	1.62E+00
YLR104W	6.15E+01	3.30E+01
YHR001W-A	6.83E+01	2.22E+00
YGL126W	1.84E+01	1.44E+01
YKL029C	5.58E+01	2.03E+01
YCR009C	1.27E+02	1.18E+01
YPL049C	2.44E+01	5.54E+00
YLR035C	6.35E+00	1.26E+00
YLR338W	4.42E-01	4.17E-01
YFL052W	4.16E+00	7.43E-01
YHR197W	5.61E+01	1.21E+01
YER022W	1.86E+01	4.85E+00
YLR025W	1.87E+01	8.20E+00
YPR079W	1.73E+01	8.36E+00
YGL056C	3.57E+01	2.01E+00
YGL093W	1.01E+01	2.88E+00
YJL114W	7.72E-04	1.09E-03
YGL189C	3.45E+03	5.48E+02
YER059W	2.31E+01	6.02E+00
YIR038C	2.12E+01	5.36E+00
YNL037C	2.48E+02	6.15E+01
YLR383W	1.40E+01	4.09E+00
YAL043C	1.31E+01	5.49E+00
YDL216C	8.44E+00	1.48E+00
YAL027W	1.55E+01	1.82E+00
YOL154W	8.11E+03	1.11E+04
YGR033C	6.46E+01	1.55E+01
YCL016C	1.15E+01	6.49E+00
YPR053C	9.10E+00	3.95E+00
YLR364C-A	1.44E+00	1.08E+00
YIL002C	1.16E+01	2.88E+00
YEL039C	2.56E+00	1.94E+00
YDR481C	7.40E+01	8.86E+00
YER075C	2.43E+01	1.13E+01
YLR139C	1.23E+00	4.77E-01
YPL152W-A	1.78E+00	7.13E-01
YKL198C	1.92E+00	7.93E-01
YJL048C	8.22E+00	3.70E+00
YGL087C	3.74E+01	1.11E+01
YJL056C	5.60E+01	5.33E+01
YJR084W	2.35E+01	4.31E+00
YJR134C	2.27E+01	1.01E+01
YLR459W	1.88E+01	3.57E+00
YDL052C	3.28E+01	3.02E+00
YOL067C	2.77E+01	9.67E+00
YOL035C	5.70E-01	1.73E-01
YPR139C	6.78E+01	1.63E+01
YDR535C	1.12E+00	4.33E-01
YBR237W	5.80E+00	1.81E+00
YML099C	9.29E+00	3.55E+00
YLR345W	2.70E+01	1.09E+01
YNL219C	4.59E+01	5.18E+00
YOR047C	1.15E+02	2.77E+01
YDR490C	1.40E+01	8.52E+00
YGR140W	1.96E+01	4.29E+00
YEL021W	6.92E-01	4.23E-01
YBR232C	9.50E-01	6.34E-01
YOR343C	6.41E-01	9.07E-01
YPL080C	5.28E-01	1.61E-01
YDL197C	3.34E+00	6.21E-01
YHR109W	6.71E+00	2.53E+00
YNL026W	3.20E+01	8.27E+00
YNL290W	3.43E+01	1.27E+01
YCL018W	4.49E-01	2.86E-01
YHL048W	1.47E+01	4.44E+00
YDR225W	2.76E+03	4.15E+02
YIL119C	4.44E+01	3.67E-01
YKL011C	1.75E+01	3.14E+00
YNL034W	1.61E-01	1.59E-01
YDR016C	2.50E+01	9.70E-01
YJL117W	8.15E+01	1.78E+01
YKR095W	1.45E+01	6.27E+00
YDR346C	1.17E+02	3.14E+00
YMR217W	6.86E+02	9.12E+00
YDR386W	7.58E+00	2.85E+00
YJL001W	1.40E+02	1.35E+01
YDR496C	7.08E+01	8.91E+00
YGL005C	3.71E+01	8.07E+00
YGL231C	8.48E+01	3.24E+01
YIL160C	7.04E-01	2.82E-01
YDR428C	3.62E+01	4.89E+00
YJL059W	9.40E+00	4.37E-01
YGR192C	3.95E+03	2.28E+01
YDL024C	3.68E+00	2.87E+00
YKR095W-A	3.19E+01	1.02E+01
YAR047C	6.93E-01	6.11E-01
YOL076W	3.33E+01	3.63E+00
YOL091W	4.99E+00	1.28E+00
YLR112W	2.16E+01	4.78E+00
YHL022C	1.42E+00	2.28E-01
YMR109W	1.49E+01	9.81E+00
YNL310C	1.47E+01	3.98E+00
YDL207W	2.25E+01	7.08E+00
YDL081C	2.32E+03	3.33E+02
YKL133C	7.12E+00	2.31E+00
YPL237W	4.09E+02	8.37E+01
YPR085C	1.17E+01	1.78E+00
YOR174W	3.17E+01	1.13E+01
YOR026W	4.32E+01	5.96E+00
YDL178W	2.53E+01	2.62E+00
YLR414C	5.58E+01	1.65E+01
YBR300C	2.66E-01	1.37E-01
YOR023C	1.67E+00	7.55E-01
YPR023C	4.72E+01	1.17E+01
YPL138C	2.23E+01	8.86E+00
YCR099C	6.82E+00	3.79E+00
YHR079C-A	3.16E-01	1.64E-02
YPL214C	1.41E+01	3.65E+00
YKR085C	8.54E+01	1.55E+00
YBL067C	2.32E+01	2.37E-01
YJR049C	8.20E+00	3.78E+00
YER060W	4.79E+00	1.28E+00
YMR086W	1.64E+01	7.78E+00
YJR090C	2.89E+01	6.66E+00
YMR087W	1.14E+01	1.78E+00
YLL006W-A	1.58E+00	7.87E-01
YBR257W	3.09E+01	8.17E+00
YJR076C	3.52E+01	2.39E+01
YBR108W	2.84E+00	4.50E-01
YLR223C	4.72E+01	1.33E+01
YJR138W	1.69E+01	5.00E+00
YNL080C	1.60E+01	1.16E+00
YNL268W	1.72E+02	2.18E+01
YLR415C	2.39E+00	2.38E+00
YBR229C	3.45E+01	4.98E-01
YML022W	2.06E+02	2.84E+01
YDL222C	3.75E+00	5.25E-01
YBR283C	2.50E+02	3.99E+01
YDR484W	1.52E+01	2.83E+00
YHR086W	3.50E+01	8.91E+00
YHR094C	3.34E+02	4.89E+01
YOR205C	1.49E+01	5.59E+00
YIR028W	1.73E+00	6.70E-01
YNL135C	5.15E+02	7.45E+01
YDR041W	6.75E+01	3.63E+01
YOL110W	1.34E+01	5.77E+00
YMR039C	2.20E+01	5.51E+00
YIL068C	1.19E+01	3.92E+00
YLR358C	7.18E-01	5.62E-01
YJL137C	1.25E+01	2.99E+00
YBR055C	3.26E+01	9.05E+00
YGL081W	1.15E+00	2.78E-02
YKL138C-A	3.35E+01	2.19E+01
YBR179C	1.75E+01	1.94E+00
YPL153C	7.28E+00	2.86E+00
YIL032C	1.22E-01	6.32E-03
YLR399W-A	4.15E-01	2.15E-02
YEL002C	2.06E+02	3.27E+01
YIL042C	1.64E+01	7.39E+00
YGR209C	7.14E+02	6.13E+00
YGL041W-A	1.38E+01	5.90E+00
YGL185C	8.11E+00	2.47E+00
YDR179C	6.80E+00	3.43E+00
YOR136W	3.17E+02	4.16E+01
YOL103W	5.87E+01	1.09E+01
YMR032W	1.40E+01	6.89E+00
YBR060C	2.38E+01	1.10E+00
YCL019W	8.20E-03	4.25E-04
YMR272W-A	3.82E-01	1.98E-02
YDR038C	1.96E+00	4.86E-01
YLR026C	2.61E+01	7.66E+00
YBR270C	7.63E+00	2.42E+00
YOR122C	5.01E+02	8.84E+01
YOL028C	1.97E+01	1.14E+01
YLR244C	2.00E+02	1.98E+01
YGR104C	1.73E+01	5.12E+00
YHR119W	1.43E+01	3.36E+00
YPL148C	1.08E+01	3.39E+00
YGL055W	5.33E+02	1.82E+01
YDR185C	1.14E+01	4.97E+00
YLR147C	8.54E+00	3.16E+00
YML049C	1.45E+01	2.82E+00
YJL185C	3.37E+00	2.09E-01
YOR097C	1.72E+01	7.53E+00
YFR016C	3.51E+00	8.80E-01
YGL127C	1.85E+01	8.80E+00
YDR130C	2.97E+01	5.85E+00
YKL001C	4.51E+02	1.83E+02
YOR375C	1.13E+03	1.66E+02
YIR036C	1.77E+01	1.15E+01
YLR028C	1.52E+02	3.74E+01
YKL002W	4.81E+01	1.50E+01
YPR154W	1.18E+01	4.85E+00
YNR016C	2.05E+02	1.74E+01
YGL201C	1.50E+01	7.69E+00
YOR080W	1.80E+01	4.24E+00
YDR278C	2.72E+00	4.39E-01
YDR195W	8.29E+00	2.35E+00
YDR143C	2.96E+01	5.09E+00
YDR471W	1.06E+03	7.65E+01
YER167W	1.93E+01	7.71E+00
YPR058W	5.49E+01	2.28E+01
YCR042C	2.06E+01	2.85E+00
YGL036W	4.46E+00	5.01E-01
YLR022C	6.70E+01	9.31E+00
YBR266C	4.34E-01	9.04E-02
YML041C	2.17E+01	7.80E+00
YJR112W	2.71E+01	1.45E+01
YKR084C	7.82E+00	1.63E+00
YNL164C	2.67E+01	7.06E+00
YKR030W	3.65E+01	8.40E+00
YGL244W	5.57E+00	2.78E+00
YNL150W	9.41E-01	7.05E-01
YKL106C-A	4.54E+00	4.92E-01
YDL119C	2.05E+01	3.89E+00
YMR119W	1.81E+01	1.06E+00
YKR063C	2.60E+01	2.98E+00
YER127W	3.28E+01	5.73E+00
YDR064W	1.02E+03	2.53E+02
YIL094C	8.74E+02	1.04E+02
YDR028C	5.69E+01	1.23E+01
YDR391C	2.01E+01	9.29E+00
YML006C	1.28E+01	5.74E+00
YKL128C	8.61E+01	3.25E+01
YPR160W-A	5.17E-02	7.27E-02
YBR089C-A	1.19E+02	6.57E+01
YJL131C	7.81E+00	9.16E-01
YGL247W	5.72E+00	3.30E+00
YGL023C	5.16E+00	2.73E+00
YOL133W	5.13E+01	1.44E+01
YFR008W	1.16E+01	3.51E+00
YBR238C	1.57E+01	2.96E-02
YMR246W	1.22E+02	1.54E+01
YIL144W	1.13E+01	3.61E+00
YPR164W	2.41E+01	3.96E+00
YIL127C	4.56E+01	1.30E+01
YOR296W	1.81E+01	3.57E+00
YDR403W	2.36E+00	2.70E-02
YPL079W	1.77E+03	9.47E+02
YDR395W	1.17E+02	6.84E+00
YGR042W	7.82E+00	3.42E+00
YDL235C	1.29E+02	3.47E+01
YMR083W	3.95E+02	4.32E+02
YEL033W	9.85E+01	3.29E+01
YNL245C	1.89E+01	9.92E+00
YKL042W	9.54E+00	5.39E+00
YBR085C-A	1.01E+02	5.02E+00
YLR116W	7.08E+00	1.89E+00
YLR251W	1.62E+01	5.58E+00
YLR163W-A	1.95E+00	1.72E+00
YKL169C	1.22E+00	8.97E-01
YER006C-A	5.58E-01	4.16E-01
YPR098C	1.06E+02	4.39E+01
YGL220W	7.72E+01	3.35E+01
YNL167C	2.15E+01	3.18E+00
YPL218W	2.82E+02	1.91E+01
YMR064W	4.42E+01	1.47E+01
YNL299W	2.76E+01	8.70E+00
YDR079W	1.79E+01	3.28E+00
YFL016C	2.87E+01	2.60E+00
YCL035C	8.48E+01	3.71E+01
YDR069C	1.62E+01	5.60E+00
YGR188C	9.82E+00	4.43E+00
YJR140C	1.53E+01	3.22E+00
YIR015W	2.01E+01	1.10E+01
YKL162C-A	2.98E+00	4.64E-02
YML056C	2.61E+02	1.32E+02
YKL023W	5.37E+00	1.97E+00
YDL086C-A	7.25E+00	5.75E+00
YGR122W	2.43E+01	3.04E+00
YDL121C	8.94E+01	1.26E+01
YER168C	2.90E+01	6.62E+00
YPL190C	4.05E+01	3.29E+00
YOR388C	1.16E-01	5.98E-03
YLR406C-A	2.17E+00	9.24E-02
YKR027W	1.98E+01	5.75E+00
YOL097W-A	4.75E+00	2.89E+00
YER047C	2.00E+01	5.79E+00
YDR145W	3.10E+01	1.55E+01
YBR217W	1.05E+01	3.45E+00
YMR170C	5.55E+00	1.84E+00
YML129C	5.90E+01	8.83E+00
YDR476C	1.69E+01	6.43E+00
YKL114C	4.79E+01	1.52E+01
YDR211W	8.23E+01	1.38E+01
YBL034C	2.37E+01	2.89E+00
YDR411C	1.59E+01	8.68E+00
YBR004C	3.49E+01	8.34E-01
YGR220C	3.31E+01	6.50E+00
YIL041W	2.06E+02	1.70E+01
YHR022C	2.41E+00	5.64E-01
YLR001C	2.44E+01	5.87E+00
YJL107C	3.78E+00	8.97E-01
YDR388W	8.59E+01	5.85E+00
YML012W	2.33E+02	6.87E+01
YMR139W	2.10E+01	8.38E+00
YOR150W	3.20E+01	8.66E+00
YIR019C	3.88E-01	4.26E-02
YMR019W	1.89E+01	3.72E+00
YLR045C	2.29E+01	8.44E+00
YER071C	6.72E+01	5.29E+01
YGR176W	3.74E+00	2.23E+00
YNR067C	6.45E+01	1.81E+01
YJL085W	1.86E+01	7.63E+00
YCL038C	1.30E+01	2.01E+00
YPR006C	5.40E+00	1.19E+00
YDL010W	2.44E+01	1.24E+01
YKL084W	2.92E+01	6.79E-01
YER088C-A	1.18E+01	6.07E+00
YDR529C	3.22E+02	1.24E+02
YPR200C	7.29E+00	1.71E+00
YBR027C	9.27E+00	3.45E+00
YNR034W	1.08E+01	6.86E-01
YNL108C	2.82E+01	1.75E-01
YOR011W	1.17E+01	3.33E+00
YNL255C	4.71E+02	2.60E+02
YDL137W	2.41E+02	8.87E+01
YIR023W	1.81E+01	4.33E+00
YGL253W	7.72E+02	1.22E+02
YHR032W-A	7.95E+01	1.73E+00
YDR369C	7.98E+00	1.55E+00
YAL054C	5.55E+00	3.39E+00
YOR159C	2.39E+01	7.17E+00
YER010C	4.69E+01	2.07E+01
YGL162W	3.95E+00	5.12E-01
YIL102C-A	8.20E+00	1.56E-01
YBL063W	7.77E+00	1.66E+00
YGR113W	1.83E+01	5.39E+00
YAL013W	8.21E+00	1.89E+00
YKR074W	7.98E+01	1.03E+01
YDR511W	3.92E+01	2.87E+00
YNL102W	1.70E+01	2.08E+00
YML068W	1.67E+01	2.56E+00
YDR291W	1.52E+01	4.78E+00
YHR136C	2.58E+01	1.87E+01
YIR002C	1.01E+01	3.25E+00
YLL040C	3.03E+01	1.30E+01
YJL078C	5.07E+00	1.39E+00
YLR370C	4.81E+01	2.01E-01
YML001W	2.74E+02	2.75E+01
YPL167C	1.26E+01	3.54E+00
YEL056W	1.59E+01	8.48E-01
YGL080W	5.21E+01	4.89E+00
YLR442C	1.66E+01	6.81E+00
YMR158W-B	2.71E-01	1.41E-02
YOR196C	2.05E+01	3.46E+00
YGL090W	2.73E+00	6.76E-01
YNL081C	1.10E+02	2.61E+01
YGR198W	3.62E+01	3.05E+00
YCL001W-A	3.23E+00	1.23E+00
YKL204W	3.51E+00	5.22E-01
YEL026W	1.19E+02	3.41E+00
YJL084C	1.69E+01	2.55E+00
YLR392C	1.10E+01	2.13E+00
YAL031W-A	5.64E-01	2.92E-02
YGR290W	1.96E-01	1.02E-02
YLR149C-A	1.00E+00	5.19E-02
YOR282W	2.71E-01	1.41E-02
YML076C	6.40E+00	3.29E+00
YHR204W	1.61E+01	9.86E-01
YPR183W	5.55E+01	1.46E+00
YIL149C	1.77E+01	7.93E+00
YFL041W-A	9.75E+00	4.83E+00
YDR460W	1.85E+01	4.65E+00
YLR301W	2.60E+02	3.78E+01
YGL071W	4.96E+00	2.96E+00
YFL013W-A	3.45E-01	2.50E-01
YOR385W	3.25E+01	3.27E+00
YPL170W	1.91E+01	6.55E+00
YOL101C	1.16E+01	6.86E+00
YDR381C-A	4.60E+01	1.45E+01
YOL073C	1.94E+01	7.16E+00
YGR215W	4.15E+00	1.60E+00
YFL019C	8.61E-01	4.46E-02
YBR087W	4.04E+01	5.94E-01
YPL101W	3.12E+01	4.08E+00
YIL005W	1.48E+01	2.04E+00
YAL037W	1.58E+01	2.39E+00
YGR241C	1.41E+01	7.08E-01
YCR079W	1.09E+01	2.86E+00
YER072W	4.35E+02	1.83E+02
YLR180W	1.18E+03	7.35E+01
YPR162C	1.52E+01	4.56E+00
YBR136W	8.30E+00	1.79E+00
YDR007W	3.87E+01	1.02E+01
YPL277C	1.02E+00	9.92E-03
YNL214W	1.51E+01	2.99E+00
YOR008C	7.50E+01	1.37E+01
YDR423C	2.04E+01	8.28E+00
YOR265W	5.70E+01	1.72E+01
YLL003W	1.34E+01	3.62E+00
YOL038W	7.96E+01	2.13E+01
YMR120C	8.67E+02	2.73E+01
YLR215C	3.19E+01	1.53E+00
YBR163W	4.77E+01	1.21E+01
YDL002C	2.77E+01	6.36E+00
YML005W	1.77E+01	1.52E+00
YGL254W	1.53E+01	7.76E+00
YJL067W	7.86E-01	7.48E-01
YAL042W	2.05E+01	7.99E+00
YML071C	1.15E+01	3.56E+00
YJL024C	2.14E+01	2.14E-01
YNL221C	4.51E+01	4.05E+00
YDL022C-A	4.09E-01	4.98E-02
YAL007C	1.38E+02	3.56E+01
YOL082W	4.08E+01	2.45E+01
YBR070C	3.06E+01	1.23E+01
YER035W	3.49E+01	1.02E+01
YGR046W	2.88E+01	9.88E+00
YPL058C	7.71E+01	6.23E+00
YOR166C	3.95E+01	1.21E+01
YLR376C	3.64E+00	2.47E+00
YDR470C	2.28E+01	8.09E+00
YPL230W	3.42E+00	1.67E+00
YDR214W	6.92E+01	1.21E+01
YNR031C	1.26E+01	5.14E+00
YOR238W	2.23E+01	1.14E+01
YLR237W	1.77E+01	3.96E+00
YDR133C	4.56E+02	2.69E+02
YPR155C	1.32E+01	5.28E+00
YLR357W	2.47E+01	1.28E+01
YLR195C	6.01E+01	6.87E+00
YML059C	1.55E+01	7.92E+00
YCR008W	5.75E+01	9.62E-02
YBR294W	3.64E+02	9.67E+01
YMR171C	4.34E+01	2.30E+01
YNL116W	6.80E+00	1.65E+00
YNL289W	5.40E+01	1.91E+01
YOR322C	3.88E+01	9.08E+00
YHR096C	2.69E+00	1.07E+00
YHR168W	1.45E+01	5.73E+00
YLR253W	1.90E+01	5.24E+00
YML097C	1.65E+01	5.09E+00
YER029C	3.14E+01	1.21E+01
YPL110C	9.75E+00	3.77E+00
YKL175W	4.85E+02	5.30E+02
YMR300C	6.97E+01	1.66E+01
YBR182C	7.68E+00	3.57E+00
YGR031W	2.55E+01	8.85E+00
YIL151C	1.06E+01	4.20E+00
YMR126C	2.22E+01	5.09E+00
YPL081W	3.95E+02	1.27E+02
YJR060W	1.66E+01	7.76E+00
YIR004W	6.91E+01	2.28E+01
YDR321W	1.23E+02	1.25E+01
YJL196C	4.78E+01	3.42E+00
YOR291W	2.18E+01	2.51E+00
YLL039C	1.58E+02	8.09E+01
YBL007C	2.71E+01	8.88E+00
YPR045C	2.31E+01	1.96E+00
YCL057W	4.41E+01	9.63E+00
YDR109C	1.52E+01	4.21E+00
YKR031C	1.57E+01	9.94E+00
YMR027W	9.25E+01	3.03E+01
YEL066W	7.05E+01	2.34E+01
YFR024C-A	7.39E+01	1.90E+01
YOR105W	9.91E+00	5.61E+00
YMR285C	2.32E+01	4.89E-01
YKL013C	1.14E+02	4.84E+01
YOR062C	2.55E+01	5.55E+00
YLR339C	4.41E-01	3.01E-01
YDR267C	3.24E+01	1.23E+01
YMR166C	6.72E+00	2.37E-01
YNL326C	3.53E+01	1.14E+01
YHR158C	1.17E+01	6.04E+00
YBR051W	1.12E+00	2.33E-01
YPR116W	1.95E+01	1.02E+01
YBR211C	2.05E+01	7.59E+00
YDR239C	1.32E+01	5.63E+00
YIL165C	4.22E+01	5.22E+00
YER066W	6.25E+00	7.65E-01
YGL172W	4.19E+01	3.15E+00
YMR073C	1.66E+01	2.48E+00
YML061C	1.11E+01	2.77E+00
YJR033C	2.00E+01	3.05E+00
YCR050C	5.74E-01	4.28E-01
YPL205C	8.04E-01	5.82E-01
YMR124W	1.35E+01	4.31E+00
YKL083W	7.59E+00	7.93E-01
YIL074C	5.09E+02	2.67E+02
YHR049W	3.37E+02	4.76E+01
YBR052C	5.90E+01	1.54E+01
YOR109W	1.86E+01	7.58E+00
YPR003C	1.24E+01	6.07E+00
YGR035C	3.86E+01	1.53E+01
YMR130W	5.67E+01	2.02E+01
YBL074C	9.40E+00	2.91E+00
YOR189W	5.33E+01	2.20E+01
YPL024W	1.06E+01	2.92E+00
YPR189W	3.45E+01	6.06E+00
YJR125C	6.04E+01	4.54E+00
YIL001W	1.17E+01	2.58E+00
YHR132C	1.19E+02	2.87E+01
YIL090W	2.93E+01	2.71E-01
YFR028C	3.64E+01	3.67E+00
YBR105C	5.98E+01	1.22E+01
YLL012W	1.92E+01	2.39E+00
YPR143W	3.25E+01	9.44E+00
YPR017C	2.83E+01	1.02E+01
YDR359C	1.01E+01	4.13E+00
YER135C	1.11E+00	2.14E-01
YJL082W	4.26E+01	5.86E+00
YAL039C	6.71E+01	2.30E+01
YIL157C	1.77E+01	7.29E+00
YPL140C	1.80E+01	6.53E+00
YKR051W	2.04E+01	3.90E+00
YER093C	1.27E+01	2.04E+00
YDR523C	7.56E+00	1.59E+00
YKL162C	9.34E+00	5.84E-01
YPR184W	5.76E+00	2.61E-01
YBL012C	8.26E-01	5.78E-01
YGR128C	7.60E+01	1.03E+01
YDR095C	1.31E+00	4.56E-01
YKR008W	2.88E+01	1.46E+00
YML020W	1.25E+01	2.14E+00
YPL194W	7.63E+00	1.67E+00
YMR114C	5.56E+00	2.93E+00
YOR229W	4.45E+01	1.71E+01
YBL039C	2.14E+02	1.35E+01
YKL183C-A	6.13E-01	3.18E-02
YPL085W	6.90E+00	4.58E+00
YJR086W	2.64E+00	2.20E+00
YKL202W	2.24E-01	1.16E-02
YGL116W	1.08E+01	9.46E-01
YJL120W	7.87E-01	7.18E-01
YIL018W	1.10E+03	2.78E+02
YOR133W	5.19E+01	1.95E+01
YDL248W	9.56E-01	2.44E-01
YDR355C	6.65E-01	7.45E-01
YHR090C	1.88E+01	5.39E+00
YLR029C	2.64E+03	2.03E+01
YKL179C	1.77E+01	7.52E+00
YDL118W	2.92E-01	2.57E-01
YBL073W	5.63E-01	2.26E-01
YPL241C	2.48E+01	5.13E+00
YDR456W	7.29E+01	1.62E+01
YLR371W	3.57E+01	8.58E+00
YGL193C	2.11E+00	7.01E-01
YMR156C	6.57E+00	3.09E+00
YOL080C	2.02E+00	6.70E-01
YOR165W	4.03E+01	7.60E+00
YEL016C	2.44E+01	1.05E+01
YKL033W	1.13E+01	3.20E+00
YGL073W	5.39E+00	2.43E+00
YLR455W	2.54E+01	9.65E+00
YDR105C	3.04E+01	8.86E+00
YMR135C	5.19E+01	1.15E+00
YGL129C	7.38E+00	2.35E+00
YAL032C	1.78E+01	7.64E+00
YDR343C	3.08E-01	1.24E-01
YNL199C	1.92E+01	7.83E+00
YDL196W	5.77E-01	6.22E-01
YEL036C	4.38E+01	1.01E+01
YJR154W	9.30E+00	3.64E+00
YOR272W	1.18E+02	6.03E+00
YOR251C	6.36E+01	1.17E+01
YDR224C	8.96E+02	4.90E+02
YGR157W	1.60E+02	3.30E+01
YKL217W	3.57E+00	9.82E-01
YJL031C	5.11E+00	1.86E+00
YMR184W	4.86E+01	2.64E+01
YNL090W	7.50E+01	1.79E+01
YDR221W	1.52E+01	2.36E+00
YGR091W	1.47E+01	1.98E+00
YHL043W	8.77E-01	4.94E-01
YLR176C	1.98E+00	3.93E-01
YBL113C	1.07E+00	8.96E-01
YLR137W	7.62E+00	2.18E+00
YOR263C	2.65E-01	6.16E-02
YMR200W	1.23E+02	3.18E+01
YHL045W	1.90E-01	9.82E-02
YDR311W	8.65E+00	4.21E+00
YOR336W	2.17E+01	6.18E+00
YOR194C	3.12E+01	1.40E+01
YGR256W	3.50E+00	1.57E+00
YML103C	5.59E+01	4.36E+00
YDL159W	1.79E+01	3.53E+00
YDL173W	7.95E+01	2.25E+01
YMR269W	4.64E+00	2.37E+00
YEL064C	1.95E+01	8.60E-01
YKL208W	1.69E+01	4.91E+00
YDL070W	8.14E+01	4.13E+01
YMR317W	5.17E-01	1.35E-01
YDR177W	5.71E+01	2.48E+01
YDR320C	2.03E+01	1.56E+00
YKL186C	1.24E+02	2.33E+01
YCL048W-A	1.72E+00	3.90E-02
YPL247C	6.12E+00	6.49E-01
YOR320C	3.47E+01	6.28E+00
YHR095W	5.08E-01	3.09E-01
YMR150C	1.82E+01	4.22E+00
YKL077W	1.26E+02	1.81E+01
YMR323W	4.91E-02	2.09E-02
YAL003W	1.49E+03	2.39E+01
YPL265W	1.20E+02	4.86E+01
YDR150W	2.63E+01	7.47E+00
YFL039C	9.43E+02	6.90E+01
YGR149W	1.10E+01	6.76E-02
YKL108W	1.30E+01	3.05E+00
YBR018C	2.26E+00	5.81E-01
YPL233W	7.89E+00	1.59E+00
YGR153W	9.07E+00	2.49E+00
YGR262C	4.89E+01	8.87E+00
YNL254C	1.35E+02	1.52E+02
YMR188C	6.83E+01	1.05E+01
YJR069C	5.19E+01	2.16E+01
YDR118W	5.70E+00	1.23E+00
YMR241W	2.69E+02	1.42E+01
YHL044W	1.06E+01	4.33E+00
YGR016W	7.21E+00	2.95E+00
YKL149C	1.24E+01	3.72E+00
YLL022C	1.62E+01	5.12E+00
YFR034C	7.34E+00	4.51E+00
YOR163W	2.28E+01	1.02E+01
YPL067C	3.74E+00	3.73E-01
YDL006W	2.51E+01	9.19E+00
YAL030W	1.55E+01	1.50E+00
YBL029C-A	3.45E+01	7.83E+00
YBR012W-A	2.81E-03	3.98E-03
YPL161C	1.11E+01	1.68E-01
YCR013C	5.35E-01	6.72E-02
YLR015W	1.36E+01	3.56E+00
YGL170C	7.87E-01	3.35E-02
YBR082C	2.97E+02	2.77E+01
YDR210W	6.19E+01	3.87E+01
YMR174C	1.98E+00	6.40E-01
YDL023C	4.72E-01	7.13E-02
YJL115W	5.99E+00	4.52E+00
YOL040C	9.41E+02	5.70E+01
YDR465C	5.22E+01	7.27E+00
YOL128C	3.91E+01	3.49E+01
YDL224C	1.54E+01	4.53E+00
YCR075W-A	3.56E+01	2.44E+01
YNL107W	1.90E+01	9.93E+00
YDR169C	8.33E+00	3.00E+00
YBL018C	4.39E+01	4.88E+00
YOR052C	7.28E+01	1.11E+01
YLR254C	1.62E+01	7.47E+00
YJL020C	3.71E+00	1.95E+00
YPL089C	2.09E+01	1.37E+00
YOR355W	1.00E+02	3.47E+01
YNL330C	4.02E+01	1.69E+01
YMR240C	6.06E+00	1.51E+00
YPL040C	1.69E+01	4.95E-03
YML075C	3.51E+01	4.92E+00
YDR389W	5.51E+01	1.52E+01
YOR255W	9.33E-01	9.86E-02
YLR260W	1.47E+01	3.73E+00
YIL145C	6.26E+01	1.14E+01
YLR095C	6.16E+00	3.27E+00
YDR268W	2.35E+01	2.57E+00
YBR184W	3.15E+00	2.22E-01
YOR216C	2.24E+01	8.56E+00
YPL155C	1.74E+01	6.70E+00
YBR038W	6.82E+00	2.69E+00
YML069W	3.16E+01	9.77E+00
YBR221W-A	1.01E+00	8.26E-01
YKR058W	1.25E+01	1.13E+00
YGL252C	7.32E+01	5.92E+00
YNL315C	3.70E+01	5.13E+00
Q0142	5.96E+00	2.30E+00
YDR070C	1.85E+00	9.60E-02
YMR024W	4.04E+01	8.31E+00
YPL046C	1.28E+01	6.62E-01
YPR026W	6.59E+00	1.62E+00
YGR111W	3.82E+01	8.96E+00
YLR310C	3.99E+01	1.44E+01
YBR219C	8.30E+00	5.02E+00
YLR268W	9.77E+01	1.46E+01
YOR331C	6.27E-01	1.43E-01
YLR177W	2.01E+01	1.65E+00
YPL038W-A	4.56E+00	3.78E+00
YBR043C	3.71E+01	9.62E+00
YOR232W	8.33E+01	8.43E+00
YOR348C	1.53E+00	1.22E+00
YGL255W	5.01E+03	5.20E+03
YPL053C	7.16E+01	2.78E-01
YDR186C	4.72E+01	1.45E+01
YCR067C	2.92E+01	1.74E+00
YNL229C	4.20E+01	8.82E-01
YKL130C	2.40E+01	4.81E+00
YAL008W	3.07E+01	3.29E+00
YGL143C	1.25E+01	2.52E+00
YGR270W	2.11E+01	9.03E+00
YDR014W	1.06E+01	3.21E+00
YMR319C	3.69E+02	3.37E+02
YLR451W	2.07E+01	3.53E+00
YPL208W	7.13E+01	3.91E+01
YLR276C	2.56E+01	8.53E+00
YDR043C	6.98E+00	1.71E+00
YMR218C	6.04E+00	2.77E+00
YDL046W	1.54E+02	2.84E+01
YJR062C	1.87E+01	5.13E+00
YML067C	5.08E+01	1.36E+01
YOR359W	3.91E+01	4.80E-01
YBR272C	7.06E+00	2.18E+00
YPR197C	1.18E+00	5.38E-01
YGR184C	2.99E+01	3.08E+00
YAL016C-A	2.76E-01	1.43E-02
YGR233C	8.72E+00	5.22E+00
YMR216C	6.41E+01	6.73E+00
YMR219W	3.54E+00	2.25E+00
YKL157W	9.57E+01	1.30E+01
YIR021W-A	3.12E+00	2.43E+00
YBR056W-A	6.37E+01	1.25E+01
YDL003W	1.12E+01	2.35E+00
YPL166W	6.77E+00	1.52E+00
YGR228W	5.80E-01	4.76E-01
YBL105C	5.20E+01	1.60E+01
YAL067C	8.60E+00	4.71E+00
YDL109C	5.10E+00	2.08E+00
YGR275W	6.90E+01	3.77E+01
YJL058C	4.21E+00	1.91E+00
YGL017W	1.93E+01	5.51E+00
YKL048C	3.60E+01	1.06E+01
YKL136W	2.45E+00	1.04E-01
YHR127W	1.55E+01	1.35E+00
YDL209C	2.41E+01	9.06E+00
YFR031C	1.13E+01	4.02E+00
YPR041W	2.69E+02	4.93E+01
YMR271C	1.23E+01	4.46E+00
YFL002C	2.73E+01	1.20E+00
YDR439W	9.95E+00	2.25E+00
YBR230C	2.43E+01	4.51E+00
YKL101W	1.57E+01	7.07E+00
YLR402W	6.17E+00	2.41E+00
YGL048C	1.15E+02	5.46E+00
YBL041W	1.89E+02	2.84E+01
YIL022W	4.93E+01	5.14E+00
YNL318C	5.33E-01	1.24E-01
YER161C	3.39E+01	9.09E+00
YLR131C	1.54E+01	6.50E+00
YKL118W	7.03E-01	2.34E-01
YBR020W	4.21E+00	6.44E-01
YPL032C	3.81E+01	8.24E+00
YLR023C	1.41E+02	4.23E+01
YOR141C	3.41E+01	3.94E+00
YGL150C	1.59E+01	5.64E+00
YBL093C	5.86E+01	1.43E+01
YGL101W	8.03E+01	2.56E+01
YLR013W	7.12E-01	1.08E-01
YNL253W	3.10E+01	2.12E+01
YCR084C	1.18E+01	5.20E+00
YKL165C-A	3.30E+01	2.46E+01
YNL120C	3.22E-01	3.33E-01
YOL070C	3.00E+01	3.02E+00
YJR124C	2.86E+01	9.26E+00
YKL122C	5.84E+01	2.08E+01
YJL099W	1.24E+01	6.89E+00
YMR250W	1.62E+01	3.34E+00
YPL222W	1.35E+01	7.17E+00
YMR111C	4.22E+00	2.12E+00
YAL035W	5.97E+01	2.58E+01
YNL220W	3.66E+02	2.13E+02
YDL174C	9.09E+01	2.26E+01
YMR122C	1.65E+00	9.05E-01
YNL134C	4.73E+01	2.12E+01
YDL107W	8.90E+00	2.47E+00
YGL057C	5.30E+01	2.91E+01
YGR047C	8.15E+00	4.30E+00
YNL278W	8.17E+00	6.78E+00
YJR133W	8.42E+01	3.35E+01
YCR003W	1.88E+01	3.03E+00
YNL157W	5.42E+01	2.69E+01
YOR356W	4.48E+01	5.48E+00
YOL132W	1.07E+00	3.38E-01
YNL148C	2.02E+00	1.15E+00
YJR007W	8.67E+01	3.64E+00
YOR040W	2.21E+01	6.48E+00
YER112W	1.46E+02	3.18E+01
YMR009W	2.54E+01	2.05E+00
YJR118C	7.51E+01	8.77E+00
YPR002W	2.12E+01	5.32E+00
YOL079W	8.81E-01	3.54E-01
YNR025C	1.18E+01	2.72E-01
YJL075C	4.10E-01	2.74E-01
YGL007W	1.09E+00	2.47E-02
YJL153C	1.20E+01	7.43E+00
YBL062W	7.32E-01	3.66E-01
YEL063C	8.68E+01	6.11E-01
YNL039W	9.83E+00	3.30E+00
YDR419W	1.51E+01	2.30E+00
YMR037C	2.28E+01	4.19E+00
YLR192C	1.44E+02	6.08E+01
YGL250W	1.08E+01	4.84E+00
YKR035W-A	3.91E+01	1.48E+01
YNL271C	3.16E+01	6.24E+00
YJR137C	2.93E+02	2.05E+02
YDL074C	6.46E+01	1.53E+01
YGL122C	4.25E+01	6.57E+00
YJR068W	7.09E+01	3.05E+01
YOR123C	6.71E+00	4.65E+00
YHR062C	2.45E+01	1.30E+00
YGL210W	6.31E+01	2.23E-01
YGL086W	1.77E+01	7.03E+00
YCR001W	9.78E-01	4.41E-01
YMR164C	8.26E+00	9.55E-01
YLR173W	1.86E+01	8.84E+00
YOL159C	1.67E+01	3.43E+00
YOL038C-A	5.76E+00	3.82E+00
YHL021C	8.69E+00	8.69E-01
YDR194C	6.36E+01	4.13E+00
YNL303W	7.06E+00	2.96E+00
YPL189W	1.92E+00	2.84E-01
YDL106C	1.81E+01	4.60E-01
YNL325C	8.30E+00	2.14E+00
YHR007C-A	1.37E+01	6.69E+00
YDL004W	4.70E+02	1.35E+02
YLR242C	2.33E+01	8.85E+00
YGR280C	1.66E+01	5.83E+00
YER190W	3.10E-02	3.21E-02
YKR042W	1.92E+02	1.25E+01
YJL061W	3.19E+01	2.43E+00
YHR110W	5.97E+01	1.80E+01
YOR275C	1.84E+01	1.33E+00
YMR180C	1.73E+01	7.32E+00
YPR170W-B	4.29E+01	7.15E+00
YDR126W	6.86E+00	9.64E-01
YLR428C	3.83E-01	1.98E-01
YER043C	1.20E+03	4.17E+02
YFL060C	1.91E-01	1.74E-01
YLR165C	1.53E+01	8.23E+00
YDR424C	3.13E+01	1.98E+01
YJL112W	2.60E+01	4.95E+00
YDR443C	1.29E+01	4.21E+00
YLR145W	1.15E+01	6.08E+00
YDR131C	1.13E+01	9.52E-01
YBL099W	2.92E+02	2.62E+00
YMR173W-A	2.13E+01	1.06E+01
YDL062W	5.60E-01	4.31E-02
YGL022W	1.76E+02	2.38E+01
YPR038W	7.52E-01	3.54E-01
YJL124C	1.26E+02	4.43E+01
YPL156C	1.22E+01	9.08E+00
YPL119C-A	1.15E+01	1.73E+00
YFL034C-B	1.86E+01	4.65E-01
YOR300W	2.16E+00	1.22E+00
YLR324W	1.17E+01	4.38E+00
YER157W	2.10E+01	3.85E-01
YMR298W	3.72E+01	6.27E+00
YJR131W	1.80E+01	3.60E+00
YFR012W	3.33E+00	1.89E+00
YDL177C	1.78E+01	8.47E+00
YDR203W	1.14E+00	8.11E-01
YDR508C	2.11E+02	2.54E+01
YLR190W	3.90E+01	5.46E+00
YHR195W	3.12E+01	7.76E+00
YLR016C	3.16E+01	8.34E+00
YNR029C	3.25E+01	1.23E+01
YIL133C	4.81E+02	6.52E+01
YMR075C-A	3.95E+00	1.21E+00
YPR071W	2.31E+01	8.21E+00
YDR437W	9.38E+00	3.03E+00
YNL304W	8.92E+00	4.87E+00
YOL155C	3.36E+01	3.12E+01
YJL146W	9.93E+00	2.26E+00
YLR457C	9.43E+00	3.76E+00
YMR068W	4.58E+00	1.89E+00
YHR186C	1.48E+01	1.37E+00
YJR151C	9.05E-01	2.76E-01
YNL165W	1.56E+01	3.98E+00
YNR039C	3.45E+01	2.85E+01
YIL128W	4.37E+01	3.99E+00
YGL064C	2.40E+01	2.06E+00
YDR196C	3.58E+01	7.32E+00
YER038W-A	2.90E+00	2.53E-01
YDR510C-A	1.13E+00	5.84E-01
YGL125W	1.64E+02	8.04E+01
YPL279C	1.53E+00	1.06E-01
YNL331C	4.86E+00	6.87E-01
YBR186W	7.61E-01	1.66E-01
YDR136C	5.97E-01	3.98E-01
YOR127W	1.24E+01	5.18E+00
YOR293W	3.01E+03	4.37E+02
YNR056C	1.16E+00	1.59E-01
YCL031C	1.51E+01	6.42E+00
YDR244W	2.61E+01	4.76E+00
YPR012W	2.71E+00	2.43E+00
YLR148W	2.17E+01	2.43E+00
YOR305W	2.96E+01	1.37E+01
YLR184W	1.90E-01	9.82E-02
YCL054W	2.39E+01	8.87E+00
YHR154W	7.24E+00	2.72E+00
YML084W	5.69E-01	2.29E-01
YMR279C	1.10E+00	4.17E-01
YOR034C	1.46E+01	4.80E+00
YEL061C	8.75E+00	4.85E+00
YKL210W	2.63E+02	3.49E+01
YBR287W	8.91E+01	6.10E+00
YIL171W	2.41E-01	1.98E-01
YDR381W	3.13E+02	5.82E+01
YDL005C	2.43E+01	9.75E-01
YKL190W	6.13E+01	9.23E+00
YDL033C	1.98E+01	6.98E+00
YBR036C	1.58E+02	6.28E+01
YGL006W-A	1.15E+00	1.05E+00
YIL142C-A	3.83E-01	3.50E-01
YCL028W	9.87E+01	3.22E+00
YOR100C	1.49E+00	6.73E-01
YHR216W	2.94E+02	2.48E+02
YGR045C	3.46E+00	8.47E-01
YJL006C	2.31E+01	4.05E+00
YOR170W	4.33E+00	2.44E+00
YHR128W	1.26E+02	6.25E+01
YKL056C	1.48E+03	1.51E+02
YDR390C	5.36E+01	5.46E+00
YDR520C	1.79E+01	3.42E+00
YFL037W	3.30E+02	7.28E+01
YCL043C	9.80E+01	4.33E+01
YJR012C	1.20E+01	5.25E+00
YOL152W	2.45E+00	6.11E-02
YBR242W	6.50E+01	3.63E+01
YMR081C	3.60E+00	1.26E-01
YJR035W	3.83E+00	1.61E+00
YDR256C	6.40E+00	2.95E+00
YDR139C	1.51E+02	2.16E+01
YGR119C	3.54E+01	1.50E+01
YMR270C	3.23E+01	1.35E+01
YDR056C	9.06E+01	3.91E+01
YDR159W	2.19E+01	7.45E+00
YJR088C	7.43E+01	6.36E+00
YGR074W	5.07E+01	2.98E+00
YGR161C	2.66E+01	1.38E+00
YNL213C	3.37E+01	1.50E+01
YPL120W	7.76E+00	1.41E+00
YLL042C	3.49E+00	1.65E+00
YPL082C	4.18E+01	9.41E+00
YMR127C	2.21E+01	4.47E+00
YML114C	1.83E+01	7.00E+00
YLR024C	7.58E+00	2.89E+00
YLR110C	2.29E+03	4.10E+02
YHR142W	3.26E+01	7.67E+00
YHR050W	4.27E+01	1.57E+01
YNL218W	5.64E+00	2.49E+00
YGR080W	3.38E+01	9.23E+00
YHL027W	6.66E+01	2.47E+01
YKL046C	8.34E+01	9.70E+00
YGL257C	4.88E+01	4.20E+01
YJR098C	8.89E+00	3.45E+00
YDL189W	8.86E+00	3.51E+00
YOL051W	9.24E+00	5.08E+00
YJR160C	9.63E-02	4.99E-03
YCR023C	2.39E+01	1.44E+00
YER186C	5.78E+01	9.34E+00
YER013W	1.93E+01	3.77E+00
YDR417C	1.15E+00	6.01E-01
YKL008C	4.99E+01	5.01E+00
YDR054C	3.13E+01	1.70E+01
YOR369C	1.41E+03	1.43E+01
YDR167W	3.39E+01	1.34E+01
YFR038W	2.54E+01	3.95E+00
YFL017C	3.03E+01	1.16E+01
YLR138W	5.14E+00	3.28E+00
YDL170W	4.21E+01	1.14E+01
YAL065C	5.42E-02	7.66E-02
YLR440C	1.06E+01	4.94E+00
YLR337C	2.00E+00	4.17E-01
YOR249C	1.18E+01	3.29E+00
YKL147C	3.81E-01	2.29E-01
YBR189W	1.24E+03	2.76E+02
YDR515W	2.16E+01	1.40E+00
YDR199W	2.95E-01	6.87E-02
YMR020W	5.81E+00	2.36E+00
YOR290C	2.56E+01	1.03E+01
YDL080C	2.26E+01	1.47E+00
YER020W	2.83E+01	7.16E+00
YHL016C	1.41E+01	2.85E+00
YKL102C	7.17E-01	2.38E-01
YLR083C	1.04E+02	8.76E+00
YER137C	9.36E+00	2.76E+00
YOL162W	4.62E+00	7.24E-01
YBR050C	2.43E+00	5.79E-01
YFL033C	2.08E+01	4.35E+00
YLL047W	5.04E-01	2.14E-01
YMR065W	9.09E+00	2.83E+00
YDR409W	3.03E+00	1.12E+00
YHR069C-A	3.13E+00	1.79E+00
YDR176W	1.80E+01	1.04E+01
YNL114C	2.61E+00	6.08E-01
YER114C	2.46E+01	4.50E+00
YDL047W	4.64E+01	3.16E+00
YPR077C	2.69E-01	3.59E-01
YLR108C	1.67E+01	3.92E+00
YBR115C	1.06E+02	3.37E+01
YOR266W	2.64E+01	2.36E+00
YML055W	5.31E+01	1.47E+01
YGL094C	2.31E+01	5.08E+00
YDR006C	2.61E+01	2.93E+00
YHR207C	2.13E+01	3.44E+00
YDR044W	4.39E+01	7.15E-01
YMR286W	4.56E+01	1.23E+01
YBR172C	3.98E+01	1.11E+01
YGL014C-A	5.18E-01	7.32E-01
YIL154C	1.37E+01	3.19E+00
YDR422C	2.53E+01	8.64E+00
YGR005C	2.66E+00	1.34E+00
YOL077W-A	1.13E+02	4.18E+01
YDL205C	7.87E+01	2.30E+00
YER091C	2.44E+03	1.80E+03
YDR329C	2.59E+01	3.15E+00
YGL038C	3.13E+01	9.86E+00
YJL217W	4.75E+01	8.80E+00
YDL133W	2.40E+01	9.36E+00
YGR250C	3.70E+01	6.40E+00
YHL015W-A	2.38E+00	1.95E+00
YNL154C	1.45E+02	4.62E+01
YNL261W	2.95E+01	5.80E+00
YML017W	3.55E+01	1.52E+01
YBR201C-A	2.30E+01	2.53E+01
YKL145W-A	9.94E+01	9.43E+01
YBL026W	8.14E+01	1.11E+01
YDR457W	2.98E+01	1.25E+01
YPR088C	8.74E+01	4.70E+00
YGR082W	9.64E+01	7.59E+00
YBL031W	1.26E+01	5.79E+00
YKL197C	6.06E+00	2.82E+00
YML100W	1.97E+01	4.48E+00
YGR086C	2.98E+02	9.13E+00
YBL109W	4.70E-01	6.65E-01
YCL037C	4.45E+01	6.12E+00
YOL149W	6.30E+01	9.18E+00
YDR175C	3.73E+01	7.73E+00
YDR383C	1.98E+01	6.30E+00
YKL016C	3.42E+02	8.45E+00
YDR452W	6.42E+01	2.16E+01
YPR022C	4.09E+01	4.58E+00
YER056C	5.26E+02	1.73E+01
YNL169C	6.73E+01	1.88E+01
YBL050W	5.56E+01	1.93E+01
YFR013W	1.86E+01	6.65E-01
YDR504C	1.34E+01	6.65E-01
YPR192W	3.15E+00	1.67E+00
YLR294C	9.51E+01	1.76E+01
YLR351C	9.23E+01	3.52E+00
YDR342C	1.10E+01	1.09E+01
YOR168W	2.36E+02	6.42E+01
YNL003C	4.03E+01	4.82E+00
YIL063C	1.80E+01	1.01E+01
YLR255C	1.47E+00	2.71E-01
YKL218C	5.33E+01	6.05E+00
YOR337W	4.46E+01	8.53E-01
YJR075W	1.20E+02	3.35E+01
YBL090W	4.43E+01	1.77E+01
YLR262C-A	1.90E+02	1.24E+01
YKR102W	1.47E+00	3.21E-01
YOL144W	2.57E+01	6.15E+00
YEL042W	7.60E+01	4.75E+00
YLR235C	1.46E+00	1.69E-01
YOL008W	2.26E+01	5.85E+00
YJL169W	5.16E-01	5.57E-01
YKL034W	2.31E+01	5.08E+00
YDR534C	1.43E+01	1.80E+01
YMR011W	3.42E+02	6.87E+01
YPR095C	1.51E+01	5.96E+00
YLR193C	4.91E+00	3.46E+00
YPL183W-A	5.86E+01	1.07E+01
YHR178W	7.23E+00	3.56E+00
YKL215C	7.10E+00	2.48E+00
YDL188C	5.55E+01	3.79E-01
YDR231C	1.10E+01	5.25E+00
YLR055C	1.05E+01	4.37E+00
YPL183C	6.85E+01	6.13E+00
YBR025C	3.67E+02	1.02E+02
YBR005W	1.93E+01	7.47E+00
YER122C	8.99E+01	2.04E+01
YNL053W	1.85E+01	1.78E+00
YPR096C	3.61E+00	9.99E-01
YCL011C	6.29E+01	5.35E+00
YER007W	1.47E+01	1.16E+00
YGL209W	1.26E+02	6.33E+01
YNL298W	1.77E+01	3.09E+00
YML036W	2.03E+01	6.06E+00
YGR022C	2.59E-01	1.73E-01
YOR192C-A	1.07E+01	1.11E+01
YCR036W	5.14E+01	1.46E+01
YCR020C-A	2.51E+01	6.76E+00
YDR279W	2.77E+01	8.06E+00
YDR084C	1.89E+01	1.54E+00
YDL145C	1.74E+02	1.25E+01
YER089C	2.75E+01	3.91E+00
YIL037C	4.44E+00	7.45E-01
YLR437C	1.40E+01	1.16E+01
YPR152C	1.04E+01	4.54E+00
YJL111W	1.46E+02	1.55E+01
YHR194W	1.82E+01	4.48E+00
YKR088C	5.04E+01	6.16E+00
YLR008C	9.77E+01	3.31E+00
YEL030C-A	1.04E+00	1.52E-01
YBR234C	3.24E+01	7.11E+00
YLR039C	1.40E+01	6.14E+00
YER164W	1.65E+01	7.95E+00
YJR083C	1.40E+00	6.34E-01
YKL214C	6.42E+01	3.29E+01
YGL241W	7.58E+00	6.02E+00
YIL056W	1.49E+01	1.06E+00
YGR195W	6.15E+01	1.78E+01
YOR157C	9.46E+01	1.40E+01
YJR105W	3.00E+02	3.63E+01
YDL223C	4.20E+00	2.39E+00
YNR047W	2.72E+01	7.25E+00
YDR153C	4.88E+01	6.66E+00
YNL176C	1.70E+01	3.81E+00
YIL047C-A	1.19E+01	5.66E+00
YPL271W	1.72E+02	7.43E+01
YEL037C	6.35E+01	1.12E+01
YDR532C	2.24E+00	8.59E-01
YOR183W	5.13E-01	4.21E-01
YLR048W	9.28E+02	3.05E+01
YKL050C	3.45E+00	1.79E+00
YDR479C	1.37E+01	3.63E+00
YBL055C	3.47E+01	5.49E-01
YFL014W	5.11E+01	4.84E+01
YBR149W	1.11E+02	2.75E+01
YFL048C	8.70E+01	7.56E+00
YHR023W	1.66E+01	7.63E+00
YCL058C	1.12E+01	7.79E-01
YDL098C	2.40E+01	6.03E+00
YER152W-A	1.17E-01	6.03E-02
YKR061W	1.23E+01	1.89E+00
YKR020W	2.24E+01	1.20E+01
YNL228W	1.23E+00	9.46E-02
YJR010W	4.85E+02	3.34E+02
YML013W	2.52E+01	5.05E+00
YHR166C	1.32E+01	5.74E+00
YER162C	3.01E+00	1.41E+00
YOL072W	1.71E+01	3.25E+00
YDL058W	1.49E+01	2.09E+00
YOR191W	2.16E+01	8.67E+00
YPR126C	9.39E-01	9.44E-01
YPR033C	2.03E+02	3.56E+01
YCR033W	4.23E+01	1.03E+01
YER145C-A	1.10E+00	3.38E-01
YNL138W-A	1.33E+01	7.48E+00
YGL192W	1.22E+01	3.80E+00
YJR070C	1.20E+02	7.60E+00
YFR022W	6.38E+00	1.27E+00
YMR052W	8.18E+00	3.07E+00
YNR074C	9.08E+00	2.20E+00
YOR353C	2.59E+01	6.71E+00
YHR071C-A	2.47E+00	1.28E+00
YLR114C	7.69E+00	5.20E+00
YGR038W	1.93E+01	5.57E+00
YPL129W	7.70E+01	3.67E+01
YCR020C	8.21E+00	2.09E+00
YHR132W-A	1.00E+02	3.43E+01
YLR090W	2.17E+01	2.37E+00
YNL121C	1.44E+02	1.63E+01
YPL012W	1.54E+02	2.42E+01
YMR274C	2.93E+01	8.46E+00
YGR260W	3.59E+02	1.21E+02
YHR066W	1.04E+02	7.72E+00
YFR030W	3.61E+02	2.45E+02
YLR454W	1.30E+01	3.58E+00
YHR031C	2.21E+01	8.27E+00
YPL114W	9.45E+00	1.08E+00
YDR533C	3.66E+01	1.79E+01
YBR133C	1.84E+01	5.45E+00
YJL184W	2.53E+01	2.07E+01
YPR181C	2.22E+01	9.92E+00
YGL015C	1.49E+00	8.34E-04
YDR073W	3.53E+01	1.40E+01
YDL176W	6.76E+00	2.56E+00
YNL210W	8.39E-01	6.37E-01
YBR197C	1.92E+01	7.34E+00
YNR012W	1.07E+01	1.74E+00
YDR210W-A	2.13E+00	2.48E+00
YJL187C	2.80E+01	6.71E+00
YGR158C	6.65E+01	9.53E-01
YDR160W	1.15E+01	3.38E+00
YOR164C	9.29E+01	2.26E+01
YMR105C	2.89E+01	9.70E+00
YPL057C	6.11E+01	4.24E+00
YBR158W	7.50E+01	7.09E+00
YLL019C	7.25E+01	3.74E+01
YGL208W	2.20E+01	4.99E+00
YER175C	4.48E+01	1.04E+01
YBR165W	2.29E+01	3.92E+00
YER187W	8.47E+00	6.00E+00
YER116C	1.89E+01	6.34E+00
YER166W	3.37E+01	9.88E+00
YMR320W	1.73E+01	5.12E+00
YDR119W-A	6.41E+00	3.03E+00
YKL115C	1.55E+01	9.90E+00
YPL133C	1.76E+01	4.65E+00
YIL047C	5.14E+01	1.10E+01
YBR058C-A	2.69E+02	4.82E+01
YOR041C	1.95E+00	3.97E-01
YDR277C	4.94E+01	4.93E+00
YDR406W	6.67E+00	3.61E-01
YNL168C	5.65E+01	6.75E+00
YMR299C	2.66E+01	8.35E+00
YLR347C	1.22E+02	1.92E+01
YJL127C-B	1.38E+02	2.30E+00
YLR437C-A	6.86E-01	7.10E-01
YHR073W	4.47E+01	8.61E+00
YBR112C	1.21E+01	5.79E+00
YDR373W	8.09E+01	1.59E+01
YBR218C	8.42E+01	7.89E+00
YDR450W	6.80E+02	1.66E+02
YDR293C	4.90E+01	1.19E+01
YLL004W	1.18E+01	4.43E+00
YER180C-A	1.18E+01	7.88E+00
YLR280C	1.79E-01	2.54E-01
YHR086W-A	7.96E-01	3.38E-01
YDL138W	1.68E+01	6.17E+00
YGR257C	1.99E+01	1.28E+01
YHR167W	2.38E+01	5.69E+00
YJL159W	1.87E+02	5.51E+01
YGR265W	7.45E-01	1.88E-01
YKR072C	2.81E+01	2.21E-01
YOR029W	2.64E-01	1.97E-01
YGL113W	1.83E+01	5.01E+00
YBR033W	6.52E+00	8.54E-01
YBR084C-A	5.88E+02	9.62E+01
YBL085W	1.11E+01	5.43E+00
YDL163W	6.44E-01	6.81E-02
YGR123C	1.28E+02	3.21E+01
YPR133C	1.39E+01	9.02E+00
YGR072W	2.97E+01	9.49E+00
YDL025C	1.95E+01	1.06E+00
YKR048C	6.62E+01	1.30E+01
YMR258C	2.33E+01	8.07E+00
YOR138C	1.08E+01	4.71E+00
YER078W-A	2.64E-01	1.37E-02
YJL119C	4.18E+00	5.96E-01
YHR036W	2.34E+01	9.18E+00
YDR525W	2.59E-01	1.73E-01
YFL015W-A	2.69E-01	1.79E-01
YML057W	1.07E+01	4.72E-01
YDL234C	2.61E+01	1.45E+00
YER113C	1.05E+01	6.15E-01
YGR006W	5.74E+00	2.94E+00
YDR240C	3.18E+01	1.97E+01
YER011W	5.92E-01	1.70E-01
YDR164C	3.01E+01	4.05E+00
YCR044C	5.17E+01	1.36E+01
YOR330C	3.98E+01	4.11E+00
YNL232W	6.50E+01	1.22E+01
YBL021C	2.26E+01	8.10E+00
YLR341W	1.84E+00	1.60E-01
YER082C	7.76E+01	1.28E+01
YNL163C	4.92E+01	6.68E+00
YDL104C	9.76E+00	2.99E+00
YDR364C	2.91E+01	9.31E+00
YOR092W	4.06E+01	4.97E+00
YDR263C	7.66E+00	5.06E+00
YOR390W	3.69E+00	4.63E-01
YOR292C	8.21E+00	5.66E-01
YNL186W	8.54E+01	5.77E+00
YOL129W	7.50E+01	2.33E+01
YML031W	5.07E+01	3.74E+00
YDL153C	5.49E+00	3.14E+00
YPL242C	2.01E+01	4.66E+00
YLR010C	9.41E+00	1.68E+00
YGR024C	1.20E+02	1.66E+01
YDR540C	9.56E+00	3.63E+00
YCL048W	9.25E-01	4.82E-01
YLR446W	3.01E+00	3.87E-01
YEL058W	5.19E+01	1.28E+00
YOR230W	2.30E+02	2.56E+01
YOL142W	4.89E+01	5.38E+00
YLR256W	3.68E+01	3.24E+01
YIL111W	8.30E+01	2.28E+01
YFL010C	3.06E+02	1.16E+01
YDR433W	1.05E-01	1.30E-01
YHR165C	2.52E+01	5.53E+00
YHR005C-A	1.09E+02	8.57E+00
YMR252C	3.32E+01	1.83E+01
YJR071W	5.20E-01	3.90E-01
YCR005C	5.49E+02	4.01E+01
YLR378C	5.33E+01	9.13E+00
YDR210C-C	8.08E-02	5.01E-02
YOR121C	3.94E+01	1.68E+00
YGR282C	8.88E+02	2.79E+02
YLR181C	1.22E+01	4.88E+00
YHR091C	1.80E+01	2.18E+00
YMR007W	1.97E+00	1.07E+00
YGL115W	6.53E+01	1.58E+01
YOR094W	2.65E+01	1.39E+01
YKL059C	1.98E+01	4.60E+00
YLR243W	3.64E+01	7.93E+00
YDR241W	7.81E+00	4.25E+00
YOR297C	3.41E+01	1.26E+01
YOR316C	5.92E+01	3.62E+01
YOR314W-A	1.54E+00	1.03E+00
YMR266W	6.92E+01	2.63E+01
YLR199C	3.45E+01	3.13E+00
YMR226C	2.27E+02	6.41E+01
YPL038W	5.84E+00	2.15E+00
YKL203C	2.05E+01	3.60E+00
YFL022C	9.39E+01	2.64E+01
YBR268W	1.62E+01	9.44E+00
YFL015C	2.15E-01	1.75E-01
YKL166C	2.92E+01	7.47E+00
YPR151C	2.57E+00	1.92E+00
YJL030W	2.11E+01	6.14E+00
YLR187W	5.20E+00	2.80E+00
YGR201C	9.01E+00	1.08E+00
YDL230W	1.35E+01	3.42E+00
YPL262W	2.23E+02	2.99E+01
YOL124C	7.04E+01	9.81E+00
YBL047C	3.35E+01	9.85E+00
YPR092W	4.11E-01	5.82E-01
YEL028W	3.55E+00	6.50E-01
YHR004C	2.06E+01	3.43E+00
YMR284W	1.16E+01	8.08E-01
YKL222C	1.18E+01	1.98E+00
YGR133W	1.06E+01	6.01E+00
YKL092C	1.84E+01	2.67E+00
YDR227W	1.27E+01	3.30E+00
YIL159W	4.05E+00	1.45E+00
YJL173C	5.99E+01	1.62E+01
YIL045W	1.11E+01	7.67E+00
YOR312C	1.54E+03	1.42E+02
YBL057C	6.26E+01	4.00E+01
YOL036W	4.07E+01	5.07E+00
YBR261C	3.21E+01	1.25E+01
YNL089C	5.88E-01	1.63E-01
YPR046W	2.55E+01	1.60E+01
YGR259C	3.00E-01	1.55E-01
YJL205C	1.98E+01	1.26E+01
YNL252C	3.77E+01	7.18E-01
YHR133C	9.58E+01	5.74E+00
YGR147C	2.96E+01	3.16E+00
YDL116W	8.22E+01	1.16E+01
YIL024C	1.28E+01	7.04E+00
YDR137W	1.26E+01	4.85E+00
YOR343W-A	1.24E+00	1.05E+00
YKL221W	1.03E+00	4.66E-01
YIR007W	8.76E+00	3.29E+00
YBL091C-A	1.38E+01	1.91E-01
YMR207C	1.63E+01	1.95E+00
YLR412W	4.72E+01	1.81E+01
YKL010C	1.79E+01	3.50E+00
YHR074W	5.07E+01	1.07E+01
YOR358W	6.97E+00	1.88E+00
YPL023C	4.73E+01	7.21E+00
YGR017W	4.79E+01	4.24E+00
YML128C	2.70E+01	1.14E+01
YIL146C	1.21E+01	1.19E+00
YGR243W	2.45E+01	1.07E+01
YGR036C	4.86E+01	8.11E+00
YLR450W	2.76E+01	3.60E+00
YCL023C	5.05E-01	2.03E-01
YBR255W	1.37E+01	4.71E+00
YCL017C	6.47E+01	3.72E+00
YKR067W	1.07E+01	3.17E+00
YOL102C	2.71E+01	9.92E+00
YHR006W	8.08E+01	2.35E+01
YML100W-A	1.00E+00	5.19E-02
YIL043C	2.06E+02	5.29E+01
YDR408C	6.60E+01	5.37E+00
YIL156W	5.73E+00	2.50E+00
YGL034C	9.12E-01	8.03E-01
YCR028C	3.16E+01	3.17E+00
YDR235W	8.77E+00	3.22E+00
YPL007C	1.90E+01	3.49E+00
YOR334W	2.37E+01	1.07E+01
YLR367W	2.85E+02	6.24E+01
YFR037C	4.43E+01	4.67E+00
YIL044C	5.09E+01	4.04E+00
YBR065C	3.19E+01	1.52E+01
YIL062C	2.19E+02	2.65E+01
YNR002C	1.17E+00	5.31E-01
YJL098W	4.40E+01	1.64E+01
YPL196W	2.11E+01	5.58E+00
YOR284W	9.32E+00	3.30E+00
YIL082W-A	3.34E-02	4.63E-02
YLR422W	2.28E+01	1.67E-01
YPR010C-A	7.78E+01	2.17E+01
YGL043W	3.83E+01	9.23E+00
YJL051W	1.07E+01	3.52E+00
YDR459C	2.08E+01	2.23E+00
YHR039C-A	7.41E+01	3.74E+01
YCL065W	1.71E-01	2.41E-01
YPR159C-A	6.17E-01	8.72E-01
YDL039C	1.00E+01	8.14E+00
YOL115W	3.77E+01	4.49E+00
YCR090C	5.12E+01	1.26E+01
YOL119C	2.83E+01	3.33E+00
YGR242W	5.53E-01	3.69E-01
YBR157C	1.23E+01	2.37E+00
YOL111C	3.00E+01	3.77E+00
YGR264C	2.42E+02	1.05E+02
YHR215W	2.26E+00	1.94E+00
YIR022W	6.16E+01	1.93E+01
YCR094W	3.14E+01	4.50E+00
YHL038C	5.91E+00	1.93E+00
YPR002C-A	7.50E-01	7.38E-01
YKL184W	7.57E+01	1.25E+00
YGR191W	7.18E+01	8.20E+00
YML094C-A	1.63E+00	8.42E-02
YJL092W	1.90E+01	6.12E+00
YLR426W	8.29E+00	2.66E+00
YCR097W-A	2.54E-01	3.59E-01
YOR287C	1.49E+01	7.41E+00
YOL013W-B	1.49E+00	1.34E-01
YFL031C-A	6.33E-01	2.69E-01
YDL155W	3.75E+01	1.47E+01
YJL166W	3.11E+02	7.99E+01
YOL009C	1.24E+01	3.73E+00
YNL205C	8.96E-01	2.41E-01
YPR182W	7.44E+00	4.16E+00
YDR356W	8.18E+00	3.76E+00
YJR101W	4.36E+01	1.19E+00
YNL138W	3.10E+01	4.82E+00
YBL101C	6.94E+00	3.96E+00
YGL140C	3.90E+01	2.55E-01
YLR372W	2.27E+02	3.20E+01
YBR085W	8.77E+00	1.75E+00
YOR326W	4.35E+01	1.25E+01
YOR181W	3.07E+00	1.47E+00
YPR104C	3.40E+01	9.64E+00
YBR045C	7.05E+00	2.56E+00
YBL096C	2.80E+00	4.52E-01
YOR360C	1.53E+02	1.10E+01
YFL040W	1.99E+00	6.14E-01
YIR026C	5.79E+01	1.42E+01
YGL063W	9.06E+00	5.14E+00
YMR186W	1.04E+02	1.40E+01
YMR291W	6.01E+01	1.61E+01
YOR387C	1.53E+03	2.12E+03
YER042W	7.63E+01	3.62E+00
YPL048W	2.15E+01	3.75E+00
YPR117W	1.97E+01	1.34E+00
YDR322W	1.39E+01	9.16E-01
YGR146C	8.73E+00	8.83E+00
YFL007W	3.47E+01	4.30E+00
YPL263C	2.12E+01	8.34E+00
YGR023W	1.28E+00	4.19E-01
YBR259W	1.21E+01	1.43E+00
YGL041C	3.15E+00	1.82E+00
YJL141C	2.30E+01	5.78E-01
YJL033W	5.75E+01	1.80E+00
YBR062C	4.26E+01	1.03E+01
YOR073W-A	4.75E-01	4.19E-01
YPL157W	3.76E+01	1.55E+01
YOL100W	1.01E+01	3.00E+00
YOR208W	1.03E+01	4.44E+00
YDR034W-B	7.08E+00	1.01E+00
YKR054C	1.62E+01	4.40E+00
YIL004C	2.20E+01	1.18E+01
YBR016W	1.44E+01	6.63E+00
YLR004C	3.34E+00	1.33E+00
YAL064C-A	5.50E-02	7.78E-02
YBR177C	1.52E+02	1.19E+01
YBR151W	1.89E+01	6.93E+00
YKL065C	8.57E+01	1.64E+01
YHR067W	1.88E+01	4.26E+00
YBL088C	1.19E+01	3.40E+00
YOR329W-A	9.14E-01	6.85E-01
YCL033C	1.39E+01	4.00E+00
YDR120C	7.47E+01	8.29E+00
YDR530C	1.23E+01	2.27E+00
YCR060W	1.93E+01	1.46E+00
YIL052C	3.39E+02	5.62E+01
YBR093C	1.59E+01	1.23E+01
YDR020C	4.26E+01	1.06E+01
YPR043W	1.20E+03	4.52E+02
YML109W	8.89E+00	2.41E+00
YPL017C	8.14E-01	4.70E-01
YDR378C	2.56E+02	6.43E+01
YFR035C	9.58E-01	4.95E-01
YOR049C	6.00E+00	4.53E+00
YDL229W	4.21E+02	4.67E+01
YGL108C	8.20E+00	5.15E+00
YBL103C	1.65E+01	3.57E+00
YHR040W	6.74E+00	4.15E+00
YBR054W	3.06E+01	2.42E+01
YOL016C	5.21E+01	1.92E+01
YKR040C	8.38E-01	7.15E-01
YDR514C	2.80E+01	5.96E+00
YMR132C	1.20E+01	2.63E+00
YJL203W	9.69E+00	5.75E+00
YBR073W	1.22E+01	1.52E+00
YMR025W	1.08E+01	5.27E+00
YIL071W-A	8.72E-01	2.39E-01
YOL063C	2.24E+01	3.60E+00
YKL060C	8.08E+03	2.39E+03
YBR193C	1.97E+01	2.85E+00
YDR398W	1.37E+02	1.87E+00
YJL133W	2.68E+01	2.43E+01
YNR049C	5.85E+01	2.33E+01
YGR281W	1.31E+01	6.11E+00
YPL039W	1.89E+01	3.60E+00
YER025W	1.60E+02	4.09E-01
YNL201C	5.24E+01	5.03E+00
YMR045C	2.99E-01	1.64E-01
YGR183C	3.30E+02	3.90E+01
YIL038C	4.77E+01	2.69E+00
YEL041W	4.31E+00	1.28E+00
YGL236C	1.62E+01	7.51E-01
YOR188W	1.99E+01	2.66E+00
YER079W	1.20E+01	1.54E-01
YDR464W	1.68E+01	8.54E+00
YLR425W	6.13E+00	2.36E+00
YLR298C	2.41E+01	7.48E+00
YLR314C	9.88E+00	5.59E+00
YGL146C	6.45E+00	3.42E+00
YOR242C	3.64E+00	7.95E-01
YML065W	4.94E+00	1.90E+00
YOL143C	1.17E+02	2.22E+01
YNL032W	3.39E+01	1.16E+01
YMR084W	6.70E+00	1.52E-01
YGL051W	7.90E-01	6.98E-01
YLR295C	1.64E+02	3.19E+01
YPR110C	2.37E+02	3.14E+01
YPL149W	5.45E+01	1.31E+00
YJL104W	2.24E+01	9.16E+00
YEL046C	7.14E+01	1.15E+01
YOR104W	2.08E+01	1.09E+01
YGR034W	2.23E+03	3.96E+02
YJR031C	1.64E+01	3.67E+00
YDR030C	1.28E+01	5.90E+00
YDR332W	1.68E+01	4.08E+00
YGR141W	1.77E+01	5.91E+00
YOR248W	8.43E+00	3.86E+00
YBR120C	2.17E+01	5.78E-02
YGL222C	2.57E+01	9.83E-01
YDR416W	5.62E+00	2.29E+00
YNL103W	6.89E+00	2.96E+00
YER165W	3.38E+02	4.07E+01
YDR538W	2.14E+01	8.68E+00
YJL127W-A	1.27E+00	1.25E+00
YOL054W	3.55E+00	1.47E+00
YMR225C	2.37E+01	9.72E+00
YIL033C	3.67E+01	2.07E+01
YGL258W	1.11E+03	1.54E+03
YDR162C	3.93E+01	1.19E+01
YKL022C	2.38E+01	5.40E+00
YJR043C	1.44E+01	5.60E+00
YPL146C	4.30E+01	1.28E+01
YOR078W	7.93E+01	3.59E+01
YPL045W	2.00E+01	3.63E+00
YKL131W	4.51E-01	2.71E-01
YPR008W	8.43E+01	3.38E+00
YIL009C-A	2.01E+01	2.64E-02
YAL041W	2.02E+01	4.60E+00
YJL168C	3.07E+01	8.03E+00
YDR170C	8.03E+01	7.97E+00
YIL046W	4.88E+01	1.79E+01
YPL064C	2.69E+01	5.67E+00
YHR209W	4.73E+00	7.37E-01
YMR133W	7.46E-01	5.59E-01
YBL043W	3.64E+01	1.45E+01
YKL053C-A	4.47E+01	1.29E+01
YBR271W	2.82E+01	2.95E+00
YHR001W	5.64E+01	7.67E+00
YDL076C	2.06E+01	5.72E+00
YER053C	1.67E+01	9.62E+00
YIL122W	1.78E+01	4.51E+00
YCR081W	9.18E+00	2.10E+00
YPR062W	1.20E+01	7.00E+00
YDR531W	6.97E+01	1.18E+01
YNL308C	6.51E+00	5.06E+00
YFR031C-A	3.74E+02	3.66E+01
YMR175W-A	2.81E+00	9.34E-01
YHR035W	5.65E+00	1.22E+00
YBL027W	8.02E+02	1.07E+02
YIR025W	3.92E+00	1.37E+00
YBL005W-A	3.15E-01	1.64E-01
YKL139W	1.86E+01	5.83E+00
YJL108C	3.52E+00	9.86E-02
YPL061W	4.18E+02	1.22E+02
YLR117C	1.45E+01	5.29E+00
YKL078W	1.97E+01	4.07E+00
YDR524C-B	3.18E+03	3.46E+02
YJR150C	4.37E-01	2.26E-02
YMR238W	6.14E+01	2.17E+01
YPL253C	8.33E+00	2.11E+00
YML133C	1.60E-02	8.28E-03
YDR432W	1.45E+02	8.67E+00
YGL149W	5.01E-01	1.26E-01
YGL225W	2.22E+02	1.91E+01
YLR263W	2.29E+00	4.96E-03
YFR043C	1.54E+01	2.31E+00
YMR195W	3.02E+01	2.57E+01
YPL051W	4.02E+01	1.75E+01
YLR334C	6.18E-01	3.71E-01
YJR152W	3.85E+00	9.34E-01
YPR199C	3.86E+01	1.40E+01
YGR110W	6.49E+00	2.61E+00
YCR030C	1.19E+01	2.36E+00
YBR235W	2.72E+01	2.65E+00
YDL156W	1.12E+01	3.79E+00
YKL003C	2.35E+01	3.78E+00
YBL035C	1.81E+01	3.06E+00
YMR295C	2.68E+02	7.34E+01
YCR068W	9.31E+00	3.98E+00
YIL139C	2.24E+01	5.74E+00
YBR203W	1.49E+01	9.36E+00
YBR290W	2.39E+01	1.58E+01
YPR103W	1.68E+02	1.08E+01
YBR134W	5.90E-01	1.99E-01
YNL076W	3.30E+01	3.67E+00
YAL019W-A	1.84E-01	2.60E-01
YKL038W	6.23E+00	3.63E+00
YKL099C	8.09E+01	3.02E+01
YGR185C	2.18E+02	4.42E+01
YBR160W	3.72E+01	6.83E+00
YGR208W	9.84E+01	7.26E-02
YBR278W	1.91E+01	6.01E+00
YNL038W	3.96E+01	1.00E+01
YKL168C	7.40E+00	2.33E+00
YOR028C	5.86E+00	3.28E+00
YIR005W	1.55E+01	2.22E+00
YDR261W-B	2.02E-01	2.41E-01
YOR246C	7.12E+01	2.09E+01
YMR242C	8.59E+02	1.02E+02
YDR100W	2.90E+01	4.14E+00
YLR411W	1.36E+01	7.82E+00
YNL062C	5.56E+01	7.65E+00
YOR134W	3.09E+00	2.65E-01
YMR190C	8.43E+00	2.53E+00
YER064C	5.86E+01	7.90E+00
YJL004C	2.26E+01	8.16E+00
YLR448W	5.02E+02	1.27E+02
YIR027C	2.11E+00	2.03E-02
YML046W	3.29E+01	2.06E+00
YKR025W	3.31E+01	1.57E+01
YBL052C	6.75E+00	3.39E+00
YDL053C	1.07E+02	3.25E+01
YPR129W	9.97E+00	5.17E+00
YER016W	3.05E+01	1.14E+01
YNL259C	5.08E+02	1.31E+02
YER172C	1.65E+01	4.48E+00
YMR181C	1.43E+01	4.51E+00
YPR021C	4.60E+00	1.42E+00
YLR144C	1.70E+01	5.53E+00
YGL182C	5.97E-01	2.54E-01
YJL060W	1.29E+02	6.75E+01
YNL185C	4.70E+01	1.64E+00
YAR073W	1.23E+00	6.32E-01
YDL219W	3.95E+01	6.32E+00
YMR278W	2.54E+01	1.05E+01
YGL151W	1.43E+01	2.28E+00
YIL134W	1.21E+01	1.71E+00
YCL044C	3.66E+00	1.59E+00
YJL200C	2.39E+02	4.74E+01
YJL008C	1.35E+02	1.69E+01
YER099C	2.82E+01	5.35E+00
YGL138C	6.22E-01	2.64E-01
YJR056C	3.46E+01	1.23E+01
YOR063W	3.38E+03	5.21E+02
YNL269W	9.16E-01	6.51E-01
YCL059C	6.66E+01	1.63E+01
YDR498C	2.83E+01	1.01E+01
YPL031C	1.13E+01	4.00E+00
YGL111W	3.92E+01	6.61E-02
YPR087W	3.19E+00	2.61E-01
YHR191C	1.73E+01	3.65E+00
YNL156C	4.56E+01	7.59E-02
YOR001W	4.80E+01	5.96E+00
YNL256W	5.12E+01	9.94E+00
YBR123C	1.00E+01	3.81E+00
YLR017W	1.13E+02	1.33E+01
YOL004W	1.98E+01	1.07E+01
YDL013W	7.99E+00	3.42E+00
YJL164C	8.58E+00	1.66E+00
YJR128W	3.05E-01	1.01E-01
YBR298C	1.31E+01	1.10E+00
YER119C-A	1.06E+00	3.86E-01
YJL005W	3.44E+01	1.62E+01
YOL049W	5.71E+01	6.73E+00
YGL251C	2.62E+00	7.49E-01
YHL003C	9.64E+01	6.76E+00
YDR245W	1.13E+02	5.48E+01
YFL057C	2.98E+00	3.42E-01
YKR014C	3.33E+01	5.74E+00
YPL095C	1.78E+02	3.14E+01
YDR232W	1.03E+02	5.49E+00
YHR010W	5.22E+02	5.62E+01
YBL058W	5.77E+01	1.10E+01
YMR237W	1.31E+01	3.59E+00
YDR377W	4.51E+02	1.82E+00
YML085C	1.67E+02	3.08E+01
YDR406W-A	3.33E+00	3.27E+00
YDR357C	6.58E+01	3.17E+01
YMR160W	1.08E+01	4.89E+00
YKL012W	1.15E+01	5.07E+00
YPL001W	1.88E+01	2.29E+00
YLR224W	6.85E+01	2.16E+01
YKR057W	6.47E+02	1.27E+02
YGR124W	3.69E+02	5.63E+01
YNL316C	2.31E+01	1.06E+01
YDR005C	3.73E+01	9.33E+00
YGR180C	1.14E+02	4.28E-01
YFR054C	1.57E+00	1.09E+00
YLR441C	1.89E+03	1.21E+02
YPL009C	1.28E+01	6.99E+00
YBL068W-A	1.93E-03	2.67E-03
YGR013W	1.07E+01	2.73E+00
YLR272C	2.33E+01	2.42E+00
YJL116C	7.62E+00	7.13E+00
YKL144C	7.53E+01	1.35E+01
YDR104C	9.62E+00	4.35E+00
YMR125W	6.06E+01	3.75E+00
YMR185W	3.30E+01	3.44E+00
YLR100W	1.89E+01	1.28E+01
YOL041C	7.93E+01	1.91E+00
YLL050C	8.59E+02	4.99E+01
YOR245C	2.51E+01	1.06E+01
YLR409C	1.17E+02	1.83E+01
YOR032C	4.57E+00	2.36E+00
YHR177W	1.56E+00	3.29E-01
YAR018C	4.73E+00	1.80E+00
YMR096W	3.13E+01	2.02E+01
YPL244C	2.02E+01	1.32E+01
YDL020C	4.35E+01	6.63E+00
YPL252C	5.07E+00	3.36E-02
YJL208C	5.19E+01	9.11E+00
YKL178C	1.08E+01	4.00E+00
YJR058C	2.36E+01	1.69E+01
YLR238W	1.43E+01	5.90E+00
YML072C	3.65E+01	1.81E+01
YIR006C	2.15E+01	2.33E+00
YLR057W	1.42E+01	3.07E+00
YKL037W	6.01E-01	3.13E-01
YDR449C	4.00E+01	5.02E+00
YAL046C	1.48E+01	1.64E-01
YDL139C	4.72E+00	3.49E+00
YDR519W	1.40E+02	7.38E+01
YPL026C	1.51E+02	3.56E+01
YAR071W	1.47E+00	1.57E+00
YMR205C	2.21E+02	1.06E+01
YLL056C	4.24E+00	2.69E+00
YNL285W	2.74E+00	1.80E+00
YML052W	8.18E+01	2.91E+01
YER119C	1.17E+01	1.70E+00
YCR024C-B	6.19E+02	6.15E+00
YKR056W	1.02E+02	4.72E+00
YGL248W	7.77E+00	3.67E+00
YOL131W	2.25E+00	2.09E+00
YBL028C	8.41E+01	2.97E+01
YML037C	4.71E+00	1.15E+00
YNL064C	4.62E+02	2.64E+02
YNL188W	2.10E+01	8.86E+00
YBR262C	1.89E+01	1.08E+01
YKL173W	5.95E+00	2.43E+00
YPR156C	6.66E+00	2.94E+00
YAL061W	5.70E+00	1.30E+00
YCR095C	3.69E+01	6.97E+00
YLR135W	7.60E+00	3.71E+00
YHR069C	4.16E+01	1.17E+01
YHR176W	2.79E+01	2.32E+00
YBR212W	1.37E+01	3.50E+00
YGR155W	5.04E+02	1.82E+02
YNL054W	1.08E+01	5.28E+00
YKL109W	4.87E+01	2.06E+00
YKR098C	5.28E+00	2.32E+00
YKR091W	1.64E+00	9.56E-01
YDL031W	4.78E+01	1.10E+01
YJR030C	1.41E+01	1.73E+00
YNL139C	2.09E+01	6.13E+00
YJR024C	1.17E+02	4.32E+01
YPR138C	8.51E+01	7.02E+00
YDR292C	4.46E+01	4.75E+00
YKL009W	2.86E+02	1.84E+01
YPL215W	4.03E+01	2.98E+00
YPL076W	1.44E+01	4.39E+00
YLR009W	1.31E+02	5.54E+00
YJR114W	7.22E-01	1.16E-01
YGL066W	1.28E+01	3.90E+00
YJL167W	2.92E+02	6.48E+01
YHR099W	2.83E+01	1.08E+01
YLR257W	6.52E+01	4.45E+00
YMR122W-A	1.77E+02	6.35E+01
YHR077C	6.10E+00	3.15E+00
YDR065W	1.82E+01	3.77E+00
YKR075C	2.46E+02	9.02E+01
YDR022C	8.24E+00	2.92E+00
YOR339C	1.14E+01	7.71E+00
YKL160W	1.19E+02	3.57E+01
YLL009C	5.10E+01	8.34E+00
YAL005C	1.43E+02	1.16E+02
YMR055C	2.97E+00	9.22E-01
YOL140W	2.18E+02	1.43E+02
YNL058C	1.81E+01	4.78E+00
YHL013C	1.42E+01	1.60E+00
YIR030C	8.59E+00	1.57E+00
YGL233W	3.13E+01	8.69E+00
YLR297W	1.19E+01	1.12E+00
YPL176C	2.28E+01	2.91E+00
YPR163C	2.45E+02	4.96E+01
YKL171W	9.29E+00	4.65E+00
YOR020W-A	6.01E+01	3.89E+01
YGR245C	3.74E+01	7.61E+00
YKR068C	8.43E+01	4.21E+01
YJR073C	5.24E+02	5.75E+01
YIL096C	1.13E+01	1.96E+00
YOR280C	2.82E+01	4.65E-01
YJR025C	5.85E+01	8.02E+00
YNL190W	2.06E+02	1.88E+01
YIR018C-A	7.83E-01	1.82E-01
YOL139C	1.35E+02	4.65E+01
YMR235C	1.21E+02	3.95E+00
YER155C	3.18E+01	7.71E+00
YCL032W	1.40E+01	8.82E+00
YOL029C	5.74E+01	2.99E+01
YER008C	7.56E+00	3.38E+00
YDR362C	8.95E+00	2.43E+00
YJL055W	3.20E+01	1.87E+01
YBR121C	2.72E+02	5.60E+01
YNL311C	2.66E+01	1.52E-01
YDR438W	8.39E+00	3.45E+00
YNL057W	2.09E+00	7.65E-02
YHR022C-A	5.63E+00	2.68E+00
YMR105W-A	2.32E+00	9.84E-01
YOR370C	6.96E+01	1.68E+01
YER052C	2.08E+02	1.36E+02
YPL042C	3.91E+01	5.53E+00
YGL082W	2.97E+01	6.85E+00
YDL192W	1.11E+03	1.62E+02
YER033C	4.43E+00	2.59E+00
YFR034W-A	2.08E+02	1.49E+02
YLR198C	2.81E+00	9.64E-01
YOR140W	1.31E+01	2.28E+00
YGL186C	7.24E+01	3.97E+00
YPL175W	1.19E+01	2.29E+00
YMR006C	3.23E+01	5.35E+00
YDR033W	8.13E+02	3.86E+02
YLL018C	5.39E+01	5.34E-01
YBL044W	5.81E-01	3.03E-01
YDR421W	1.10E+01	4.77E+00
YOR112W	1.77E+01	4.85E+00
YLR087C	2.19E+01	3.94E+00
YOR108W	7.18E+01	3.30E+01
YLR060W	2.15E+02	1.29E+01
YAL028W	9.05E-01	5.15E-01
YIL077C	2.12E+01	6.11E+00
YGL249W	2.03E+00	1.14E+00
YDR089W	2.62E+01	4.23E+00
YBR111C	1.15E+02	2.33E+01
YNL238W	5.51E+01	1.52E+01
YCR057C	4.20E+01	7.40E+00
YER182W	3.09E+01	9.08E-01
YJR010C-A	4.44E+01	1.96E+01
YAL033W	2.39E+01	1.75E-01
YCR032W	1.64E+01	7.48E-01
YCR065W	4.27E+01	7.33E+00
YLR086W	3.62E+00	2.61E+00
YNL054W-B	6.48E+00	5.43E+00
YOR319W	5.30E+01	2.17E+00
YER079C-A	8.85E-01	4.98E-01
YDR254W	1.29E+01	2.88E+00
YKR022C	2.36E+01	3.64E+00
YNR013C	9.66E+00	9.82E-01
YBR012C	6.77E+00	2.28E+00
YPR057W	2.44E+01	1.31E+01
YLR197W	4.88E+02	3.05E+01
YIL120W	7.55E+00	3.24E+00
YBL005W	1.14E+01	1.06E+00
YGR106C	3.17E+02	8.61E+00
YHR088W	8.41E+00	3.34E+00
YDR385W	4.99E+01	1.52E+01
YOR154W	3.22E+01	7.65E+00
YLR213C	1.46E+01	1.09E+01
YPL274W	9.25E+01	1.52E+01
YJL049W	9.65E+00	5.41E+00
Q0017	1.85E+00	2.58E+00
YNL118C	5.27E+01	1.27E+01
YPR195C	6.57E+00	7.78E-01
YIL167W	6.82E+00	4.08E+00
YDL213C	2.86E+00	2.73E+00
YMR095C	3.82E+00	4.27E+00
YNL223W	1.03E+01	3.97E+00
YPR015C	3.05E+00	5.44E-01
YGR043C	5.74E+00	3.73E+00
YCR102C	3.49E+00	3.75E-01
YIR044C	3.55E-01	1.84E-01
YPR114W	3.60E+01	3.81E+00
YOL077C	1.95E+02	2.14E+01
YJL079C	6.22E+01	5.44E+00
YOR115C	7.76E+01	1.65E+01
YNL175C	8.35E+01	1.09E+01
YIL006W	1.13E+01	3.39E-01
YNR041C	2.61E+01	8.03E+00
YNR003W-A	2.38E+00	1.43E+00
YBR044C	1.89E+01	6.25E+00
YPL107W	1.36E+01	6.71E+00
YIL079C	7.28E+01	1.45E+01
YBR244W	4.03E+01	3.05E+01
YFL031W	1.54E+03	7.44E+02
YML043C	5.24E+01	9.53E+00
YJL062W	1.91E+01	6.10E+00
YLR443W	2.37E+01	7.25E+00
YER131W	7.01E+02	1.01E+02
YNL111C	7.13E+01	1.36E+01
YMR147W	1.53E+01	2.81E+00
YJL129C	1.63E+01	5.28E+00
YBR194W	7.78E+00	6.85E+00
YAL055W	1.36E+01	5.97E+00
YER103W	1.74E+01	9.40E+00
YMR072W	1.01E+02	2.56E+01
YCL025C	4.01E+02	1.24E+02
YMR231W	3.05E+01	8.00E+00
YCR045W-A	2.89E+01	1.46E+01
YAR014C	1.88E+01	6.11E+00
YNL022C	4.95E+01	5.05E+00
YDR375C	4.00E+01	9.29E-01
YOR273C	3.45E+01	1.26E+01
YNL231C	1.23E+02	6.33E+00
YOR227W	1.37E+01	2.79E+00
YBR178W	5.29E-01	2.73E-01
YCL022C	3.84E-01	1.99E-01
YPL056C	3.48E-01	2.83E-01
YDR360W	5.00E-01	2.12E-01
YGR079W	1.34E+02	7.06E+01
YOR143C	2.79E+01	4.07E+00
YBR277C	1.14E+00	1.36E-01
YLR230W	7.01E-01	3.66E-01
YNL126W	2.94E+01	5.20E+00
YPR157W	4.45E+00	5.14E-01
YDR352W	4.61E+01	1.04E+01
YML092C	6.06E+01	8.78E+00
YBR081C	9.97E+00	2.24E+00
YAR002C-A	3.51E+02	1.20E+02
YKR096W	5.40E+00	3.25E+00
YLR050C	4.80E+01	2.98E+01
YOL112W	1.61E+01	4.97E+00
YLR361C-A	1.69E+01	6.46E+00
YNR058W	5.00E+00	2.39E+00
YHR081W	7.87E+01	2.63E+01
YFR009W-A	3.25E+01	2.07E+01
YNL071W	1.09E+02	1.35E+01
YMR031C	1.03E+01	5.88E+00
YMR149W	1.35E+02	3.55E+01
YGL176C	4.51E+01	2.61E+00
YDR003W	3.37E+01	7.45E+00
YDR252W	1.02E+01	3.06E+00
YDR305C	5.11E+01	1.98E+01
YDR052C	5.13E+00	2.91E+00
YBL065W	7.57E-01	3.92E-02
YER087C-B	6.72E+01	2.29E+01
YOR226C	4.65E+01	3.92E+00
YDR128W	2.22E+01	2.50E+00
YLR210W	1.87E+01	3.84E+00
YOR093C	1.67E+01	5.44E+00
YIL130W	2.51E+01	5.07E+00
YMR144W	1.51E+01	4.93E+00
YDL066W	4.73E+02	2.98E+02
YDL009C	2.13E+00	8.39E-01
YOR307C	4.88E+01	8.36E+00
YGL121C	2.27E+01	2.27E+01
YGL221C	4.43E+01	1.48E+01
YIL134C-A	2.59E+00	1.04E+00
YOR004W	6.20E+01	1.29E+00
YML038C	7.76E+01	2.46E+01
YER049W	1.64E+02	1.09E+01
YOR027W	8.56E+01	3.35E+01
YPL102C	5.70E-01	1.73E-01
YHL006W-A	5.01E-01	3.73E-01
YPL257W	4.22E+00	1.49E+00
YGR025W	2.20E+01	9.05E+00
YLR136C	2.28E+02	2.94E+02
YDR141C	2.61E+01	9.26E-01
YKR007W	1.67E+01	8.57E+00
YGL042C	2.14E+00	3.12E-01
YOR037W	1.85E+01	7.83E+00
YDR192C	1.86E+01	6.72E+00
YLR355C	6.55E+02	6.13E+01
YJR129C	7.46E+00	3.28E+00
YML091C	1.51E+01	5.66E+00
YFL041W	7.85E+01	3.22E+01
YPL209C	1.33E+01	5.56E+00
YBR040W	3.26E+00	1.37E+00
YDL034W	3.69E-01	3.37E-01
YOR357C	4.05E+01	1.05E+01
YPR044C	6.61E-01	5.74E-01
YGL161C	7.64E+01	3.55E+01
YPL250C	3.64E+01	3.09E+01
YMR172C-A	5.79E-01	5.10E-01
YKL032C	4.30E+00	2.14E+00
YLR413W	1.03E+02	6.81E+00
YBR156C	1.02E+01	2.60E+00
YNL083W	1.90E+01	1.16E+00
YNL226W	4.12E-01	4.28E-01
YGR161W-C	8.25E+00	2.34E-01
YDR341C	2.09E+02	4.31E+01
YGL105W	2.59E+02	2.00E+01
YOR019W	2.61E+00	1.17E-01
YOR225W	5.37E-01	4.01E-01
YBR074W	4.96E+01	1.09E+01
YJL068C	3.78E+01	8.53E+00
YKL112W	6.59E+01	5.47E+01
YHR138C	3.76E+01	6.23E+00
YOL105C	7.39E+00	2.54E+00
YLL019W-A	2.39E+00	2.11E+00
YGL175C	7.90E+00	3.22E+00
YPL199C	3.44E+01	1.59E+01
YER069W	1.63E+02	1.29E+02
YML116W	2.61E+01	4.82E+00
YHL002C-A	6.96E-01	5.93E-01
YER015W	1.13E+01	7.91E-01
YHR041C	2.96E+01	9.79E+00
YDL065C	1.30E+01	6.62E+00
YCR043C	1.11E+02	4.13E+01
YIR010W	5.16E+00	2.36E+00
YKL187C	1.44E+00	6.09E-02
YBR113W	4.38E-01	4.87E-01
YOR135C	2.50E-01	1.67E-01
YAL021C	1.41E+01	8.87E+00
YOR260W	3.03E+01	4.33E+00
YER090W	1.18E+02	5.06E+01
YGR252W	2.12E+00	4.36E-01
YDR491C	4.33E-01	3.53E-01
YOR340C	5.61E+01	4.61E+01
YHR029C	4.77E+01	2.69E+01
YPL069C	2.78E+01	7.82E+00
YGR169C	1.23E+01	5.77E+00
YDL059C	2.42E+01	6.59E+00
YLR261C	1.10E+01	4.12E+00
YDR076W	4.15E+00	3.59E+00
YHR130C	1.61E+01	3.74E+00
YMR244W	2.50E+00	2.38E+00
YBR079C	7.48E+01	6.92E+00
YLR233C	7.48E+00	2.28E+00
YHR189W	4.83E+00	1.86E+00
YMR112C	2.22E+01	5.73E+00
YOR193W	1.14E+01	7.60E+00
YNL077W	2.53E+01	3.87E+00
YOL022C	2.83E+01	2.95E+00
YER032W	9.15E+00	1.87E+00
YNL194C	1.23E+00	2.95E-02
YDR034C-D	4.31E-01	4.46E-01
YBL081W	5.11E+00	1.65E+00
YPR176C	3.79E+01	4.04E+00
YGL133W	8.21E+00	5.21E+00
YPL050C	3.02E+01	1.40E+01
YKL047W	2.11E+01	2.90E+00
YJR016C	3.16E+02	2.18E+02
YGR221C	3.01E+00	5.78E-02
YML125C	6.82E+01	4.82E+00
YKR086W	1.43E+01	5.92E+00
YIL034C	2.98E+01	6.03E+00
YMR121C	4.27E+01	2.06E+00
YML054C	4.37E+00	2.07E-01
YIL092W	1.07E+01	4.43E+00
YJR078W	6.89E+01	3.64E+00
YMR265C	2.87E+01	1.05E+01
YLR368W	2.39E+01	7.07E+00
YMR243C	3.02E+02	1.74E+02
YKR038C	3.80E+00	3.59E+00
YOR304C-A	3.30E+01	1.74E+01
YIL065C	3.11E+01	7.33E+00
YCR100C	4.38E+00	1.29E+00
YGR206W	1.59E+01	5.85E+00
YHL028W	4.33E+00	1.92E+00
YMR292W	4.21E+01	2.03E+00
YKL079W	1.77E+01	5.12E+00
YCR019W	1.13E+01	2.56E+00
YPR145W	4.86E+02	2.66E+02
YGL106W	5.26E+01	1.78E+01
R0010W	4.47E+01	1.67E+01
YJR136C	1.44E+01	3.69E+00
YML025C	3.07E+01	1.11E+01
YHR170W	1.58E+02	4.57E+00
YAL044W-A	5.51E+01	2.35E+01
YIL019W	1.73E+01	3.44E+00
YHR118C	1.34E+01	2.64E+00
YDR500C	4.26E+02	4.83E+01
YHR079C	1.39E+01	3.90E+00
YKL156C-A	3.59E-01	5.07E-01
YOR161W-A	5.18E-01	7.32E-01
YLR348C	3.50E+01	4.80E+00
YOL037C	2.37E-01	3.35E-01
YBR030W	4.57E+01	1.37E+01
YER031C	1.01E+02	1.56E+01
YNL179C	1.75E+01	5.13E+00
YML051W	4.00E+01	5.13E+00
YDR304C	1.62E+02	5.20E+01
YDR461C-A	2.59E+01	1.02E+01
YBR187W	6.98E+01	1.13E+01
YBR264C	1.83E+01	1.30E+01
YDR110W	1.69E+01	6.26E+00
YHL029C	5.42E+01	5.84E+00
YDR264C	7.93E+01	4.25E+01
YHL025W	1.27E+01	5.28E+00
YPL015C	4.20E+01	6.50E+00
YLR221C	9.34E+01	2.50E+01
YCL007C	7.22E-01	1.16E-01
YIR023C-A	5.28E-01	3.52E-01
YDR499W	9.00E+00	2.10E+00
YPL141C	2.67E+00	2.13E+00
YNL189W	1.22E+02	2.59E+01
YOL026C	2.93E+01	1.10E+01
YML011C	2.99E+01	7.65E+00
YML027W	1.01E+01	1.45E+00
YER026C	2.62E+02	1.93E+01
YDL135C	4.96E+01	6.36E+00
YFR029W	8.13E+00	5.72E-01
YHL035C	3.64E+01	3.18E+01
YGR075C	1.49E+01	4.95E+00
YML003W	1.27E+01	5.62E+00
YDL117W	1.71E+01	5.56E+00
YJR092W	5.11E+00	3.81E+00
YJL065C	4.35E+01	1.38E+01
YOL136C	5.15E+01	4.24E+00
YOR161C	3.48E+01	1.01E+01
YKR033C	9.92E-01	8.45E-01
YBR135W	2.47E+01	1.34E+01
YGL166W	2.00E+01	8.29E+00
YOL052C-A	2.01E+00	9.31E-01
YGR213C	1.20E+00	4.86E-01
YML019W	6.46E+01	1.08E+01
YPR106W	1.79E+01	1.78E+00
YNL153C	4.78E+01	4.92E+00
YIL030C	3.40E+01	2.56E+00
YOR204W	5.48E+02	3.18E+01
YNL323W	3.81E+01	1.02E+01
YOR294W	6.81E+01	2.65E+01
YDR312W	1.38E+01	1.06E-01
YMR154C	5.61E+00	4.31E-01
YFR036W	5.56E+00	4.06E+00
YLL032C	2.81E+01	7.91E+00
YKL088W	7.43E+00	3.25E+00
YLR188W	3.64E+01	1.44E+00
YBR275C	8.14E+00	4.37E+00
YIL169C	2.78E+01	3.75E+01
YIR009W	1.10E+01	3.86E+00
YOL032W	1.63E+01	1.76E+00
YPR125W	5.10E+01	1.18E+01
YOR253W	7.97E+01	2.45E+01
Q0182	6.21E+01	6.35E-01
YMR088C	5.23E+01	3.71E+00
YHR126C	1.24E+00	6.41E-01
YBR247C	7.07E+00	4.16E+00
YKL201C	8.27E+00	1.94E+00
YDL035C	3.50E+01	9.41E+00
YGL187C	2.22E+02	2.20E+01
YJL072C	6.13E+01	5.28E+00
YCL073C	4.55E-01	2.90E-01
YIL118W	8.55E+01	5.24E+00
YOL160W	2.54E+00	2.20E+00
YIL060W	4.93E-01	2.57E-01
YAL045C	1.19E+00	4.36E-01
YJL054W	2.34E+01	5.49E+00
YGR052W	4.78E+00	2.91E+00
YBR213W	7.96E+00	8.17E-01
YKR064W	1.63E+01	3.87E+00
YOR054C	4.27E+00	2.03E+00
YGR014W	6.47E+00	4.12E+00
YBR034C	1.16E+02	1.17E+01
YGR202C	4.41E+01	1.21E+01
YPL074W	1.61E+01	6.31E+00
YDR524C	4.11E+01	1.18E+00
YEL034W	1.02E+03	2.49E+01
YOR114W	1.23E+01	2.44E+00
YDR260C	2.19E+01	9.11E+00
YMR193W	2.87E+01	8.15E-01
YHR011W	6.76E+00	2.30E+00
YKL096W-A	3.92E+02	1.75E+02
YNL209W	2.80E+02	8.05E+00
YGR056W	3.65E+01	9.04E+00
YKL082C	1.05E+01	7.12E+00
YNL324W	1.31E+00	3.98E-01
YNL112W	4.63E+02	5.92E+01
YOR366W	2.06E+00	1.28E+00
YDR380W	1.22E+00	4.97E-02
YOR327C	9.11E+01	2.79E+01
YDR023W	3.83E+02	6.31E+01
YAL004W	1.99E-01	8.46E-02
YEL025C	1.43E+01	4.36E+00
YCR089W	1.77E+00	6.14E-01
YDR091C	1.28E+02	1.75E+01
YGL088W	1.56E+03	4.03E+01
YJR161C	2.87E-01	1.48E-01
YOR346W	2.39E+01	3.47E+00
YJR130C	1.24E+01	2.44E+00
YOR298C-A	9.29E+01	4.42E+00
YPL112C	4.44E+01	1.27E+01
YGL260W	1.82E-01	2.57E-01
YHL048C-A	3.11E-01	4.39E-01
YPL002C	7.41E+00	1.35E+00
YAL056C-A	3.68E-01	1.56E-01
YBL108W	2.11E-01	8.96E-02
YDR046C	1.27E+02	2.62E+01
YOR362C	2.00E+02	1.39E+01
YLL029W	3.26E+01	1.26E+01
YMR192W	8.30E+00	3.05E+00
YBR078W	4.35E+02	5.77E+01
YDL185W	6.58E+02	4.75E+01
YLR452C	1.02E+01	3.55E+00
YDR281C	1.23E+02	3.65E+00
YER149C	3.36E+01	1.02E+01
YML074C	5.26E+00	4.18E+00
YFL012W-A	6.54E-01	6.08E-01
YDR509W	5.00E-01	2.59E-02
YHL012W	1.41E+00	5.50E-01
YEL038W	3.28E+01	3.99E+00
YMR103C	8.71E+00	3.33E+00
YNL284C	3.53E+01	4.37E+00
YDR194W-A	7.06E-01	1.64E-01
YFR051C	5.76E+01	7.21E+00
YOR061W	8.05E+01	3.24E+00
YLR327C	4.29E+01	4.58E+00
YCR045C	8.62E-01	2.95E-01
YDR012W	5.52E+01	5.54E+00
YOL066C	1.11E+01	3.60E+00
YLR191W	4.53E+00	3.44E+00
YDR075W	5.53E+01	1.40E+01
YMR057C	1.05E+00	2.76E-01
YLL020C	9.57E+00	4.63E-01
YGR269W	1.85E+00	4.68E-01
YJL037W	3.07E+00	1.80E+00
YML062C	2.92E+00	2.26E+00
YDL060W	1.36E+01	5.30E+00
YNL279W	1.24E+00	3.38E-01
YNR024W	2.27E+01	8.85E+00
YHR141C	6.20E+02	2.12E+02
YLR054C	2.11E+00	3.92E-01
YML116W-A	5.64E+01	2.33E+01
YIL109C	7.09E+01	4.75E+00
YER073W	1.18E+02	5.32E+01
YPL010W	2.49E+02	7.11E+01
YPL105C	1.59E+01	8.13E+00
YHR005C	2.70E+00	5.51E-01
YEL053W-A	9.45E-01	3.14E-01
YOL044W	1.77E+01	3.75E+00
YDR258C	3.66E+01	1.13E+01
YLR200W	1.06E+02	1.53E+01
YBL040C	1.08E+02	2.23E+01
YPR035W	1.01E+03	5.56E+01
YGR039W	7.12E+00	3.23E+00
YDR040C	2.59E+00	2.69E+00
YCL004W	8.27E+00	8.18E-02
YER118C	4.00E+00	2.21E+00
YAL012W	1.14E+02	6.26E+01
YHR162W	7.37E+02	4.31E+02
YLR436C	1.85E+01	7.71E+00
YBL071C-B	3.56E+00	1.43E+00
YEL035C	1.81E+00	3.97E-01
YBL068W	7.47E+01	1.39E+01
YDR468C	1.48E+01	1.17E+01
YAR033W	8.75E+00	5.47E+00
YNL170W	1.84E+01	5.77E+00
YML104C	1.40E+01	5.30E+00
YPR123C	7.75E-01	9.49E-01
YKL150W	7.06E+01	2.03E+01
YNL267W	3.45E+01	6.41E-01
YLR124W	2.09E+00	3.76E-01
YOL011W	5.03E+01	6.53E+00
YLR227W-B	5.27E-02	3.81E-02
YCR104W	1.72E-01	7.31E-02
YER177W	9.36E+02	1.69E+01
YML058W	2.53E+01	1.15E+01
YGR168C	1.52E+01	1.98E+00
YMR316W	4.44E+01	2.19E+01
YKL103C	3.09E+01	7.29E+00
YER055C	3.49E+02	1.62E+01
YGR094W	1.53E+02	3.97E+01
YDR001C	5.04E+01	7.52E+00
YAL009W	4.77E+00	3.32E+00
YKL040C	5.31E+01	9.89E+00
YDL200C	3.41E+01	1.73E+01
YPL131W	1.09E+03	8.12E+01
YDL184C	7.54E+01	3.74E+01
YLR342W-A	8.09E+01	1.75E+01
YKL051W	2.90E+01	1.05E+01
YNL145W	4.92E+00	3.41E+00
YDR178W	6.73E+01	1.36E+01
YBR180W	7.66E-01	2.90E-01
YLR128W	1.14E+01	3.13E+00
YNL093W	1.35E+00	1.16E-01
YCR101C	7.99E+00	2.65E+00
YML015C	2.14E+01	6.01E+00
YKL124W	4.20E+00	1.15E+00
YCR063W	9.77E+00	3.43E+00
YGR204W	4.77E+02	8.39E+01
YKL058W	1.38E+02	1.38E+01
YBR064W	5.68E-01	3.88E-01
YNL246W	2.30E+01	3.09E+00
YOL147C	7.17E+01	1.10E+01
YGL152C	9.37E-01	2.75E-01
YLL013C	1.40E+01	2.22E+00
YKL152C	8.42E+03	1.54E+03
YLR397C	4.65E+01	1.61E+00
YER061C	4.29E+01	2.03E+01
YGR234W	3.08E+02	1.01E+02
YGR170W	1.96E+01	4.16E+00
YMR062C	1.45E+02	6.71E+01
YHR199C	3.16E+01	3.18E+00
YDR393W	1.03E+01	6.23E+00
YDL144C	2.96E+01	9.83E+00
YDL043C	2.77E+01	2.02E+00
YMR010W	9.49E+01	1.45E+01
YGR073C	3.57E+01	1.92E+01
YHR214C-B	5.34E-01	5.30E-01
YKL117W	1.20E+02	2.76E+01
YKL063C	1.54E+01	4.52E+00
YLR259C	2.45E+02	9.66E+01
YKL027W	6.97E+01	1.03E+01
YNR054C	1.86E+01	1.97E+00
YKL094W	6.89E+01	1.21E+01
YFL059W	9.02E-01	2.18E-01
YJR046W	1.67E+01	1.76E+00
YML081C-A	1.83E+02	3.56E+01
YOL094C	1.86E+01	1.47E+00
YLL005C	1.05E+00	2.40E-01
YNL130C	8.12E+01	3.30E+00
YHR172W	4.75E+00	2.30E+00
YOR058C	1.79E+01	3.14E+00
YAR028W	1.77E+01	2.23E+00
YNR018W	5.29E+01	2.41E+00
YLR217W	6.77E-01	2.25E-01
YHR093W	3.17E-01	1.64E-02
YHR044C	5.72E+00	2.25E+00
YFL026W	8.90E+00	8.64E-01
YJL219W	4.39E-01	2.03E-01
YDR148C	1.10E+02	2.22E+01
YIR029W	6.46E+00	3.11E+00
YJL177W	4.13E+02	1.35E+02
YDR489W	4.38E+01	1.13E+01
YML078W	5.57E+01	7.36E+00
YEL047C	4.19E+01	7.36E+00
YOR274W	2.21E+01	2.53E+00
YCR081C-A	1.26E+00	9.73E-01
YLR066W	7.06E+01	2.17E+01
YPL222C-A	5.40E+00	4.05E-01
YMR169C	2.22E+00	1.23E+00
YDR062W	1.34E+02	1.97E+01
YGR071C	1.97E+01	6.71E-01
YMR233W	3.85E+01	1.65E+01
YGL200C	4.67E+02	1.01E+02
YDR226W	8.26E+02	2.05E+01
YNL036W	1.59E+02	1.32E+02
YNL284C-A	9.70E-01	4.90E-01
YPL014W	2.99E+00	1.67E+00
YIL016W	6.45E+01	1.31E+01
YLR046C	1.97E+01	8.02E+00
YER044C-A	1.87E+00	4.23E-01
YKL125W	4.44E+01	8.91E+00
YDR152W	5.89E+01	1.59E+01
YBL082C	2.46E+01	4.42E+00
YPL270W	4.30E+01	2.32E+00
YOR050C	1.15E+01	1.24E+01
YDL150W	2.93E+01	7.62E+00
YHR033W	2.30E+01	7.26E+00
YGL132W	2.11E+00	1.39E+00
YGL012W	2.26E+02	2.84E+01
YPL139C	2.21E+01	2.88E+00
YDL069C	2.87E+01	9.51E+00
YDR158W	5.72E+02	1.66E+02
YDL041W	2.46E-01	1.28E-02
YDL017W	8.73E+00	8.60E-03
YML080W	3.60E+01	9.82E+00
YKR036C	2.70E+01	6.54E+00
YLR406C	6.00E+02	8.54E+01
YBR058C	3.29E+01	4.42E+00
YBR174C	6.19E-01	6.55E-02
YBL006C	4.57E+01	8.71E+00
YEL001C	9.22E+01	3.54E+01
YOL086W-A	2.58E+01	2.60E+00
YGL223C	1.45E+01	2.57E+00
YPL117C	1.59E+02	4.49E+00
YPL011C	3.47E+01	8.72E+00
YMR099C	1.10E+02	2.95E+01
YBL094C	8.99E+00	6.65E+00
YGL213C	6.59E+01	2.66E-01
YLR043C	3.30E+02	7.36E+01
YGL014W	1.68E+01	3.64E+00
YDR543C	1.40E-01	1.98E-01
YIR041W	1.12E-01	1.58E-01
YAL016C-B	3.55E-01	1.84E-01
YKL100W-A	7.35E-01	3.80E-01
YNL337W	2.59E-01	1.34E-01
YOR128C	3.51E+02	2.95E+01
YBR098W	1.02E+01	5.59E+00
YKR037C	1.89E+01	4.20E+00
YLR317W	6.58E+00	3.03E+00
YLR284C	1.14E+01	1.39E+00
YML126C	1.56E+02	1.56E+01
YJL020W-A	4.19E-01	9.75E-02
YBR295W	1.02E+01	5.60E+00
YGR058W	2.19E+01	6.26E+00
YAL022C	4.05E+01	1.09E+01
YDL182W	1.87E+02	4.00E+01
YDR379W	1.71E+01	1.66E+00
YDR325W	1.16E+01	3.78E+00
YKL091C	1.85E+00	1.28E+00
YBR236C	4.71E+01	1.43E+00
YDR134C	3.20E+02	1.36E+01
YNL235C	1.70E+00	3.39E-01
YHL034W-A	5.65E-01	2.93E-02
YOR145C	7.26E+01	9.09E+00
YHR135C	7.32E+01	1.11E+01
YCL057C-A	3.68E+01	9.44E+00
YPR133W-A	6.68E+01	1.14E+01
YGL171W	3.13E+01	7.81E+00
YHL001W	1.15E+02	2.99E+01
YDR463W	2.53E+01	8.72E+00
YNL282W	1.12E+01	1.05E+00
YKL049C	2.17E+01	1.04E+01
YLR153C	2.78E+02	1.37E+01
YJR113C	6.62E+01	2.65E+00
R0040C	3.70E+02	1.13E+02
YGR051C	1.99E-01	8.46E-02
YNL075W	6.73E+01	1.49E+01
YPL240C	4.33E+01	2.14E+01
YAL029C	4.27E+01	5.22E+00
YLR306W	1.56E+01	6.07E+00
YML081W	2.06E+01	5.56E+00
YMR001C	2.00E+01	7.53E+00
YBR068C	6.66E+01	1.72E+00
YGL077C	1.36E+02	3.64E+01
YER170W	1.70E+01	5.73E+00
YER126C	1.05E+02	9.05E+00
YER004W	3.82E+01	9.31E+00
YBR281C	2.27E+01	3.69E+00
YJL077C	5.09E+00	3.60E+00
YNL336W	4.69E+00	7.26E-01
YIR020C-B	6.67E-01	6.20E-01
YOL030W	8.25E+01	2.52E+00
YIL031W	2.15E+01	3.04E+00
YAR009C	7.81E-02	2.16E-02
YJL045W	7.61E-01	1.38E-01
YNL055C	4.39E+02	2.39E+02
YPR146C	2.42E+01	8.19E-01
YBL033C	5.87E+01	5.74E+00
YGR070W	5.63E+00	1.12E+00
YGL100W	4.83E+01	1.13E+01
YGL191W	1.14E+02	2.61E+01
YDR155C	2.31E+03	3.24E+02
YEL043W	8.67E+00	1.97E+00
YER039C	6.78E+00	2.24E+00
YJR022W	1.12E+01	8.87E+00
YDR426C	1.12E+00	1.08E+00
YLR387C	4.80E+01	6.95E+00
YBR111W-A	2.65E+01	4.54E+00
YER153C	1.36E+00	9.14E-01
YPR167C	1.27E+02	5.35E+01
YDR495C	1.54E+01	3.41E+00
YFL044C	1.98E+01	1.50E+00
YDL113C	5.43E+00	2.18E+00
YGL114W	3.90E+01	5.11E+00
YCL001W-B	3.06E+00	3.24E-01
YMR197C	2.58E+01	1.48E+00
YJL118W	1.27E+01	5.69E+00
YLR052W	2.14E+01	6.82E+00
YLR278C	2.74E+01	5.87E+00
YGL198W	4.25E+01	1.76E+01
YDR276C	3.82E+02	8.81E+01
YPL191C	5.00E+00	1.48E+00
YOL078W	6.76E+00	2.92E+00
YJL032W	1.02E+00	6.30E-01
YGR089W	1.07E+01	5.16E+00
YKR034W	3.60E+00	2.24E+00
YKL081W	2.45E+02	6.67E+01
YMR069W	2.59E+00	1.17E+00
YLR462W	1.09E-01	5.61E-02
YOR384W	4.16E+00	2.84E+00
YER074W-A	2.38E+02	9.32E+01
YGR178C	3.34E+01	1.01E+01
YEL048C	1.77E+01	1.23E+00
YNL067W	4.31E+02	1.37E+02
YPR186C	2.97E+01	2.23E+00
YMR035W	2.53E+01	1.46E+01
YER150W	1.70E+01	6.62E+00
YPL178W	7.16E+00	7.63E-01
YAL025C	3.62E+01	1.64E+01
YNL085W	4.33E+01	8.83E+00
YML115C	4.56E+01	1.25E+01
YDR363W	2.01E+01	3.84E+00
YJR123W	7.00E+02	1.86E+02
YMR176W	1.05E+01	2.61E+00
YOR073W	2.01E+01	4.66E+00
YJL178C	5.50E+01	1.49E+01
YFL050C	7.06E+00	1.23E-01
YDR147W	1.83E+01	2.66E+00
YCR073C	6.11E+00	1.12E+00
YNL151C	1.14E+01	2.67E+00
YJL171C	1.39E+02	2.50E+00
YPR141C	1.40E+01	2.32E+00
YKR021W	8.28E+00	1.51E+00
YLR058C	9.44E+02	1.30E+02
YHR193C-A	3.84E+00	3.90E+00
YAL059C-A	5.22E-01	3.18E-01
YGR169C-A	4.91E+01	2.37E+01
YGL216W	2.29E+01	6.58E+00
YDL171C	7.37E+01	3.53E+01
YGR020C	1.83E+02	4.95E+01
YML034W	7.76E+00	3.57E+00
YNR053C	3.27E+02	1.43E+01
YDR051C	2.08E+01	8.64E+00
YOR241W	4.26E+01	1.26E+00
YOR221C	1.44E+01	1.94E+00
YEL055C	6.34E+01	1.04E+01
YMR318C	7.85E+01	7.96E+01
YOR098C	2.84E+01	6.88E+00
YFL062W	1.30E-01	1.28E-01
YPL096W	1.36E+01	4.73E+00
YJL174W	1.25E+02	1.38E+01
YGR108W	1.19E+02	4.53E+01
YKL004W	6.23E+01	7.77E+00
YHR087W	1.34E+01	6.54E+00
YBL009W	1.20E+01	2.75E+00
YLR277C	2.71E+01	3.90E+00
YKL061W	1.02E+01	3.32E+00
YML108W	3.86E+01	1.45E+01
YOR217W	2.23E+01	1.17E+01
YML113W	1.95E+01	1.11E+01
YKL183W	2.28E+01	4.18E+00
YDR212W	1.38E+02	1.89E+01
YHR020W	2.32E+02	4.85E+01
YLR302C	2.49E-01	3.52E-01
YBR014C	8.93E+01	2.94E+01
YDL212W	2.48E+02	6.05E+01
YPR118W	1.31E+02	3.23E+01
YNL018C	1.30E-01	9.99E-03
YNL258C	3.09E+01	3.87E+00
YPL254W	3.34E+01	1.18E+01
YHR046C	4.12E+01	1.28E+01
YGL002W	4.16E+01	9.43E+00
YLR318W	7.03E+00	4.69E-01
YPL116W	2.84E+01	5.80E+00
YPL258C	9.68E+00	1.73E+00
YOR107W	6.29E+01	1.64E+01
YJR135C	1.55E+01	5.03E+00
YGR159C	5.32E+02	9.11E+01
YKR013W	1.17E+01	4.61E+00
YLR384C	9.00E+01	1.77E+01
YNL172W	2.34E+01	5.57E+00
YDR029W	1.14E+00	1.41E+00
YGR102C	1.74E+01	7.42E+00
YIL123W	5.44E+01	1.52E+01
YDL056W	1.45E+01	5.80E+00
YNL016W	2.19E+02	2.84E+01
YOR236W	2.67E+01	6.12E+00
YJR048W	5.11E+01	2.06E+01
YOR332W	1.90E+01	8.30E+00
YOR381W-A	1.01E+01	9.31E+00
YDR314C	5.50E+00	1.99E+00
YFR001W	2.06E+01	1.28E+01
YPL047W	5.73E+01	3.12E+01
YJL011C	3.69E+01	7.73E+00
YFR018C	9.96E+00	1.64E+00
YOR302W	8.70E+02	4.11E+02
YDR326C	3.36E+01	9.44E+00
YPR014C	7.23E-01	5.57E-02
YGL040C	7.37E+01	5.74E+00
YLR172C	3.73E+01	1.30E+01
YNL029C	9.33E+00	1.56E+00
YMR001C-A	4.19E+01	2.61E+01
YJL152W	7.93E-01	2.97E-01
YMR220W	3.99E+01	9.57E-01
YIR001C	2.81E+01	2.88E+00
YGL029W	2.29E+01	1.74E+01
YAL034W-A	4.47E+00	2.63E+00
YNL128W	1.97E+00	6.44E-01
YDR261W-A	2.55E-01	1.79E-01
YLR078C	4.01E+01	1.25E+01
YML110C	8.43E+01	1.20E+01
YHR013C	2.81E+01	3.81E+00
YNR036C	7.62E+01	7.52E-01
YJR017C	6.67E+01	1.45E+01
YPR082C	2.96E+01	1.66E+01
YGL059W	2.12E+01	6.10E-01
YCL027W	1.17E+00	2.60E-01
YNL332W	3.28E-01	3.48E-01
YGR286C	5.08E+01	2.28E+01
YJL149W	7.81E+00	3.31E+00
YJR005C-A	2.23E-01	3.16E-01
YHR117W	4.53E+01	6.24E+00
YMR167W	1.05E+01	2.63E+00
YOL114C	4.14E+00	1.38E+00
YNL198C	5.26E+00	2.03E+00
YOR034C-A	1.32E+01	3.60E+00
YCR093W	9.27E+01	1.37E+01
YCR012W	5.59E+03	3.05E+03
YJL210W	3.78E+01	1.50E+01
YPL162C	2.04E+01	3.64E+00
YJR127C	1.57E+01	2.13E+00
YLL051C	5.67E+01	3.26E+01
YLR111W	1.16E+00	4.94E-01
YOL126C	3.21E+01	6.93E+00
YFL053W	7.70E-01	4.67E-02
YDR218C	1.53E+00	3.45E-01
YJR077C	2.22E+02	5.26E+01
YOR376W-A	1.94E+01	4.91E+00
YFR055W	3.26E+01	5.59E+00
YIR036W-A	5.34E-01	2.78E-01
YPR170C	2.22E+00	1.62E+00
YIL020C	1.83E+01	1.77E-01
YJR144W	6.99E+01	7.19E+00
YDR142C	1.93E+01	3.23E+00
YPR076W	7.57E-01	1.21E-01
YGR166W	1.67E+01	2.15E+00
Q0160	1.15E+03	8.24E+01
YGL026C	3.26E+02	9.31E+01
YER036C	2.41E+02	8.23E+00
YLR307W	9.97E+00	6.05E+00
YJR074W	3.34E+01	1.76E+01
YAL058W	1.68E+01	7.17E+00
YJL076W	3.64E+01	4.79E+00
YER146W	3.70E+01	1.85E+01
YLR287C-A	7.49E+03	4.91E+03
YGL195W	4.49E+01	1.05E+01
YMR003W	1.60E+01	9.43E+00
YHL009C	1.32E+01	3.91E+00
YPR099C	1.22E+00	2.36E-01
YNL061W	4.23E+01	7.77E+00
YDR448W	7.73E+00	4.38E+00
YLL027W	4.52E+01	8.02E+00
YFL038C	2.00E+02	3.69E+01
YDR236C	2.33E+01	9.07E+00
YDL096C	5.97E-01	6.31E-02
YMR074C	1.18E+02	1.72E+01
YHL042W	3.82E+00	7.52E-01
YNR017W	5.54E+01	1.06E+01
YPR136C	5.00E-01	3.34E-01
YFR046C	1.17E+01	6.44E+00
YDL183C	1.09E+01	1.65E+00
YDR118W-A	9.64E+00	8.83E+00
YBR207W	9.40E+01	4.99E+01
YDL090C	2.13E+01	8.86E+00
YMR071C	5.45E+01	2.12E+01
YGL177W	6.46E+00	7.76E-01
YKL076C	1.28E+01	5.43E+00
YLR019W	1.74E+01	4.61E+00
YGL169W	3.07E+01	7.98E-01
YML012C-A	1.04E+00	5.37E-02
YJR087W	8.34E-01	4.51E-01
YDL198C	9.76E+01	3.78E+01
YDR157W	1.78E+01	5.07E+00
YER080W	5.29E+01	1.76E+00
YHR092C	1.20E+02	8.19E+01
YBR289W	1.63E+01	5.57E+00
YPL006W	2.27E+01	1.11E+00
YFL023W	1.61E+01	3.32E+00
YCR051W	3.10E+01	1.77E+01
YOL069W	1.56E+01	8.11E+00
YHR021W-A	2.33E+00	1.74E+00
YLR127C	1.14E+01	5.55E+00
YMR210W	2.82E+01	9.17E-01
YKL020C	2.87E+01	1.86E+00
YDR464C-A	1.24E+00	1.08E+00
YOR281C	4.30E+01	1.17E+01
YFR020W	1.04E+01	4.59E+00
YCR066W	8.82E+00	4.46E-01
YHR115C	2.09E+01	1.21E+00
YHR019C	3.83E+02	8.06E+01
YJL110C	3.99E+01	6.40E+00
YNL162W	3.68E+02	1.87E+02
YER041W	6.01E+00	2.86E+00
YOL166C	2.00E-01	2.82E-01
YGL050W	2.62E+01	9.02E+00
YDR441C	3.40E+01	8.74E+00
YDR427W	6.58E+01	1.95E+01
YMR290W-A	5.47E-01	5.90E-01
YLR073C	7.48E+01	2.76E+01
YNR064C	2.87E+00	1.28E+00
YER148W	1.34E+02	4.34E+01
YOR060C	1.80E+01	8.48E+00
YMR198W	7.74E+00	3.50E+00
YOL085C	3.11E-01	2.54E-01
YPL197C	2.57E-01	2.10E-01
YLR071C	3.18E+01	9.45E+00
YPL192C	2.00E+00	2.73E-02
YGR216C	3.14E+01	1.21E+00
YDL022W	5.49E+01	2.89E+01
YBR063C	3.23E+01	6.86E+00
YNL113W	1.25E+02	3.36E+01
YNL119W	3.39E+01	5.34E+00
YDR420W	9.92E+00	4.87E+00
YGL097W	1.03E+01	5.67E+00
YBR022W	2.87E+01	6.44E+00
YGR026W	1.58E+02	1.46E+01
YGL068W	1.44E+02	3.75E+01
YEL015W	5.31E+01	6.00E+00
YKR070W	2.05E+01	9.83E+00
YDR166C	2.84E+01	7.86E+00
YGL083W	5.73E+00	7.09E-01
YIL051C	2.79E+02	1.15E+02
YDR366C	8.61E-01	4.18E-01
YKL018C-A	7.79E+01	6.56E-01
YPL106C	6.07E+02	2.42E+02
YDL087C	8.16E+00	5.43E+00
YLR130C	4.29E+01	6.97E+00
YIL110W	6.44E+01	2.11E+01
YDR313C	2.04E+01	9.84E+00
YNL040W	3.22E+01	1.03E+01
YDR516C	3.06E+01	1.42E+01
YLR252W	1.11E+01	3.20E+00
YNR004W	1.48E+01	6.62E+00
YER087C-A	3.92E+00	9.27E-01
YEL020W-A	4.78E+01	1.54E+01
YLR125W	6.30E+00	4.14E+00
YPR173C	5.33E+01	1.45E+00
YGL009C	1.86E+02	1.74E+02
YNL241C	6.02E+01	1.12E+01
YEL054C	8.78E+02	8.99E+01
YLR126C	3.45E+01	3.15E+01
YDL092W	9.53E+01	3.29E+01
YLR047C	1.70E+01	6.63E+00
YBR009C	1.35E+03	4.52E+02
YOR210W	1.24E+02	2.85E+01
YER018C	9.72E+00	6.09E+00
YJR055W	3.99E+01	8.68E+00
YBL087C	2.20E+02	9.10E+01
YGL020C	1.05E+01	7.66E+00
YAL038W	5.66E+03	1.22E+03
YMR036C	2.40E+01	8.67E+00
YLR374C	1.07E+00	4.50E-01
YGR148C	4.67E+02	1.12E+02
YCL005W-A	1.03E+02	7.11E+01
YGL211W	1.04E+01	4.47E+00
YPL111W	3.74E+01	1.21E+01
YLR164W	9.59E+00	2.56E+00
YOL141W	3.33E+01	8.96E+00
YLR430W	2.27E+01	6.51E+00
YDL108W	2.38E+01	1.53E+00
YDR079C-A	4.28E+01	2.08E+00
YHR180W-A	2.97E+00	1.41E-02
YLR212C	1.71E+01	4.13E+00
YGR095C	5.55E+01	1.18E+00
YBR171W	7.71E+01	1.76E+01
YDR060W	5.70E+01	3.28E+01
YPL091W	5.24E+01	1.53E+01
YLR141W	6.58E+00	2.24E+00
YLR282C	4.43E-01	6.69E-02
YER169W	2.74E+01	5.43E+00
YIL138C	7.95E+01	1.68E+01
YOR129C	1.24E+01	3.36E+00
YHL018W	5.93E+00	2.17E+00
YGL228W	1.61E+01	9.24E+00
YIL039W	6.27E+01	2.33E+01
YLR320W	1.15E+01	2.95E+00
YIL059C	2.58E+01	5.20E+00
YNR046W	3.13E+01	1.30E+01
YDR059C	2.37E+01	3.72E+00
YBL086C	1.31E+01	2.59E+00
YNR063W	5.06E+00	1.17E+00
YLR093C	6.00E+01	1.78E+01
YHR060W	2.63E+01	7.27E+00
YLR410W-B	2.77E-01	2.57E-01
YLL046C	1.95E+00	1.58E+00
YOR116C	4.70E+01	4.61E+00
YOR192C-B	3.91E-02	4.05E-02
YBR124W	7.21E-01	1.33E-01
YNR021W	1.72E+02	1.51E+01
YPL217C	1.54E+01	8.57E+00
YPR191W	5.28E+01	5.21E+00
YML047W-A	7.65E+00	1.91E+00
YDR266C	3.14E+01	1.43E+00
YBL097W	4.54E+00	2.20E+00
YHR181W	5.26E+01	7.79E+00
YMR247W-A	4.37E-01	6.18E-01
YDR140W	4.61E+00	2.59E+00
YJL156C	2.85E+01	2.77E+00
YER076W-A	1.05E+00	5.64E-01
YDL007W	2.16E+02	5.57E+01
YMR014W	4.31E+00	2.21E+00
YNL096C	3.33E+02	6.70E+01
YHR143W-A	1.07E+02	4.76E+01
YNL319W	1.71E+00	6.78E-01
YIL103W	1.48E+01	3.87E+00
YNR073C	6.85E-01	3.00E-01
YLR069C	4.37E+01	1.06E+01
YLR393W	7.78E+00	3.65E-01
YDR249C	1.46E+01	9.49E-01
YKL207W	9.88E+01	1.36E+01
YPR065W	1.68E+01	4.81E+00
YHR037W	8.39E+01	9.32E+00
YPR158W	2.03E+01	4.45E-01
YNL017C	3.19E-01	7.42E-02
YMR091C	5.39E+01	7.82E-01
YLR275W	5.74E+01	1.27E+00
YER014C-A	5.97E-01	5.68E-01
YIL066C	2.97E+00	5.19E-01
YOR024W	1.11E+00	1.20E+00
YER115C	3.85E+01	1.27E+01
YHR070C-A	2.59E-01	2.11E-01
YDR113C	3.43E+00	2.32E+00
YKR103W	8.57E+00	2.70E+00
YGR236C	1.50E+00	3.49E-01
YIR020C	9.91E+00	3.05E+00
YLR305C	2.02E+01	7.53E+00
YJL157C	1.17E+00	3.44E-01
YPR113W	1.38E+02	3.99E+01
YER092W	5.48E+01	4.16E+01
YIL163C	2.48E+00	9.97E-01
YOR201C	6.65E+01	3.34E+00
YML008C	2.38E+02	1.92E+01
YEL068C	2.77E+01	2.54E+01
YNL072W	1.10E+01	2.66E+00
YJL151C	9.79E+01	4.72E+00
YFR048W	1.73E+01	3.48E+00
YOR158W	2.69E+01	2.39E+00
YFR027W	1.02E+01	1.51E+00
YER063W	4.69E+01	1.54E+01
YER086W	1.93E+02	3.43E+01
YPR161C	6.97E+00	3.69E+00
YOR258W	9.26E+00	3.30E+00
YGL032C	6.04E+00	4.27E+00
YOR057W	4.31E+01	5.31E+00
YPL029W	2.02E+01	5.88E+00
YBL060W	1.72E+01	1.99E+00
YBR150C	1.01E+01	3.30E+00
YLR227C	6.54E+00	2.04E+00
YIL105W-A	8.00E-01	1.13E+00
YMR230W	2.25E+03	5.79E+02
YDL029W	1.36E+02	1.19E+01
YKR071C	9.13E+01	3.60E+01
YOL064C	1.91E+02	6.71E+01
YJL013C	3.56E+00	2.01E+00
YDL242W	8.61E-01	4.46E-02
YLR279W	1.77E+00	1.59E+00
YDR275W	5.29E+01	1.89E+01
YJR122W	1.68E+01	8.81E-01
YNR005C	5.38E-01	2.79E-02
YCR021C	1.06E+01	1.09E+01
YPR009W	5.77E+01	3.37E+01
YER174C	1.29E+01	3.31E+00
YLR175W	1.36E+02	1.51E+01
YOL061W	1.44E+02	1.51E+01
YAR020C	2.92E+00	2.71E+00
YDL127W	1.65E+01	8.89E-01
YDR497C	4.31E+02	1.22E+01
YDR034C	4.96E+01	5.47E+00
YMR049C	4.01E+01	8.68E+00
YOL058W	7.15E+02	6.63E+02
YLR074C	1.08E+02	2.23E+01
YLR222C	7.68E+01	8.82E-01
YBR032W	3.87E+01	6.17E+00
YBL089W	1.83E+01	3.13E+00
YGR173W	3.45E+01	1.41E+00
YMR206W	4.09E-01	2.40E-01
YKR045C	1.22E+01	4.42E+00
YGR109C	8.82E+00	3.50E-01
YMR182C	2.98E+00	1.61E+00
YEL009C	7.82E+02	2.45E+01
YPR037C	3.11E+01	2.71E+01
YBR154C	3.12E+02	1.64E+01
YOR072W-B	5.96E+01	1.47E+01
YGL069C	1.21E+00	2.02E-01
Q0045	1.85E+03	2.69E+02
YBR196C	1.14E+03	1.97E+02
YMR138W	1.77E+01	2.94E+00
YER067W	2.64E+01	8.94E+00
YNL146C-A	1.42E+00	1.03E+00
YNR050C	1.20E+03	2.34E+02
YJL179W	4.61E+01	5.93E+00
YIL166C	2.51E+00	1.15E+00
YDR114C	5.70E-01	1.73E-01
YHR073W-A	1.58E+01	6.82E+00
YPL269W	3.96E+00	1.43E+00
YHR009C	3.86E+01	4.98E+00
YDR297W	1.61E+02	3.18E+01
YLR003C	5.60E+01	2.20E+00
YFR026C	6.41E+00	2.32E+00
YCL026C-A	6.23E+00	4.02E+00
YHL033C	3.96E+02	1.64E+02
YDL187C	5.32E+00	1.77E+00
YCR038C	2.86E+00	1.15E+00
YGL174W	5.67E+00	2.02E+00
YOR342C	5.65E+01	4.85E+00
YDR087C	3.90E+01	3.97E+00
YGR001C	1.12E+02	5.74E+00
YKL062W	5.95E+01	2.39E+01
YBR228W	6.43E+00	2.35E+00
YLL053C	8.56E+00	2.31E+00
YHR205W	3.64E+01	8.58E+00
YDR513W	2.55E+02	4.64E+00
YLR150W	1.24E+03	1.01E+02
YNL322C	7.80E+01	2.56E+01
YNL101W	4.44E+01	1.77E+00
YDR353W	1.75E+02	1.67E+01
YGL063C-A	4.19E-01	5.93E-01
YPR068C	1.68E+01	7.46E+00
YLR063W	2.70E+01	3.25E+00
YDR032C	1.55E+02	2.90E+01
YDR272W	5.46E+01	1.16E+01
YGR068C	8.05E+00	2.69E+00
YMR038C	4.46E+01	7.56E+00
YLR033W	2.18E+01	6.77E+00
YML021C	1.68E+01	7.28E-01
YDR206W	3.75E+01	3.68E+00
YHR034C	1.45E+01	5.62E+00
YOR380W	7.86E+00	2.26E+00
YBL079W	7.07E+01	6.03E+00
YDR404C	7.98E+01	3.90E+00
YPL043W	2.38E+01	1.93E+01
YFR032C-A	4.47E+02	2.23E+02
YAL048C	1.67E+01	4.59E+00
YBR182C-A	1.88E+00	6.91E-01
YMR018W	5.97E+00	4.29E+00
YNL042W	6.51E+00	2.53E+00
YPL033C	2.01E+00	1.77E-01
YPL092W	2.58E+01	7.22E+00
YML026C	6.73E+02	3.11E+02
YBR252W	6.40E+01	4.49E+01
YGL041C-B	1.18E+00	2.75E-01
YHR085W	5.04E+01	1.05E+01
YIL013C	1.59E+00	6.44E-01
YBR138C	7.59E+00	1.62E+00
YGL134W	2.22E+01	7.55E+00
YMR251W-A	3.00E+02	8.22E+01
YER147C-A	6.40E-01	1.83E-01
YPL184C	4.27E+01	2.03E+00
YJR009C	2.39E+02	1.34E+02
YBR258C	6.96E+00	4.73E+00
YBL030C	3.39E+02	7.77E+01
YMR294W-A	6.09E-01	2.02E-01
YGR096W	1.17E+01	2.24E+00
YBR076W	1.54E+00	3.21E-01
YJL088W	2.20E+01	1.82E+01
YNL123W	6.27E+01	4.15E+00
YLL036C	3.84E+01	1.13E+01
YHR169W	6.00E+01	2.59E+00
YML086C	1.13E+02	1.76E+01
YNL001W	6.88E+01	1.15E+01
YPL266W	6.49E+01	1.83E+01
YIL028W	2.60E+00	1.45E+00
YDR138W	1.17E+01	5.27E+00
YML007C-A	4.39E+00	3.00E+00
YDL085C-A	4.57E+01	1.74E+01
YBL053W	3.08E+00	2.42E-01
YLR107W	4.24E+01	7.77E+00
YOR192C-C	3.31E+00	3.67E+00
YCR087C-A	6.27E+01	2.56E+01
YBR019C	9.71E-01	2.99E-01
YHR057C	1.23E+02	6.01E+01
YDR269C	1.43E+00	1.63E+00
YML111W	1.77E+01	3.99E+00
YLR062C	9.30E-01	3.74E-01
YML002W	8.31E+00	2.54E+00
YDL208W	2.09E+02	3.73E+00
YGR289C	4.47E+00	3.50E-01
YGL240W	7.65E+00	2.07E+00
YML009W-B	7.23E+00	5.18E+00
YOL013W-A	1.19E+01	1.74E+00
YBR301W	1.24E-01	1.76E-01
YOR021C	1.64E+02	2.28E+01
YOR081C	1.30E+01	4.24E+00
YJL015C	1.46E+00	3.22E-01
YJL204C	1.21E+01	2.27E+00
YOR101W	1.36E+02	2.10E+01
YDL068W	2.20E+00	9.52E-01
YBR103W	2.29E+01	1.07E+01
YHR146W	2.77E+01	1.36E+01
YIL061C	1.88E+01	7.03E+00
YOR017W	1.84E+01	2.89E+00
YCR076C	1.84E+01	7.12E+00
YIL046W-A	3.22E+00	2.40E+00
YGL230C	1.74E+00	1.02E+00
YPR094W	4.86E+01	2.19E+01
YCR024C	2.09E+01	1.25E+00
YKL041W	1.94E+00	1.70E+00
YHL005C	9.30E-01	6.66E-01
YDL045C	1.96E+01	4.45E+00
YPR075C	2.75E+01	1.46E+01
YKL068W	2.91E+01	4.18E+00
YGR284C	1.30E+02	3.78E+01
YJR116W	2.97E+00	1.80E+00
YNL274C	3.24E+01	9.80E+00
YDR078C	2.37E+01	6.13E+00
YJL026W	2.27E+02	1.06E+02
YDL160C	1.01E+02	3.34E+01
YGR085C	3.33E+02	9.53E+01
YDR103W	5.42E+00	1.01E+00
YKL105C	4.39E+00	1.93E+00
YNR027W	2.70E+01	1.23E+01
YBR210W	2.86E+01	8.29E+00
YLR132C	1.42E+01	3.90E+00
YGR083C	4.39E+01	2.67E+00
YHL006C	1.10E+01	1.94E+00
YMR244C-A	4.98E+01	2.09E+00
YLR319C	1.47E+01	2.98E+00
YOR303W	2.71E+02	9.00E+01
YER120W	9.54E+01	1.44E+01
YER185W	1.89E+00	1.32E-01
YDR209C	4.21E-01	2.18E-02
YNL013C	5.84E-01	3.56E-01
YDR542W	1.16E-01	1.63E-01
YMR213W	9.62E+00	4.47E+00
YPL108W	1.61E+01	6.96E+00
YJL003W	2.92E+01	3.24E+00
YOR046C	6.85E+01	1.48E+00
YBR106W	4.73E+02	1.89E+02
YOR373W	1.33E+01	1.15E+00
YMR215W	9.42E+01	4.82E+00
YHR018C	1.60E+02	1.29E+01
YKL071W	7.63E+00	3.79E+00
YJL126W	1.12E+01	1.05E+00
YHR185C	8.11E-01	4.32E-01
YIL091C	5.19E+01	9.71E-01
YHR208W	1.24E+02	4.55E+01
YPR063C	1.35E+02	2.38E+01
YDR405W	1.27E+01	3.37E+00
YKL097C	4.86E-01	3.99E-01
YNL191W	3.00E+00	8.14E-01
YLR036C	1.46E+01	5.55E-01
YMR306C-A	4.91E+00	2.23E+00
YEL065W	1.25E+02	1.38E+02
YJL043W	1.21E+00	1.02E-01
YGL168W	1.02E+01	1.41E+00
YML112W	4.02E+00	2.69E+00
YJR147W	1.25E+01	5.29E+00
YGR190C	8.81E-01	3.74E-01
YLL026W	9.69E+01	5.50E+01
YJR108W	2.03E+00	8.04E-01
YMR131C	2.17E+02	9.56E+00
YEL077C	7.03E-01	4.37E-01
YDR319C	4.13E+01	7.77E+00
YGR118W	9.00E+02	1.65E+02
YBR276C	3.43E+01	7.56E+00
YDR280W	7.03E+01	3.04E+00
YFL017W-A	1.05E+02	6.61E+01
YDR156W	9.49E+01	2.52E+01
YDR372C	1.14E+02	7.16E+00
YPL235W	7.51E+01	4.94E+00
YHR024C	4.66E+01	8.11E+00
YDR527W	6.93E+00	3.69E+00
YPL013C	1.01E+01	6.41E+00
YOR010C	5.85E+00	2.54E+00
YLR356W	6.95E+00	1.24E+00
YPR165W	4.22E+02	2.71E+00
YDL181W	5.62E+01	2.40E+01
YML089C	4.68E-01	1.42E-01
YGR098C	1.09E+01	4.75E+00
YDL036C	1.39E+01	2.12E+00
YMR201C	7.08E+00	1.94E+00
YNL052W	1.96E+02	3.90E+01
YOR285W	1.55E+02	2.53E+01
YBL049W	1.17E+01	5.92E+00
YLR431C	1.23E+01	5.29E+00
YBR224W	2.19E+00	5.58E-01
YNL203C	1.17E+01	4.77E+00
YOR085W	8.71E+01	7.54E+00
YPL083C	2.38E+01	4.17E+00
YJL170C	1.47E+00	6.62E-01
YGL218W	4.93E-01	3.05E-01
YGL109W	8.71E-01	4.98E-02
YMR052C-A	1.58E+00	3.20E-01
YOR084W	2.19E+01	9.32E+00
YJL025W	1.29E+01	6.34E+00
YNR015W	2.66E+01	4.71E-01
YGL226C-A	8.18E+01	1.50E+01
YER106W	3.80E+00	9.41E-01
YMR308C	5.37E+01	1.07E+01
YKL096W	1.50E+01	5.50E+00
YIL009W	4.76E+01	3.87E+00
YLL008W	8.69E+01	2.94E+00
YKR049C	2.14E+01	3.02E+00
YEL003W	1.61E+02	5.94E+01
YNL177C	4.18E+00	1.77E+00
YCR048W	2.31E+01	4.30E-01
YPL088W	1.04E+01	6.88E-01
YPL200W	5.14E-01	2.22E-01
YNR040W	7.31E+01	5.28E+01
YNL050C	1.84E+01	8.97E+00
YDL037C	7.00E+00	5.18E+00
YBR103C-A	4.70E-01	6.65E-01
YAL010C	1.28E+01	4.11E+00
YLR343W	1.16E+01	6.42E+00
YGL065C	2.48E+01	2.61E-01
YDL084W	4.02E+02	3.31E-01
YJL077W-B	5.72E+00	2.96E-01
YLL010C	2.29E+01	1.02E+00
YPL250W-A	4.59E-01	2.37E-01
YLR340W	5.63E+02	3.04E+01
YEL018W	7.53E+00	4.78E+00
YPL171C	1.48E+00	6.13E-01
YJR004C	7.76E+00	7.64E-01
YOR048C	7.45E+01	1.15E+00
YLR333C	4.51E+02	1.17E+02
YML121W	6.27E+01	1.09E+01
YPL238C	1.48E+00	1.02E+00
YBR183W	2.57E+01	8.69E+00
YLR142W	4.25E+00	1.12E+00
YCR015C	2.98E+01	8.70E+00
YJL080C	1.19E+02	1.13E+01
YGL262W	6.72E-01	5.01E-01
YIR039C	4.99E+00	2.75E+00
YGL148W	2.42E+02	2.31E+01
YBR296C	1.87E+02	2.49E+02
YAL037C-A	9.02E-01	1.28E+00
YHR120W	5.22E+00	1.49E+00
YHR015W	3.17E+00	6.46E-01
YNL144C	2.40E+01	4.75E+00
YML014W	1.40E+01	7.42E+00
YGR175C	4.18E+02	3.45E+01
YKR010C	1.24E+01	3.62E+00
YDL030W	1.06E+01	2.69E+00
YLR152C	8.49E+00	5.64E-01
YJL181W	1.62E+01	3.94E+00
YIL104C	1.03E+01	2.79E+00
YMR086C-A	2.70E+00	3.21E-01
YLR196W	9.37E+01	1.03E+01
YLR445W	7.39E-01	4.18E-01
YOR171C	4.32E+01	1.03E+01
YPL273W	1.37E+02	2.66E+01
YGR172C	3.21E+01	1.88E+00
YDR025W	2.69E+03	1.98E+03
YGL021W	1.86E+01	6.15E+00
YNR034W-A	7.06E+00	4.40E+00
YBR215W	1.60E+01	3.00E-01
YNL143C	3.73E+00	1.05E+00
YDR037W	4.00E+02	1.38E+02
YNL227C	6.36E+00	2.84E+00
YPR168W	1.16E+01	1.31E+00
YBL069W	1.64E+01	1.92E+00
R0030W	1.29E+02	3.00E+01
YMR189W	7.04E+01	6.75E+00
YIL125W	7.42E+01	1.50E+01
YLR313C	6.87E+00	2.25E+00
YDL011C	5.88E-01	6.34E-01
YKR081C	9.66E+01	1.32E+01
YLR140W	4.35E-01	7.07E-02
YPR119W	2.61E+01	7.92E+00
YHL040C	1.06E+02	8.49E+01
YBR013C	3.50E+01	2.21E+00
YER048W-A	8.91E+01	2.09E+01
YNL301C	1.15E+02	3.18E+01
YDR308C	3.41E+01	8.17E+00
YNL211C	1.43E+01	2.80E+00
Q0032	2.66E+00	1.34E+00
YGR030C	3.88E+01	1.57E+01
YGL085W	1.40E+01	6.39E+00
YER134C	2.91E+01	4.83E+00
YJL122W	8.06E+01	3.96E+01
YHR072W-A	6.85E+02	1.89E+02
YLR179C	5.09E+02	2.26E+02
YIR018W	3.86E+01	1.26E+01
YLR404W	2.08E+01	7.31E+00
YFR044C	9.65E+01	5.55E+01
YPL098C	4.46E+01	4.61E+00
YLR293C	3.49E+02	4.58E+01
YOR082C	8.30E-01	1.33E-01
YDL067C	3.31E+02	1.58E+02
YHR156C	6.90E+00	1.47E+00
YOR343W-B	2.43E-01	1.51E-01
YKR082W	5.51E+01	8.19E-01
YJR139C	5.87E+02	1.90E+02
YDR121W	2.54E+01	5.74E+00
YPR059C	1.52E+01	2.77E+00
YJL039C	2.89E+01	6.29E+00
YCR053W	8.12E+01	1.92E+01
YGL215W	8.00E+01	9.93E+00
YDR049W	9.99E+00	3.38E+00
YHR190W	7.68E+01	1.67E+01
YPR201W	2.38E+00	5.28E-01
YNR032W	3.10E+01	2.95E+00
YKL170W	5.54E+01	1.09E+01
YOR283W	1.96E+02	5.29E+00
YIL030W-A	1.09E+01	1.97E+00
YNL031C	5.90E+02	6.25E+01
YNL099C	3.14E+01	1.34E+01
YDR302W	7.35E+01	1.02E+01
YJL215C	2.28E+00	1.91E+00
YBL095W	1.81E+01	4.87E+00
YMR316C-B	1.54E+01	9.65E+00
YOR214C	1.73E+00	6.09E-01
YER038C	8.62E+00	1.73E+00
YPL189C-A	5.93E+01	1.85E+01
YML009C	3.54E+01	1.14E+01
YOL083W	1.84E+01	5.89E+00
YLR051C	5.43E+01	1.66E+01
YHR175W	1.22E+02	8.14E+01
YOR206W	1.23E+02	1.78E+00
YPL227C	4.21E+01	9.19E+00
YOL104C	1.21E+00	6.43E-01
YDR119W	7.13E+01	1.01E+01
YLR205C	9.59E+00	7.85E+00
YAL068W-A	1.62E-01	2.29E-01
YKL053W	1.20E+00	6.76E-01
YKR043C	6.67E+01	2.32E+01
YBR155W	2.42E+01	6.67E+00
YOR119C	5.13E+01	1.10E+01
YPR180W	2.38E+01	4.86E+00
YDL221W	3.21E-01	2.39E-01
YEL049W	8.53E-01	5.52E-01
YBR298C-A	3.05E-01	4.31E-01
YNL265C	4.60E+01	7.07E-01
YJL192C	7.96E+01	1.32E+01
YNL067W-B	2.28E+00	1.41E+00
YJR155W	1.23E+01	1.45E+00
YLR420W	9.98E+01	6.00E+00
YNL110C	3.10E+01	9.82E+00
YLR303W	1.53E+03	3.05E+02
YPL044C	6.64E-01	3.58E-01
YPL210C	8.69E+01	5.09E+00
YMR178W	1.67E+01	2.47E+00
YDR184C	1.12E+02	1.36E+01
YGR179C	2.04E+01	7.38E+00
YDR063W	1.10E+01	5.15E+00
YDR086C	2.36E+02	9.11E+01
YJL010C	5.98E+01	8.48E-01
YBR188C	7.20E+00	2.34E+00
YJR109C	3.56E+02	1.90E+02
YER183C	3.32E+01	1.21E+01
YER076C	5.79E+00	8.75E-01
YGR122C-A	6.35E+00	4.38E+00
YDR124W	5.63E+00	1.40E+00
YKR052C	3.58E+01	1.36E+01
YLL011W	5.55E+01	4.93E+00
YDR035W	1.33E+02	6.67E+01
YLR214W	2.94E+02	1.81E+02
YJR018W	1.49E+00	1.77E-01
YKR090W	1.13E+01	3.60E+00
YMR301C	3.72E+01	4.07E+00
YOR053W	1.31E+00	1.10E+00
YMR059W	1.35E+01	6.66E+00
YIR042C	8.71E+00	2.14E+00
YBL038W	5.69E+01	7.35E+00
YIL116W	9.56E+01	4.60E+00
YER083C	3.01E+01	8.26E+00
YNR043W	9.34E+01	1.36E+01
YOR130C	2.60E+01	2.15E+00
YNR038W	4.97E+01	9.04E-01
YNL196C	5.72E-01	3.82E-01
YOL121C	2.82E+02	1.03E+02
YDR098C	1.33E+02	1.86E+01
YGR088W	6.22E+00	4.79E+00
YER152C	2.75E+01	5.59E+00
YER068W	3.40E+01	1.13E+00
YER145C	5.72E+02	2.99E+02
YDR132C	1.20E+01	1.07E+00
YJR079W	5.18E+01	2.04E+01
YHR129C	1.36E+01	3.90E+00
YAL060W	4.26E+01	1.93E+01
YBR144C	1.04E+00	1.52E-01
YGL067W	6.53E+01	1.45E+01
YPR074C	6.73E+02	7.57E+01
YOR020C	2.99E+02	7.92E+01
YJR082C	4.86E+01	2.25E+01
YDR354W	3.86E+01	4.35E+00
YDR431W	7.55E-01	4.54E-01
YGR249W	3.53E+00	1.50E+00
YJL109C	8.09E+01	7.67E-01
YLR037C	2.09E+00	2.73E-01
YJL134W	4.22E+01	7.26E+00
YBR145W	2.39E+01	1.01E+01
YMR108W	3.80E+02	1.45E+02
YBR141C	3.94E+01	9.65E+00
YHL030W-A	6.04E-01	3.01E-01
YHR175W-A	5.62E+01	4.31E+01
YOL164W-A	6.88E-01	9.72E-01
YBR110W	5.99E+01	2.89E+01
YLL023C	1.50E+01	3.80E+00
YPR028W	6.89E+02	3.71E-01
YCL014W	1.62E+01	5.00E+00
YHR089C	2.70E+02	4.17E+01
YMR153C-A	2.50E+00	1.06E+00
YDL157C	6.54E+01	1.30E+01
YKL031W	2.69E-01	2.37E-01
YLR189C	1.02E+01	3.15E+00
YDR146C	2.15E+01	8.46E+00
YPR122W	1.41E+00	1.92E-01
YGR078C	8.00E+01	3.89E+00
YHR214C-E	3.66E-01	1.21E-01
YLR405W	3.47E+01	8.15E+00
YER081W	2.57E+02	1.26E+02
YPL059W	7.37E+01	5.99E+00
YFL021C-A	3.51E-01	1.98E-01
YBR127C	7.27E+02	5.83E+01
YPR160W	1.46E+01	6.96E+00
YKR087C	3.86E+01	1.20E+01
YMR058W	2.06E+02	1.65E+02
YNL248C	9.90E+01	3.98E-01
YLL006W	2.62E+01	6.02E-02
YDL054C	3.57E+01	1.83E+00
YCR085W	1.02E+00	9.03E-01
YER132C	1.58E+01	2.01E-01
YPR105C	2.93E+01	1.50E+00
YFL018C	2.05E+02	6.01E+01
YBR130C	3.25E+01	3.22E+00
YBR084W	1.00E+02	2.02E+00
YHR100C	2.23E+01	5.62E+00
YDL111C	7.65E+01	3.40E-01
YGL016W	3.96E+01	1.64E+01
YER141W	5.22E+01	9.18E+00
YKL148C	2.79E+01	1.26E+01
YHR032W	6.06E+01	1.89E+01
YKL142W	1.41E+02	3.16E+01
YOR156C	3.68E+00	1.32E+00
YNL152W	1.28E+01	2.51E+00
YPL086C	5.48E+01	3.19E+00
YOR013W	7.62E+00	6.23E+00
YMR158W	4.25E+01	1.72E+01
YLR246W	1.73E+01	1.20E+01
YDR019C	4.61E+01	1.83E+01
YAL026C-A	1.70E+01	4.09E+00
YCL005W	4.60E+01	1.71E+01
YHR157W	2.63E+00	8.09E-01
YDL201W	1.04E+02	2.39E+01
YCL050C	1.22E+02	1.48E+01
YLL041C	4.60E+01	1.24E+01
YGL165C	2.01E+00	1.30E+00
YEL020C-B	1.84E+00	9.92E-01
YFL005W	1.82E+02	5.57E+01
YOR383C	3.95E+02	4.55E+02
YER044C	4.70E+01	1.05E+01
YLR143W	2.44E+01	1.77E+00
YJL156W-A	6.10E-01	8.63E-01
YEL067C	1.18E+01	1.10E+01
YHR068W	2.64E+02	4.03E+01
YOL109W	4.41E+02	1.52E+02
YMR272C	1.30E+02	1.56E+01
YPR142C	8.32E-01	6.11E-01
YOR102W	6.16E+00	5.66E+00
YKL120W	7.37E+01	2.53E+01
YPL130W	2.34E+01	8.85E+00
YML105C	1.05E+02	1.62E+01
YOL059W	6.27E+01	4.84E+00
YJL138C	2.60E+01	3.29E+00
YDR173C	1.25E+01	9.08E-01
YOR008W-B	9.82E+00	8.65E+00
YGL202W	5.42E+02	2.35E+02
YIL066W-A	6.25E-01	4.52E-01
YKR026C	7.87E+01	1.06E-01
YJL198W	7.36E+01	7.73E+00
YHR147C	2.98E+01	3.32E+00
YBR142W	5.51E+01	3.17E+00
YHR121W	4.09E+01	1.83E+01
YLR084C	4.48E+01	1.59E+01
YJL186W	6.95E+01	1.26E+01
YOR167C	2.02E+03	7.13E+02
YLR360W	1.62E+01	1.75E+00
YGR063C	5.19E+01	1.83E+01
YGR032W	6.64E+01	4.17E+01
YNL097C-B	2.80E+01	1.50E+01
YLR316C	4.70E+00	2.85E+00
YDL051W	3.61E+02	9.18E+01
YGR151C	1.46E+01	2.26E+00
YAL020C	1.31E+01	1.51E+00
YDR270W	1.50E+01	1.46E+01
YNL277W-A	1.70E+00	1.05E+00
YNL244C	4.80E+02	1.11E+02
YIL085C	4.40E+01	4.74E+00
YER180C	2.64E+01	4.62E+00
YER156C	1.39E+02	2.12E+01
YHL007C	3.09E+01	1.66E+00
YKL132C	1.15E+01	3.00E+00
YBR109W-A	2.02E+01	1.60E+01
YOL046C	3.80E-01	2.54E-01
YPR147C	2.10E+01	1.01E+01
YGR018C	1.77E+00	1.88E-01
YDR271C	5.25E-01	5.55E-02
YIL124W	6.87E+01	2.42E+00
YLR323C	2.63E+00	1.36E+00
YDR371C-A	1.69E+00	1.26E+00
YPR016W-A	4.08E-01	3.32E-01
YOR106W	3.45E+01	6.66E+00
YPR112C	4.25E+01	3.23E+00
YMR143W	5.53E+02	5.00E+01
YOL039W	6.74E+02	2.97E+02
YEL062W	2.58E+01	3.52E+00
YDL195W	6.66E+01	3.41E+00
YLR129W	9.86E+01	1.02E+00
YJR063W	2.44E+01	7.37E+00
YPR196W	9.14E+00	7.57E-01
YKL156W	5.66E+02	1.73E+02
YBL048W	4.51E+00	2.01E+00
YDR090C	2.10E+01	5.57E+00
YKL143W	5.57E+01	1.32E+01
YGR235C	8.62E+01	1.22E+01
YIL084C	7.07E+00	3.37E+00
YAL047C	1.01E+01	1.56E+00
YNL051W	2.15E+01	2.31E+00
YGL178W	1.73E+01	2.29E+00
YGL054C	3.52E+02	9.32E+01
YNL264C	2.31E+01	5.20E+00
YOL134C	1.16E+00	4.92E-01
YMR021C	2.56E+01	4.05E+00
YER094C	1.26E+02	8.12E+00
YMR260C	2.07E+01	1.01E+01
YDR179W-A	2.36E+01	4.43E+00
YDR083W	1.63E+01	3.69E+00
YJL211C	5.27E-01	4.57E-01
YKL052C	6.34E+00	4.25E+00
YOL005C	3.14E+01	2.05E+01
YPR070W	3.25E+01	2.70E+00
YHR184W	5.52E+00	3.10E+00
YOR235W	1.80E+01	8.37E-01
YEL040W	1.75E+02	2.38E+01
YJR103W	5.75E+01	1.54E+01
YEL030W	4.43E+00	1.45E+00
YOL012C	4.77E+01	1.31E+01
YHR171W	8.77E+00	1.49E+00
YPR171W	2.15E+01	2.70E+00
YCR016W	3.60E+01	4.89E+00
YBR253W	1.56E+02	4.91E+01
YDR067C	2.72E+01	9.38E+00
YIR012W	1.21E+02	8.38E+00
YML094W	4.49E+01	1.03E+01
YPR124W	6.00E+01	3.10E+01
YOR178C	9.65E+00	1.71E-01
YGR210C	5.30E+01	8.54E+00
YML018C	1.23E+01	7.74E+00
YCR034W	8.00E+01	7.15E+00
YOL118C	4.16E+00	3.20E+00
YMR293C	1.28E+01	3.55E+00
YDR077W	1.78E+02	1.08E+02
YJR065C	1.05E+02	2.25E+01
YGR279C	2.18E+02	6.21E+01
YJL077W-A	4.20E+01	3.01E+01
YNL207W	7.08E+01	9.74E-01
YDR299W	6.63E+01	8.25E+00
YMR251W	1.35E+01	1.29E+01
YLR296W	1.48E+00	6.41E-01
YBR031W	1.40E+02	3.60E+01
YOL014W	2.07E+01	1.39E+01
YLR407W	1.06E+02	3.06E+01
YMR283C	1.72E+01	4.40E+00
YDR501W	5.95E+00	2.69E-01
YKL110C	7.34E+01	8.60E+00
YDR171W	1.72E+01	1.14E+01
YBR248C	7.74E+01	5.40E+00
YPL004C	9.38E+01	1.66E+01
YPR042C	2.17E+01	7.53E-01
YGR121C	1.76E+01	4.43E+00
YGL098W	7.40E+00	2.43E+00
YGL110C	1.30E+01	3.30E+00
YBR239C	1.09E+01	2.84E+00
YKL025C	1.71E+01	3.33E+00
YPL060C-A	8.12E-02	9.70E-02
YPL188W	3.13E+01	3.93E+00
YIL078W	5.12E+02	9.11E+01
YPR039W	2.93E-01	4.14E-01
YGR125W	5.60E+01	6.66E+00
YHR039C	5.71E+01	1.05E+01
YNR009W	1.59E+01	8.97E-01
YLR289W	1.19E+01	2.84E+00
YGR200C	6.25E+01	5.75E+00
YPR067W	2.14E+01	8.21E-01
YBR233W-A	3.57E+01	1.36E+01
YBR010W	1.67E+03	7.78E+02
YBL004W	6.58E+01	1.10E+01
YDR412W	1.95E+01	1.21E+01
YMR008C	2.66E+01	6.59E+00
YNL237W	2.01E+01	1.37E+01
YJL158C	6.56E+01	1.10E+01
YDR349C	3.72E+01	3.95E+00
YNR071C	2.80E+00	1.19E+00
YIL100C-A	8.80E-01	6.80E-01
YGR267C	1.50E+02	7.13E+00
YIL072W	7.49E-01	1.81E-01
YGL188C	8.85E+01	1.02E+01
YFR010W-A	1.06E+00	8.68E-01
YIL053W	5.75E+02	1.86E+02
YLR353W	2.09E+01	8.33E+00
YKR032W	5.53E-01	2.87E-02
YOR381W	2.26E+01	1.88E+01
YDR344C	6.85E+01	1.89E+01
YCL064C	9.28E+00	4.63E+00
YKR047W	7.52E+00	5.21E+00
YHR071W	1.19E+02	3.35E+01
YDR172W	1.60E+02	5.81E+00
YGR044C	2.51E+01	6.05E+00
YIL003W	2.42E+01	1.88E+00
YLR216C	1.16E+02	3.30E+01
YGR120C	2.32E+01	1.01E+01
YCR020W-B	2.15E+01	1.11E+01
YOR222W	1.59E+02	2.88E+01
YDL094C	1.33E+00	2.50E-01
Q0250	2.51E+03	6.94E+02
YBR162C	2.12E+02	5.58E+01
YBL076C	3.07E+02	4.47E+01
YNL028W	4.92E-01	5.09E-01
YIR032C	1.43E+01	6.23E+00
YMR128W	4.08E+01	2.35E+00
YBR260C	2.16E+01	3.75E+00
YNL056W	4.17E+01	1.39E+01
YHR113W	2.55E+01	7.43E+00
YBR230W-A	1.05E+01	6.81E+00
YCR072C	7.49E+01	8.13E+00
YNL247W	6.92E+01	1.36E+01
YDL167C	1.70E+01	8.46E+00
YAL024C	1.13E+01	2.68E+00
YOR091W	4.00E+01	7.43E+00
YNR014W	2.26E+00	2.00E+00
YBR143C	1.85E+02	7.95E+00
YGR239C	4.40E+01	7.21E+00
YDR210W-B	1.49E-01	6.16E-02
YDL049C	4.01E+01	1.14E+01
YOR179C	1.70E+01	2.28E-01
YJL069C	4.33E+01	7.53E+00
YHR152W	2.07E+01	4.90E+00
YJL160C	2.49E+00	1.91E-01
YMR187C	1.98E+01	5.63E+00
YMR312W	2.15E+01	2.14E+00
YPL135W	1.92E+02	7.93E+01
YPR128C	3.66E+01	7.81E+00
YGR087C	3.75E+00	2.47E+00
YKR001C	1.25E+02	1.78E+01
YOL137W	1.53E+01	1.25E+00
YJL121C	5.84E+01	4.70E+00
YGR240C	4.45E+02	1.64E+02
YLR168C	6.23E+01	7.36E+00
YMR202W	1.73E+02	6.50E+01
YDL048C	4.76E+01	1.97E+01
YKL070W	3.04E+00	5.80E-01
YHR139C	2.95E+00	1.75E+00
YJR020W	9.10E-01	1.38E-01
YHR112C	9.12E+01	8.70E-03
YHR193C	4.32E+02	1.94E+00
YGR160W	3.58E-01	1.19E-01
YKL100C	4.76E+01	6.67E+00
YLR388W	4.20E+02	1.86E+02
YPL234C	1.35E+02	2.75E+01
YGL245W	4.35E+02	4.45E+01
YIR013C	8.33E-01	4.32E-02
YDR018C	3.30E+00	1.13E+00
YNL284C-B	4.88E-01	3.18E-01
YFR025C	9.28E+01	3.98E+00
YGR103W	1.41E+02	1.30E+01
YJR095W	1.64E+00	7.83E-01
YCL030C	3.63E+02	1.45E+02
YOL153C	8.27E+00	2.67E+00
YOR382W	2.40E+02	2.75E+02
YNL182C	7.43E+01	2.63E-01
YPL202C	1.25E+01	1.29E+00
YJR002W	3.12E+01	6.98E+00
YOR278W	2.58E+01	2.19E+00
YDR034C-C	1.44E+00	1.75E+00
YBR220C	3.13E+01	1.34E+01
YOR176W	8.61E+01	4.78E+01
YLR456W	8.72E+00	2.10E+00
YOR252W	2.99E+01	1.09E+01
YNL068C	2.56E+01	6.93E+00
YJR053W	9.45E+00	3.84E+00
YPL185W	1.69E+00	6.11E-01
YHR038W	1.06E+01	3.97E+00
YDR071C	3.49E+02	2.04E+00
YOR125C	2.23E+01	1.11E+01
YIL050W	3.21E+01	7.65E+00
YER019C-A	5.84E+02	1.66E+02
YHR182W	6.98E+00	3.05E+00
YOR215C	1.20E+01	4.02E-01
YLR265C	2.01E+00	1.06E+00
YJR032W	3.71E+01	5.49E+00
YPR150W	3.09E+00	2.78E-01
YLR202C	2.15E+01	7.02E+00
YDL025W-A	2.27E+00	1.75E-01
YPR078C	2.82E+00	1.98E+00
YPL239W	5.92E+01	8.01E+00
YJR153W	6.22E-01	6.06E-02
YER057C	1.07E+02	5.99E+00
YCR095W-A	3.87E+00	1.75E+00
YHR111W	8.13E+00	3.75E+00
YDL160C-A	1.20E+01	1.15E+00
YLR178C	7.42E+01	4.54E+01
YOR335C	2.94E+02	8.20E+01
YJL191W	9.92E+01	5.33E+01
YDL244W	3.34E-01	2.23E-01
YKL085W	1.66E+02	3.35E+01
YMR314W	1.65E+02	1.62E+01
YKR015C	6.19E-01	2.02E-01
YLR281C	8.61E-01	9.64E-01
YOR338W	4.25E+01	1.39E+01
YJR045C	2.19E+02	1.19E+02
YLR101C	2.61E+00	9.84E-01
YPL027W	1.01E+00	3.86E-01
YBR148W	5.61E+00	1.42E+00
YKL191W	5.98E+01	2.64E+00
YLR018C	5.01E+01	1.47E+01
YKL043W	1.79E+01	8.13E+00
YNR060W	5.96E+00	4.64E+00
YER085C	1.42E+00	3.09E-01
YOR006C	4.57E+01	1.02E+01
YOL158C	6.05E+01	5.45E+01
YOR160W	1.93E+01	2.32E+00
YBR122C	7.71E+01	2.78E+00
YDL131W	2.69E+02	1.61E+01
YJL162C	7.30E+00	1.89E+00
YML101C	1.47E+01	1.06E+01
YPR073C	1.08E+02	2.80E+01
YNL104C	3.16E+02	1.90E+02
YKL023C-A	1.03E+02	1.84E+01
YGR224W	8.04E-01	4.09E-01
YNL160W	8.19E+00	6.19E+00
YNL129W	1.56E+01	6.00E+00
YBR096W	1.80E+02	1.07E+01
YOL125W	3.77E+01	5.28E+00
YIL114C	6.89E+01	1.64E+01
YCL076W	8.01E-01	3.61E-01
YBR162W-A	2.19E+02	5.39E+01
YDR445C	6.40E-01	3.32E-02
YLR229C	6.69E+01	1.35E+01
YDR014W-A	5.28E-01	2.24E-01
YDR401W	6.68E+00	3.56E+00
YNL307C	1.25E+02	6.16E+00
YOR083W	1.55E+01	4.20E+00
YGR161C-D	7.69E-02	6.02E-02
YJR072C	1.34E+02	1.87E+01
YOL146W	2.51E+01	1.30E+01
YNL045W	3.58E+01	7.64E+00
YDR183C-A	4.22E+01	2.61E+00
YLR099W-A	1.36E+01	6.18E+00
YPL207W	3.36E+01	3.65E+00
YIL008W	2.59E+01	4.42E+00
YGL199C	1.84E+00	1.34E+00
YNL023C	1.76E+01	3.40E+00
YMR159C	2.61E+00	2.51E+00
YPR153W	6.93E+00	1.81E+00
YNL204C	3.98E+00	6.12E-01
YDR066C	8.68E+00	2.95E+00
YER128W	1.65E+01	4.32E+00
YPL160W	3.54E+02	8.41E+01
YIL101C	4.04E-01	5.26E-02
R0020C	3.40E+02	2.83E+01
YLR250W	1.15E+02	1.10E+01
YHL039W	3.07E+01	5.27E+00
YLL014W	1.23E+02	5.99E+00
YNL124W	2.43E+01	6.81E+00
YMR183C	4.30E+01	2.51E+00
YHL047C	4.00E+02	4.63E+02
YDR309C	3.04E+01	3.36E+00
YGL131C	1.66E+01	1.30E+00
YKL006W	1.71E+02	3.17E+01
YLR226W	2.01E+01	2.57E+00
YJL193W	1.96E+01	4.78E+00
YIL025C	9.64E-01	4.65E-01
YKL216W	3.48E+02	5.20E+01
Q0130	6.71E+03	1.50E+03
YCR014C	9.44E+00	4.53E+00
YLR222C-A	2.80E+01	6.16E+00
YPL187W	6.81E+00	3.23E+00
YGR109W-B	9.06E-02	6.43E-02
YLR027C	2.13E+02	1.91E+01
YAL044C	1.91E+02	1.56E+01
YHR140W	1.62E+01	1.11E-01
YPR101W	3.92E+01	1.04E+01
YPR194C	5.22E+01	3.88E+00
YJL050W	1.24E+02	9.32E-01
YDR365C	2.81E+01	5.17E+00
YOL050C	4.72E-01	7.13E-02
YOL108C	5.95E+00	1.39E+00
YBL003C	2.72E+03	8.68E+02
YOR087W	2.55E+01	1.91E+00
YOR173W	1.14E+01	2.94E+00
YHL050C	2.66E-01	2.34E-01
YGR214W	1.01E+03	2.42E+02
YHR163W	1.11E+02	2.97E+01
YML124C	1.80E+01	1.11E+01
YHR124W	4.69E+00	1.12E-01
YOR025W	2.79E+01	1.49E+01
YLR304C	3.98E+02	1.61E+02
YBR104W	2.76E+01	1.03E+00
YGL214W	3.77E+00	1.94E+00
YFR032C-B	2.94E+00	2.78E+00
YJR112W-A	1.21E+01	7.52E+00
YER178W	3.81E+02	2.61E+01
YPL193W	2.19E+01	5.61E+00
YER023W	2.34E+02	1.46E+01
YPL096C-A	1.51E+01	3.23E+00
YKR066C	4.73E+01	2.38E+01
YOL081W	3.33E+01	1.18E+00
YML009C-A	1.70E+00	1.31E+00
YAL034C	8.91E+00	6.10E-01
YPL278C	2.93E-01	2.18E-01
YGR067C	2.30E+00	2.03E-01
YJL101C	5.96E+01	9.65E+00
YOR220W	1.30E+02	7.32E+01
YEL034C-A	6.82E+00	2.55E+00
YER172C-A	7.79E-01	7.67E-01
YFL034C-A	2.18E+02	6.16E+01
YML058W-A	4.05E+00	2.29E+00
YGL037C	2.59E+02	1.68E+02
YDR451C	2.83E+01	1.13E+01
YGR145W	1.24E+01	3.74E+00
YGR105W	6.04E+01	2.21E+01
YNL162W-A	3.26E+01	1.49E+01
YIL002W-A	8.31E+01	2.77E+01
YGR050C	2.47E+01	1.62E+01
YPR149W	5.30E+02	6.45E-01
YLR262C	4.66E+01	1.16E+01
YPL126W	1.18E+02	8.16E-01
YDR345C	1.42E+03	6.62E+00
YJR094C	1.90E+00	1.57E-01
YPL246C	1.38E+02	1.85E+01
YML106W	2.00E+02	3.53E+01
YNL283C	3.91E+01	6.08E+00
YLR091W	1.34E+01	6.37E+00
YKR105C	1.50E-01	4.29E-02
YAL064W	4.49E-01	6.35E-01
YMR012W	1.83E+02	7.98E+01
YLR042C	2.44E+00	8.86E-01
YJR104C	2.42E+02	9.59E+01
YGR065C	6.20E+01	3.80E+01
YMR208W	2.11E+01	4.00E+00
YCL063W	2.88E+01	5.15E-01
YBL066C	1.02E+01	1.06E+00
YAL002W	2.22E+01	2.63E+00
YLR106C	5.41E+01	7.43E+00
YFR042W	5.08E+01	1.00E+01
YBR240C	7.44E+00	2.59E+00
YCR086W	8.58E+00	2.90E+00
YNL158W	3.96E+01	1.36E+01
YBR109C	2.35E+02	5.98E+01
YLL018C-A	1.19E+01	4.86E+00
YBR035C	8.16E+01	1.01E+01
YNL079C	1.81E+02	5.32E+01
YNL097C	1.02E+01	7.31E+00
YLR435W	6.90E+01	2.55E+01
YGL089C	4.75E-01	1.45E-01
YLR287C	6.94E+01	2.16E+01
YOR182C	1.97E+03	5.19E+02
YDL103C	7.50E+01	2.88E+01
YLR059C	2.76E+01	1.15E+01
YMR263W	2.76E+01	1.64E+01
YBR293W	1.03E+01	3.07E+00
YLR097C	3.03E+01	6.62E+00
YKR079C	4.95E+01	3.26E+00
YML064C	3.39E+01	1.63E+01
YAR030C	1.40E+00	1.08E-01
YBL051C	6.29E+01	6.38E+00
YOL010W	8.62E+01	2.05E+00
YEL023C	5.76E+00	2.23E+00
YKL220C	6.24E+00	4.02E+00
YJL218W	6.39E+00	2.41E+00
YDR261C-D	3.21E-02	2.08E-02
YOR161C-C	2.88E+00	2.87E+00
YDR469W	1.03E+01	1.99E+00
YDR287W	2.33E+01	5.06E-01
YJL214W	9.52E-01	7.66E-02
YCR006C	8.91E+00	1.16E+00
YMR119W-A	1.02E+01	1.97E+00
YEL073C	5.23E+00	2.67E+00
YDR003W-A	3.17E+01	6.48E+00
YMR046C	4.64E-01	1.92E-01
YJR067C	2.68E+01	3.05E+00
YDR544C	1.05E-01	1.49E-01
YPR202W	6.30E-02	8.90E-02
YPL236C	1.36E+01	3.57E+00
YNL042W-B	1.78E+01	2.65E+00
YHR025W	1.38E+02	1.93E+01
YOL097C	2.12E+02	1.99E+00
YML048W	2.06E+02	4.16E+01
YER088W-B	1.43E+00	2.02E+00
YGR068W-A	4.37E-01	6.18E-01
YOR310C	2.31E+02	1.98E+01
YGL238W	9.07E+01	4.76E+00
YOL023W	9.34E+00	1.47E+00
YDL112W	6.51E+01	4.59E+00
YNL007C	6.81E+01	1.61E+01
YMR041C	2.47E+01	7.99E+00
YNL095C	1.92E+01	3.32E+00
YHR061C	1.92E+01	8.60E-01
YPL109C	1.23E+01	3.04E+00
YER102W	2.52E+02	1.07E+02
YPL212C	7.84E+01	5.08E+00
YCR106W	1.06E+01	8.43E-01
YOL095C	8.20E+00	1.83E+00
YPR072W	3.92E+01	2.19E+00
YMR101C	1.06E+00	3.53E-01
YDL148C	2.70E+01	8.19E+00
YDL151C	3.77E-01	1.25E-01
YHR054C	1.03E-01	3.42E-02
YIR016W	2.60E+01	1.05E+01
YOL083C-A	1.06E+00	5.99E-01
YMR146C	2.13E+02	1.54E+01
YDR161W	7.24E+01	1.98E+01
YOR270C	2.00E+02	2.04E+01
YHR174W	4.49E+03	1.88E+03
YGL263W	2.20E+00	9.35E-01
YBR056C-B	2.50E+00	1.29E+00
YCR064C	2.77E+00	5.92E-01
YDL110C	4.23E+00	2.05E+00
YNL030W	1.88E+03	7.83E+02
YHL020C	7.73E+01	2.37E+01
YIL083C	3.17E+01	4.05E+00
YKR004C	9.11E+00	2.28E-01
YOL122C	2.81E+01	7.58E+00
YER175W-A	9.80E+00	7.03E+00
YAL062W	7.83E+00	6.16E+00
YFL010W-A	1.26E+00	1.34E+00
YDR045C	2.70E+02	1.31E+02
YLR458W	5.12E-01	5.42E-02
YDL140C	6.66E+01	1.33E+01
YKR080W	1.52E+02	1.67E+01
YPL216W	6.59E+00	1.43E+00
YJR014W	3.42E+01	1.59E+01
YDR354C-A	7.50E-01	1.75E-01
YOR276W	4.54E+02	7.98E+01
YPL068C	1.45E+01	3.86E+00
YGR211W	7.78E+01	1.07E+01
YPR034W	3.85E+01	3.13E+00
YNL260C	1.84E+01	3.27E+00
YLR331C	9.60E-01	6.82E-01
YMR135W-A	6.80E-01	4.83E-01
YKL044W	3.24E+00	5.99E-01
YOR295W	1.77E+01	9.78E+00
YBR107C	7.71E+00	2.07E+00
YDL241W	8.24E+00	2.41E+00
YJR041C	2.58E+01	2.48E+00
YGL099W	5.09E+00	2.20E+00
YDR429C	1.71E+02	1.60E+01
YOR051C	8.35E+01	1.51E+01
YDR361C	6.05E+01	6.02E+00
YER159C	4.67E+01	2.13E+01
YGR217W	2.04E+01	3.49E+00
YDR339C	1.04E+02	3.27E+01
YDL236W	1.46E+02	7.81E+00
YPR121W	5.35E+00	9.03E-01
YDR324C	4.01E+01	7.88E+00
YBR226C	3.79E+00	1.74E+00
YOR361C	1.84E+02	1.45E+01
YDL232W	1.31E+02	2.48E+01
YJL161W	7.49E+00	2.95E+00
YDL165W	2.11E+01	6.01E+00
YGL239C	3.43E-01	7.98E-02
YIR043C	2.82E-01	2.98E-02
YOR271C	5.36E+01	1.97E+00
YOL020W	7.53E+01	4.72E+00
YGR146C-A	3.09E+00	2.99E-02
YNL144W-A	5.18E-01	2.69E-02
YCR069W	4.52E+01	1.62E+01
YFR036W-A	4.63E-01	1.65E-01
YNL105W	6.62E-01	1.06E-01
YBR205W	6.85E+01	1.79E+01
YIL064W	3.90E+01	4.72E+00
YKL069W	2.98E+01	6.47E+00
YOR072W	7.49E-01	2.32E-01
YBL006W-A	6.02E-01	8.51E-01
YCL021W-A	5.89E+00	2.99E+00
YGR064W	3.35E+00	1.84E+00
YJR037W	1.68E-01	7.14E-02
YBL100W-B	1.79E+00	1.65E+00
YER039C-A	4.87E+00	4.18E+00
YJR047C	5.98E+00	4.33E+00
YFL021W	3.86E+00	6.61E-01
YPR169W	4.83E+01	1.69E+01
YKL151C	2.04E+01	4.81E-01
YLR453C	9.84E+00	4.83E+00
YDR434W	4.76E+01	3.48E+00
YGR076C	3.99E+01	3.11E+00
YGR038C-A	3.17E-02	4.48E-02
YOL107W	1.06E+01	2.58E+00
YJL148W	1.22E+02	2.59E+00
YLR154C	1.49E+01	5.39E+00
YDR374W-A	1.97E+01	5.46E+00
YLR288C	1.08E+01	3.19E+00
YJL145W	1.00E+02	3.84E+01
YHR007C	3.14E+02	2.48E+01
YOL019W	5.29E+01	2.87E+00
YEL050W-A	1.39E+00	1.35E+00
YGL232W	4.49E+01	5.05E+00
YDR338C	9.25E+00	2.23E+00
YDL008W	1.49E+01	6.39E+00
YHR059W	2.72E+01	5.40E+00
YHL037C	6.28E-01	2.24E-01
YFR011C	9.48E+01	8.87E+00
YLR065C	5.86E+01	1.46E+01
YIL132C	1.05E+01	4.33E+00
YOR313C	2.41E+01	4.91E+00
YLL024C	4.33E+02	2.67E+02
YPR193C	1.87E+00	7.49E-01
YMR129W	5.00E+01	9.28E+00
YLR122C	1.94E+00	7.54E-01
YDL086W	1.92E+01	1.07E+01
YGL079W	1.12E+01	3.34E+00
YPR166C	9.77E+01	1.43E+01
YLR274W	4.23E+01	5.40E+00
YGL062W	6.12E+01	7.15E+00
YLR245C	2.86E+01	1.95E+01
YCR108C	2.19E-01	3.09E-01
YEL008C-A	4.51E-01	6.38E-01
YLR466C-B	1.79E-01	2.54E-01
YMR326C	6.79E-02	9.60E-02
YPR158C-D	1.60E-02	2.26E-02
YOR315W	1.41E+02	2.70E+01
YLR291C	4.41E+01	8.87E+00
YIL158W	3.84E+01	1.42E+01
YEL011W	1.40E+01	8.04E+00
YML131W	2.41E+01	5.75E+00
YGR027C	1.62E+03	5.16E+02
YCL034W	3.31E+01	8.67E+00
YDL180W	2.28E+01	3.53E-01
YDR210C-D	1.68E-02	8.66E-03
YDR250C	6.19E-01	4.14E-01
YKL035W	1.10E+02	4.39E+01
YFL051C	1.20E+00	5.11E-01
YCR075C	3.18E+01	5.69E+00
YOL068C	6.60E+01	1.79E+00
YLR390W-A	1.04E+02	4.05E+00
YOR032W-A	1.76E+00	1.01E+00
YCR047C	4.47E+01	1.18E+01
YJL197C-A	5.32E-01	3.00E-01
YIL040W	5.07E+01	1.80E+01
YKR075W-A	2.35E+00	4.63E-01
YBR223W-A	7.26E-01	3.76E-02
YER030W	3.40E+00	2.37E+00
YMR163C	1.27E+01	2.17E+00
YDR367W	1.14E+02	2.23E+01
YPR187W	1.23E+02	3.60E+01
YNR028W	4.15E+01	1.26E+01
YGR288W	6.98E+00	2.70E+00
YMR236W	3.89E+01	9.35E+00
YGL119W	3.64E+01	2.40E+00
YER001W	6.92E+01	2.44E+01
YOL052C	3.29E+01	5.22E+00
YDL072C	8.97E+01	1.68E+01
YDR396W	4.25E+00	2.71E-01
YER067C-A	9.41E-01	4.88E-02
YDR340W	4.90E-01	4.82E-01
YLR170C	3.08E+01	6.49E+00
YEL074W	1.86E-01	2.63E-01
YKR055W	4.02E+01	7.31E+00
YBL029W	1.67E+01	3.32E-03
YOR064C	1.26E+01	4.71E+00
YPL021W	3.43E-01	1.46E-01
YNR001C	1.66E+02	4.08E+01
YER138W-A	8.60E-01	1.22E+00
YFL061W	3.33E-02	4.71E-02
YHR073C-B	8.36E-01	1.18E+00
YMR005W	3.59E+01	5.52E+00
YMR222C	2.98E+01	8.27E+00
YDL015C	1.51E+02	1.56E+01
YDR399W	4.49E+02	6.30E+01
YER179W	1.59E+00	2.35E-01
YBR101C	9.76E+01	1.42E+01
YMR259C	1.89E+01	2.57E+00
YHR144C	1.39E+01	4.68E+00
YLL035W	2.55E+01	3.41E+00
YPL245W	2.98E+01	6.50E+00
YOL019W-A	7.06E-01	1.64E-01
YOR335W-A	1.33E+00	3.10E-01
YLR299C-A	1.65E+00	4.16E-01
YDR094W	8.62E+00	2.58E+00
YLR385C	1.70E+01	1.21E+01
YBL054W	3.36E+01	2.54E+00
YLR225C	5.79E+01	1.88E+01
YCL046W	3.29E-01	2.68E-01
YHR083W	4.15E+01	2.06E+00
YMR276W	1.14E+02	2.77E+01
YOR202W	4.07E+01	5.19E+00
YOR323C	2.00E+01	2.54E+00
YHR008C	6.04E+01	9.75E+00
YDR106W	2.55E+00	4.20E-01
YER006W	7.60E+01	1.27E+01
YPL099C	1.64E+01	1.58E+00
YGR081C	9.17E+01	3.15E+01
YAR010C	0.00E+00	0.00E+00
YAR060C	0.00E+00	0.00E+00
YAR061W	0.00E+00	0.00E+00
YAR062W	0.00E+00	0.00E+00
YAR066W	0.00E+00	0.00E+00
YAR069C	0.00E+00	0.00E+00
YBL107W-A	0.00E+00	0.00E+00
YBL111C	0.00E+00	0.00E+00
YBL112C	0.00E+00	0.00E+00
YBL113W-A	0.00E+00	0.00E+00
YBR302C	0.00E+00	0.00E+00
YCL020W	0.00E+00	0.00E+00
YCL066W	0.00E+00	0.00E+00
YCL067C	0.00E+00	0.00E+00
YCL068C	0.00E+00	0.00E+00
YCR039C	0.00E+00	0.00E+00
YCR040W	0.00E+00	0.00E+00
YCR096C	0.00E+00	0.00E+00
YDL245C	0.00E+00	0.00E+00
YDL246C	0.00E+00	0.00E+00
YDL247W-A	0.00E+00	0.00E+00
YDR039C	0.00E+00	0.00E+00
YDR098C-A	0.00E+00	0.00E+00
YDR261C-C	0.00E+00	0.00E+00
YDR316W-A	0.00E+00	0.00E+00
YDR316W-B	0.00E+00	0.00E+00
YDR365W-A	0.00E+00	0.00E+00
YDR545C-A	0.00E+00	0.00E+00
YDR545W	0.00E+00	0.00E+00
YEL075C	0.00E+00	0.00E+00
YEL075W-A	0.00E+00	0.00E+00
YEL076C	0.00E+00	0.00E+00
YEL076C-A	0.00E+00	0.00E+00
YER137C-A	0.00E+00	0.00E+00
YER138C	0.00E+00	0.00E+00
YER159C-A	0.00E+00	0.00E+00
YER160C	0.00E+00	0.00E+00
YER189W	0.00E+00	0.00E+00
YER190C-A	0.00E+00	0.00E+00
YER190C-B	0.00E+00	0.00E+00
YFL002W-A	0.00E+00	0.00E+00
YFL002W-B	0.00E+00	0.00E+00
YFL064C	0.00E+00	0.00E+00
YFL068W	0.00E+00	0.00E+00
YGR027W-A	0.00E+00	0.00E+00
YGR027W-B	0.00E+00	0.00E+00
YGR035W-A	0.00E+00	0.00E+00
YGR109W-A	0.00E+00	0.00E+00
YGR161C-C	0.00E+00	0.00E+00
YGR161W-A	0.00E+00	0.00E+00
YGR161W-B	0.00E+00	0.00E+00
YGR291C	0.00E+00	0.00E+00
YGR296C-A	0.00E+00	0.00E+00
YGR296C-B	0.00E+00	0.00E+00
YGR296W	0.00E+00	0.00E+00
YHL049C	0.00E+00	0.00E+00
YHR052W-A	0.00E+00	0.00E+00
YHR053C	0.00E+00	0.00E+00
YHR054W-A	0.00E+00	0.00E+00
YHR055C	0.00E+00	0.00E+00
YHR212C	0.00E+00	0.00E+00
YHR212W-A	0.00E+00	0.00E+00
YHR213W	0.00E+00	0.00E+00
YHR213W-A	0.00E+00	0.00E+00
YHR213W-B	0.00E+00	0.00E+00
YHR214C-D	0.00E+00	0.00E+00
YHR218W	0.00E+00	0.00E+00
YHR218W-A	0.00E+00	0.00E+00
YHR219C-A	0.00E+00	0.00E+00
YHR219W	0.00E+00	0.00E+00
YIL171W-A	0.00E+00	0.00E+00
YIL172C	0.00E+00	0.00E+00
YIL174W	0.00E+00	0.00E+00
YIL175W	0.00E+00	0.00E+00
YIL176C	0.00E+00	0.00E+00
YIL177C	0.00E+00	0.00E+00
YIL177W-A	0.00E+00	0.00E+00
YJL220W	0.00E+00	0.00E+00
YJL221C	0.00E+00	0.00E+00
YJL222W-A	0.00E+00	0.00E+00
YJL222W-B	0.00E+00	0.00E+00
YJL223C	0.00E+00	0.00E+00
YJL225C	0.00E+00	0.00E+00
YJL225W-A	0.00E+00	0.00E+00
YJR026W	0.00E+00	0.00E+00
YJR028W	0.00E+00	0.00E+00
YJR029W	0.00E+00	0.00E+00
YJR158W	0.00E+00	0.00E+00
YJR159W	0.00E+00	0.00E+00
YKL224C	0.00E+00	0.00E+00
YLL064C	0.00E+00	0.00E+00
YLL066C	0.00E+00	0.00E+00
YLL066W-A	0.00E+00	0.00E+00
YLL067W-A	0.00E+00	0.00E+00
YLR035C-A	0.00E+00	0.00E+00
YLR154C-G	0.00E+00	0.00E+00
YLR154C-H	0.00E+00	0.00E+00
YLR154W-A	0.00E+00	0.00E+00
YLR154W-B	0.00E+00	0.00E+00
YLR154W-C	0.00E+00	0.00E+00
YLR154W-E	0.00E+00	0.00E+00
YLR154W-F	0.00E+00	0.00E+00
YLR155C	0.00E+00	0.00E+00
YLR156C-A	0.00E+00	0.00E+00
YLR156W	0.00E+00	0.00E+00
YLR157C	0.00E+00	0.00E+00
YLR157C-A	0.00E+00	0.00E+00
YLR157C-C	0.00E+00	0.00E+00
YLR157W-D	0.00E+00	0.00E+00
YLR157W-E	0.00E+00	0.00E+00
YLR158C	0.00E+00	0.00E+00
YLR159C-A	0.00E+00	0.00E+00
YLR159W	0.00E+00	0.00E+00
YLR160C	0.00E+00	0.00E+00
YLR161W	0.00E+00	0.00E+00
YLR162W	0.00E+00	0.00E+00
YLR227W-A	0.00E+00	0.00E+00
YLR410W-A	0.00E+00	0.00E+00
YLR463C	0.00E+00	0.00E+00
YLR464W	0.00E+00	0.00E+00
YLR465C	0.00E+00	0.00E+00
YLR466C-A	0.00E+00	0.00E+00
YLR466W	0.00E+00	0.00E+00
YLR467C-A	0.00E+00	0.00E+00
YLR467W	0.00E+00	0.00E+00
YML039W	0.00E+00	0.00E+00
YML040W	0.00E+00	0.00E+00
YML132W	0.00E+00	0.00E+00
YML133W-A	0.00E+00	0.00E+00
YML133W-B	0.00E+00	0.00E+00
YMR046W-A	0.00E+00	0.00E+00
YMR050C	0.00E+00	0.00E+00
YMR051C	0.00E+00	0.00E+00
YMR322C	0.00E+00	0.00E+00
YNL033W	0.00E+00	0.00E+00
YNL339C	0.00E+00	0.00E+00
YNL339W-A	0.00E+00	0.00E+00
YNL339W-B	0.00E+00	0.00E+00
YNR075C-A	0.00E+00	0.00E+00
YNR076W	0.00E+00	0.00E+00
YOL155W-A	0.00E+00	0.00E+00
YOR142W-A	0.00E+00	0.00E+00
YOR142W-B	0.00E+00	0.00E+00
YOR393W	0.00E+00	0.00E+00
YOR394C-A	0.00E+00	0.00E+00
YOR394W	0.00E+00	0.00E+00
YOR396C-A	0.00E+00	0.00E+00
YOR396W	0.00E+00	0.00E+00
YPL257W-A	0.00E+00	0.00E+00
YPL257W-B	0.00E+00	0.00E+00
YPL281C	0.00E+00	0.00E+00
YPL282C	0.00E+00	0.00E+00
YPL283C	0.00E+00	0.00E+00
YPL283W-A	0.00E+00	0.00E+00
YPL283W-B	0.00E+00	0.00E+00
YPR137C-A	0.00E+00	0.00E+00
YPR137C-B	0.00E+00	0.00E+00
YPR158W-A	0.00E+00	0.00E+00
YPR203W	0.00E+00	0.00E+00
YPR204C-A	0.00E+00	0.00E+00
