# Supplementary material for: Improving metabolic flux predictions using absolute gene expression data
Source: BMC Syst Biol. 2012 Jun 19;6:73. doi: 10.1186/1752-0509-6-73 (PMC3477026; doi:10.1186/1752-0509-6-73)
Supplement: Additional file 5 — Results.Matlab script that runs the analysis function, using the above model and gene expression data. Generates flux predictions and compares these to the above experimentally measured exometabolomic flux data. [file 1752-0509-6-73-S5.m]

% kieran: 26 apr 12

clc

model_name      = 'yeast_5.21_MCISB.xml';
gene_to_scale   = 'glucose transport';
flux_to_scale   = 'D-glucose exchange';

rsquared = @(f,y)(1 - sum((y-f).^2)/sum((y-mean(y)).^2));

%% 75%

[reaction_name,experimental,p_gene_exp,p_standard_fba,p_standard_fba_best,p_gimme,p_shlomi] = ...
    analysis(model_name, 'genedata_75.txt','experimental_fluxes_75.txt',gene_to_scale,flux_to_scale);

% display
fprintf('%s\t%s\t%s\t%s\t%s\t%s\t%s\n','Reaction','Experimental 75%','Gene expression','Standard FBA','Fitted FBA','Gimme','iMAT');
for k = 1:size(reaction_name,1)
    fprintf('%s\t%g\t%g\t%g\t%g\t%g\t%g\n',reaction_name{k,1},experimental(k),p_gene_exp(k),p_standard_fba(k),p_standard_fba_best(k),p_gimme(k),p_shlomi(k));
end
fprintf('%s\t%g\t%g\t%g\t%g\t%g\t%g\n','R2',1,rsquared(p_gene_exp,experimental),rsquared(p_standard_fba,experimental),rsquared(p_standard_fba_best,experimental),rsquared(p_gimme,experimental),rsquared(p_shlomi,experimental));

%% 85%

disp(' ')

[reaction_name,experimental,p_gene_exp,p_standard_fba,p_standard_fba_best,p_gimme,p_shlomi] = ...
    analysis(model_name, 'genedata_85.txt','experimental_fluxes_85.txt',gene_to_scale,flux_to_scale);

% display
fprintf('%s\t%s\t%s\t%s\t%s\t%s\t%s\n','Reaction','Experimental 85%','Gene expression','Standard FBA','Fitted FBA','Gimme','iMAT');
for k = 1:size(reaction_name,1)
    fprintf('%s\t%g\t%g\t%g\t%g\t%g\t%g\n',reaction_name{k,1},experimental(k),p_gene_exp(k),p_standard_fba(k),p_standard_fba_best(k),p_gimme(k),p_shlomi(k));
end
fprintf('%s\t%g\t%g\t%g\t%g\t%g\t%g\n','R2',1,rsquared(p_gene_exp,experimental),rsquared(p_standard_fba,experimental),rsquared(p_standard_fba_best,experimental),rsquared(p_gimme,experimental),rsquared(p_shlomi,experimental));
