# Supplementary material for: Improving metabolic flux predictions using absolute gene expression data
Source: BMC Syst Biol. 2012 Jun 19;6:73. doi: 10.1186/1752-0509-6-73 (PMC3477026; doi:10.1186/1752-0509-6-73)
Supplement: Additional file 8 — Gene expression mapper for isoenzymes (A or B).Helper Matlab function that is used in mapping gene expression data to individual reactions. Called by analysis function. [file 1752-0509-6-73-S8.m]

function str = AorB(str1,str2) %#ok<DEFNU>

ApmB = '([0-9\.])+�([0-9\.]+)';
match_expr      = ApmB;
m1              = eval(regexprep(str1,match_expr,'$1'));
s1              = eval(regexprep(str1,match_expr,'$2'));
m2              = eval(regexprep(str2,match_expr,'$1'));
s2              = eval(regexprep(str2,match_expr,'$2'));

m = m1 + m2;

s = sqrt(s1^2 + s2^2);

str = [num2str(m),'�',num2str(s)];
